# Supplementary material for: Identification and functional analysis of differentially expressed genes in poorly differentiated hepatocellular carcinoma using RNA-seq
Source: Oncotarget. 2017 Mar 21;8(22):35973–83. doi: 10.18632/oncotarget.16415 (PMC5482631; doi:10.18632/oncotarget.16415)
Supplement: Supplementary file 2 [file oncotarget-08-35973-s002.xlsx]

## Sheet: Sheet1
Supplementary table 1. The RPKM value of each gene for 18 paired samples.
	Entrez_ID	GeneSymbol	des	locus	Non-tumorous									Tumor
#					P1	P2	P3	M1	M2	M3	W1	W2	W3	P1	P2	P3	M1	M2	M3	W1	W2	W3
1	252949	TTTY17A	testis-specific transcript, Y-linked 17A (non-protein coding) [ Homo sapiens (human) ]	chrY:27329789-27330920	0	0	0	0	0	0	0	0	0	0	0	0	0	0	0	0	0	0
2	1	A1BG	alpha-1-B glycoprotein	chr19:58858171-58874214	641.069	686.958	388.958	629.683	538.385	311.802	1046.5	268.257	951.606	65.9837	411.625	564.131	519.69	1235.42	34.1098	232.291	133.486	1163.9
3	503538	A1BG-AS1	A1BG antisense RNA 1	chr19:58858171-58874214	11.323	11.5332	5.31822	6.95846	12.4705	5.33153	14.0806	5.69465	86.5463	0.930977	5.86566	6.76667	8.3298	19.0714	0.752521	6.56489	2.07478	95.1414
4	29974	A1CF	APOBEC1 complementation factor	chr10:52559168-52645435	78.9174	35.9236	44.9034	70.4204	48.4089	103.75	44.4712	65.7076	31.8588	49.7762	12.9013	21.3876	50.8223	22.541	78.7391	33.4597	93.724	32.6495
5	2	A2M	alpha-2-macroglobulin	chr12:9217772-9268558	1100.67	573.171	387.063	546.61	713.756	352.819	1653.43	1703.82	1130.53	106.255	573.403	148.247	278.809	215.562	675.265	795.997	40.8689	1368.36
6	144571	A2M-AS1	A2M antisense RNA 1 (head to head)	chr12:9217772-9268558	2.32995	1.72807	2.16244	0.665022	0.974887	1.68519	1.68698	1.82393	1.66007	0.758676	1.4952	1.12944	0.614986	0.722474	1.03782	1.3537	2.05771	2.58088
7	144568	A2ML1	alpha-2-macroglobulin-like 1	chr12:8975149-9029381	0.0277836	0.022448	0	0	0	0.033078	0.0440329	0	0	0.0140856	0	0	0	0	0	0	0	0
8	3	A2MP1	alpha-2-macroglobulin pseudogene 1	chr12:9381128-9386803	0.410609	0	0	0.209591	0.328739	0.242864	0.114749	0.804105	0.426047	0.0742531	0.197623	0.0851666	0	0	0	0.134075	0.0887938	0.0688207
9	127550	A3GALT2	alpha 1,3-galactosyltransferase 2	chr1:33772366-33786699	0	0	0	0	0.100806	0	0	0	0	0	0	0	0	0.112136	0	0	0	0
10	53947	A4GALT	alpha 1,4-galactosyltransferase	chr22:43088126-43116876	1.11825	2.64021	1.39594	0.753329	1.19563	0.253038	2.24726	1.49765	1.74263	2.9646	0.710282	5.10255	0.462109	8.73424	1.45533	2.25644	0.460293	1.0985
11	51146	A4GNT	alpha-1,4-N-acetylglucosaminyltransferase	chr3:137842559-137851229	0.257677	0.104996	0.188157	0.130491	0.154916	0	0.0716479	0.36192	0.273218	0	0	0.159798	0	0.0574103	0	0.16805	0	0.0440415
12	100506677	AA06	uncharacterized LOC100506677	chr17:31340105-32483825	0	0	0	0	0	0	0	0	0	0	0	0	0	0	0	0	0	0
13	8086	AAAS	achalasia, adrenocortical insufficiency, alacrimia	chr12:53701239-53715412	15.3155	18.0233	18.3802	13.378	12.179	10.4101	17.7147	14.5764	16.3077	16.3079	32.2986	39.239	15.1446	17.2826	9.72978	11.9321	17.3607	18.9832
14	65985	AACS	acetoacetyl-CoA synthetase	chr12:125549924-125627871	1.72825	2.69199	1.6383	0.804999	1.64366	0.837984	1.98491	1.51567	1.59052	3.2254	4.43247	6.5179	1.24337	2.11226	2.13132	5.37894	1.49345	1.80252
15	729522	AACSP1	acetoacetyl-CoA synthetase pseudogene 1	chr5:178191863-178203277	0	0	0	0	0	0	0	0	0	0	0	0	0	0	0	0.0332567	0	0.0351227
16	13	AADAC	arylacetamide deacetylase	chr3:151347319-151645963	192.207	144.782	225.32	357.596	231.168	322.422	188.431	218.466	227.691	180.884	39.5042	125.642	542.199	123.654	419.93	106.781	376.075	270.658
17	344752	AADACL2	arylacetamide deacetylase-like 2	chr3:151347319-151645963	0	0	0	0	0	0	0	0	0	0	0	0	0	0	0	0	0	0
18	101928142	AADACL2-AS1	AADACL2 antisense RNA 1	chr3:151347319-151645963	0	0	0	0	0.500498	0	0	0.23129	0	0	0	0	0.188588	0	0	0.137002	0	0
19	126767	AADACL3	arylacetamide deacetylase-like 3	chr1:12776117-12788726	0	0	0	0	0	0	0	0	0	0	0	0	0	0	0	0.0357548	0	0
20	343066	AADACL4	arylacetamide deacetylase-like 4	chr1:12704565-12727097	0	0	0	0	0	0	0	0	0	0.0530269	0	0.061141	0	0	0	0	0	0
21	201651	AADACP1	arylacetamide deacetylase pseudogene 1	chr3:151347319-151645963	1.88072	2.54667	1.10679	1.7249	2.33454	3.117	6.71983	5.16105	3.98716	1.69654	0.36142	0.701627	4.53354	0.167494	1.58026	1.53481	17.1608	4.939
22	51166	AADAT	aminoadipate aminotransferase	chr4:170981372-171011538	32.462	17.8465	14.8099	28.5467	24.8486	45.0951	26.9052	23.5203	23.4891	1.14569	3.06799	2.22404	6.36429	1.97645	6.45217	0.963652	10.7677	24.4245
23	195827	AAED1	AhpC/TSA antioxidant enzyme domain containing 1	chr9:99403532-99417599	3.10464	3.8685	5.31247	2.35031	5.05181	3.9104	2.90977	4.59616	2.70559	5.06755	6.16654	4.81817	2.72551	5.52909	6.27882	7.19372	11.8678	2.28575
24	79719	AAGAB	alpha- and gamma-adaptin binding protein	chr15:67493012-67819641	6.49068	7.34767	9.64363	6.76087	5.32155	7.96914	5.61177	9.88952	4.56556	8.5438	8.16587	14.5309	14.3812	7.66791	11.293	8.82763	9.67773	5.51446
25	22848	AAK1	AP2 associated kinase 1	chr2:69685126-69870977	1.96946	2.37412	3.41002	1.06498	1.78516	2.14249	1.38681	3.57422	0.6967	3.20147	2.43721	3.1242	1.76948	2.13425	3.42449	2.1606	3.42273	0.7079
26	28971	AAMDC	adipogenesis associated, Mth938 domain containing	chr11:77532207-77583398	20.5858	20.0698	24.0754	31.9928	19.902	27.6927	35.5806	19.9434	31.9075	54.0813	58.4379	27.9988	38.7733	30.7991	23.5875	15.7958	69.5486	33.0832
27	14	AAMP	angio-associated, migratory cell protein	chr2:219128851-219134893	37.9133	35.7544	34.8025	44.0516	28.8142	22.2363	57.7705	19.0545	51.1575	21.6812	82.4631	70.412	29.7798	34.5813	17.19	24.5181	25.7493	47.4341
28	15	AANAT	aralkylamine N-acetyltransferase	chr17:74449432-74466199	0	0	0	0	0.0472627	0	0	0	0	0.0421402	0.247206	0	0	0.111708	0	0	0	0
29	25980	AAR2	AAR2 splicing factor homolog (S. cerevisiae)	chr20:34824338-34844863	8.78126	11.7867	9.10634	9.2253	8.03982	6.31636	9.30201	9.09767	10.752	8.65905	18.5433	13.9521	7.49823	11.0006	9.26798	8.73357	10.3297	10.9772
30	441376	AARD	alanine and arginine rich domain containing protein	chr8:117950463-117956239	0	0	0	0	0	0	0	0	0	0	0.121826	0.0527462	0	0	0	0.166415	0	0
31	16	AARS	alanyl-tRNA synthetase	chr16:70286296-70323412	26.2717	35.1971	27.0294	20.6141	21.0054	26.5417	28.6725	26.8657	23.7301	18.6216	62.4354	44.3957	14.2056	71.3983	54.2323	21.3768	58.554	28.6523
32	57505	AARS2	alanyl-tRNA synthetase 2, mitochondrial	chr6:44266462-44281063	2.62673	3.3454	3.30439	2.22309	2.05625	1.88773	3.64945	1.78887	5.01782	5.16251	5.36329	4.4707	4.11282	2.4982	4.24827	2.26181	5.77702	4.96269
33	80755	AARSD1	alanyl-tRNA synthetase domain containing 1	chr17:41102542-41132545	8.16148	15.3552	11.9456	11.1642	8.13445	8.21169	10.7697	4.89144	14.8142	15.7926	28.8849	32.9393	11.5208	19.4636	11.519	13.4037	10.3216	14.1655
34	132949	AASDH	aminoadipate-semialdehyde dehydrogenase	chr4:57204450-57253674	3.75603	3.08448	4.34709	2.55111	3.22966	4.9283	2.63876	3.62775	2.27234	2.64326	2.45811	1.55163	2.56083	2.88043	2.77936	5.8942	4.84993	2.70932
35	60496	AASDHPPT	aminoadipate-semialdehyde dehydrogenase-phosphopantetheinyl transferase	chr11:105921824-105969419	10.0453	11.6999	13.3544	11.4825	10.0516	16.6041	9.34027	9.49688	10.2634	11.178	8.71816	8.31763	10.3755	9.25994	9.51739	7.05985	17.2975	10.6418
36	10157	AASS	aminoadipate-semialdehyde synthase	chr7:121713597-121784344	67.1326	38.2481	39.2975	36.3058	64.4529	62.5958	46.5103	19.5767	22.6395	10.9678	2.61652	2.95584	29.1026	9.34182	19.0526	3.44294	38.1676	22.635
37	26574	AATF	apoptosis antagonizing transcription factor	chr17:35306174-35414171	11.9836	21.0762	15.5081	13.8879	12.231	11.1561	16.3017	17.2191	11.5609	15.768	42.3957	40.2772	15.4815	24.6955	25.9877	13.6624	26.8601	11.5305
38	9625	AATK	apoptosis-associated tyrosine kinase	chr17:79008946-79156964	0.569348	0.819978	0.825188	0.632613	0.734476	0.121119	1.07922	0.390262	0.870563	0.862952	0.211663	0.753616	0.167311	0.435298	0.107523	0.29113	0.0702699	0.440938
39	388428	AATK-AS1	AATK antisense RNA 1	chr17:79008946-79156964	0	0	0	0	0	0	0	0	0.0518689	0.052946	0	0	0	0	0	0	0	0.0502356
40	18	ABAT	4-aminobutyrate aminotransferase	chr16:8768443-8878432	175.607	93.6761	60.1844	159.632	138.768	153.058	177.055	90.0862	132.749	29.8319	21.0709	24.3118	161.845	94.4908	96.6681	18.0831	65.8996	145.285
41	19	ABCA1	ATP-binding cassette, sub-family A (ABC1), member 1	chr9:107543283-107690527	16.4578	10.5591	20.8655	12.3355	13.8025	15.6038	12.7309	13.0422	10.1875	8.52687	9.57081	3.05172	12.036	7.36438	5.17377	14.7211	4.67273	10.6603
42	10349	ABCA10	ATP-binding cassette, sub-family A (ABC1), member 10	chr17:67144147-67323323	1.26261	2.30873	1.85326	0.79544	2.97612	2.91302	1.55644	4.35147	2.96537	0.434722	0.505076	0.466485	0.542929	1.28537	0.855451	0.916884	1.52437	3.07575
43	79963	ABCA11P	ATP-binding cassette, sub-family A (ABC1), member 11, pseudogene	chr4:419223-492960	1.84732	2.61944	2.31795	1.08532	1.33772	1.69809	1.39095	1.67484	2.15424	2.812	2.50141	2.36414	0.673321	0.690473	1.90188	1.35999	3.34846	1.40321
44	26154	ABCA12	ATP-binding cassette, sub-family A (ABC1), member 12	chr2:215674952-216003151	0	0	0	0	0	0	0	0.0142	0	0.0177463	0	0	0	0	0.00948164	0	0	0
45	154664	ABCA13	ATP-binding cassette, sub-family A (ABC1), member 13	chr7:48211056-48687091	0.110554	0.0841921	0.0949248	0.0756975	0.0700968	0.152694	0.019266	0.0526358	0.0510697	0.0205045	0	0.0191461	0.314466	0.0259632	0.013158	0.0113606	0.00502627	0.0451245
46	650655	ABCA17P	ATP-binding cassette, sub-family A (ABC1), member 17, pseudogene	chr16:2390922-2476700	0	0.0201662	0	0	0	0.0297421	0	0.0281826	0.0180622	0.0353841	0	0.0411594	0.0215248	0	0	0	0.02158	0.10458
47	20	ABCA2	ATP-binding cassette, sub-family A (ABC1), member 2	chr9:139901685-139931234	9.91678	7.11136	11.2468	6.61681	6.74234	3.23777	10.7069	5.50627	12.825	4.43314	7.50528	7.41446	9.21748	3.24596	5.30172	2.57898	3.5444	11.3868
48	21	ABCA3	ATP-binding cassette, sub-family A (ABC1), member 3	chr16:2325878-2390747	0.339828	1.43115	0.505185	0.356234	0.434066	0.294562	0.46089	0.314071	1.08968	0.862247	0.248249	0.279786	0.557843	0.110255	0.69962	0.532993	0.186831	0.790928
49	24	ABCA4	ATP-binding cassette, sub-family A (ABC1), member 4	chr1:94458393-94586705	0.0974127	0.19053	0.267621	0.223189	0.324032	0.281996	0.16913	0.141498	0.172207	0.609398	0.341945	0.274939	1.50714	0.285582	0.115527	0.471093	0.0120224	0.166072
50	23461	ABCA5	ATP-binding cassette, sub-family A (ABC1), member 5	chr17:67144147-67323323	9.30286	7.06496	9.86016	7.92872	5.73437	16.5697	6.33861	6.92699	5.90503	9.06723	9.68174	4.17133	9.88267	6.9824	17.9097	5.00632	10.4406	5.61112
51	23460	ABCA6	ATP-binding cassette, sub-family A (ABC1), member 6	chr17:67074846-67138015	48.3829	33.3082	27.6589	47.0664	43.224	67.8214	32.8392	46.1074	20.2329	24.6229	8.00789	8.93019	60.9627	8.40313	40.6254	6.65377	44.5656	23.3539
52	10347	ABCA7	ATP-binding cassette, sub-family A (ABC1), member 7	chr19:1040101-1065570	2.35324	1.944	5.10336	0.616142	1.39599	0.732465	1.32503	1.94717	2.08262	1.69434	1.4452	2.24588	1.09538	1.0565	1.25584	1.06364	0.492075	2.12423
53	10351	ABCA8	ATP-binding cassette, sub-family A (ABC1), member 8	chr17:66863427-66951533	24.207	15.4241	17.6226	15.9426	27.6389	28.7719	13.3494	18.9865	12.1137	6.08396	0.017001	1.89569	10.6713	2.27776	2.21351	0.189334	14.3897	14.0218
54	10350	ABCA9	ATP-binding cassette, sub-family A (ABC1), member 9	chr17:66970772-67057136	8.70308	9.30703	12.6147	4.11115	11.7022	15.7615	8.75571	15.4708	8.27751	0.873767	0.692161	2.7726	3.79141	6.60378	5.29327	2.87019	7.04119	6.43261
55	5243	ABCB1	ATP-binding cassette, sub-family B (MDR/TAP), member 1	chr7:87133178-87461613	17.9975	17.7393	23.5161	13.5583	19.0088	13.9596	9.11237	17.033	9.06461	16.3722	25.3786	21.1413	10.4155	9.6488	9.08836	9.20946	31.8426	10.5474
56	23456	ABCB10	ATP-binding cassette, sub-family B (MDR/TAP), member 10	chr1:229652328-229694442	5.50675	3.52379	6.18027	6.5214	4.39769	5.45294	5.85348	3.22923	8.0922	7.13023	3.43599	3.14549	7.49905	4.18237	8.86453	9.3927	8.90413	7.677
57	8647	ABCB11	ATP-binding cassette, sub-family B (MDR/TAP), member 11	chr2:169779448-169887833	35.0917	66.9767	16.8618	19.8206	36.6158	35.43	21.8825	24.2483	6.12823	34.4548	0.349875	5.60598	37.4098	24.012	33.3817	6.3287	70.9341	9.89492
58	5244	ABCB4	ATP-binding cassette, sub-family B (MDR/TAP), member 4	chr7:87031360-87105019	61.6206	121.151	57.0753	29.5311	78.0311	53.9063	27.6107	39.1819	26.207	27.0583	15.6881	15.7111	72.7992	28.2091	67.8801	8.22525	148.996	48.9763
59	340273	ABCB5	ATP-binding cassette, sub-family B (MDR/TAP), member 5	chr7:20655244-20796637	0	0.0384972	0	0	0.0191392	0	0	0	0	0	0.0723071	0.180664	0.25919	1.7017	2.37904	0.124232	0	0
60	10058	ABCB6	ATP-binding cassette, sub-family B (MDR/TAP), member 6 (Langereis blood group)	chr2:220074487-220083712	10.4359	12.4984	7.78905	11.4005	8.91445	8.86892	17.9343	4.7211	11.3792	7.26209	16.7467	25.7337	12.207	7.09083	24.1882	4.25517	13.5891	10.5934
61	22	ABCB7	ATP-binding cassette, sub-family B (MDR/TAP), member 7	chrX:74273006-74376175	11.2127	8.4635	10.8579	11.3458	10.4343	12	8.80209	10.5839	8.45503	9.20841	12.085	7.16923	12.3186	6.1676	6.17668	7.22347	9.54115	8.25759
62	11194	ABCB8	ATP-binding cassette, sub-family B (MDR/TAP), member 8	chr7:150725508-150744869	4.59278	4.22522	4.32171	4.09914	3.08926	2.27285	2.79763	2.70478	3.93441	3.78264	5.96786	16.5389	6.33865	6.65764	4.99917	2.61042	2.7797	4.78672
63	23457	ABCB9	ATP-binding cassette, sub-family B (MDR/TAP), member 9	chr12:123405497-123451056	0.343134	0.812609	0.526102	0.457178	0.326269	0.0713539	0.298659	0.358554	0.629262	0.864107	1.62436	4.3291	0.16469	0.165461	0.29478	0.289991	0.134774	0.475718
64	4363	ABCC1	ATP-binding cassette, sub-family C (CFTR/MRP), member 1	chr16:16043433-16236930	2.77561	3.78156	7.61997	1.40723	2.49138	2.0443	2.15404	3.17047	2.3246	1.71889	5.1007	12.2863	1.0995	1.53038	2.43665	3.28924	0.161661	2.15451
65	89845	ABCC10	ATP-binding cassette, sub-family C (CFTR/MRP), member 10	chr6:43395291-43424370	1.45834	2.23793	3.1141	0.806144	1.29832	0.848041	1.18417	1.41172	2.41244	1.95663	3.04246	3.73697	1.67495	1.58744	1.88489	2.44154	2.03445	2.47246
66	85320	ABCC11	ATP-binding cassette, sub-family C (CFTR/MRP), member 11	chr16:48200821-48269088	0.955079	0.3854	0.635478	0.799238	0.492834	0.731307	0.95584	0.718666	1.15271	0.402475	2.39847	0.224808	1.78761	0.425994	0.635828	0.209311	0.726975	1.15989
67	94160	ABCC12	ATP-binding cassette, sub-family C (CFTR/MRP), member 12	chr16:48116883-48180681	0	0	0	0	0	0	0	0	0	0	0.0189326	0	0.034446	0.0178495	0.0151138	0	0	0
68	150000	ABCC13	ATP-binding cassette, sub-family C (CFTR/MRP), member 13, pseudogene	chr21:15646119-15673692	0.171426	0	0.172616	0.0384432	0	0.045394	0.0422978	0	0	0.505173	0	0	0	0	0	0.230749	0	0
69	1244	ABCC2	ATP-binding cassette, sub-family C (CFTR/MRP), member 2	chr10:101542354-101611949	50.4546	47.6916	46.5688	37.21	49.551	64.7871	51.3431	61.4409	23.6013	32.1208	31.6246	43.5805	36.4771	26.6291	53.7557	31.4956	96.2655	30.2591
70	8714	ABCC3	ATP-binding cassette, sub-family C (CFTR/MRP), member 3	chr17:48712217-48769063	25.8539	28.112	36.7332	33.7026	18.9959	24.3102	34.4814	20.172	31.5604	24.1264	67.7621	94.2763	53.6743	23.5083	36.919	14.1981	6.55372	42.259
71	10257	ABCC4	ATP-binding cassette, sub-family C (CFTR/MRP), member 4	chr13:95672082-95953687	0.967853	2.14182	2.1022	1.56301	0.988929	0.935324	0.914246	1.53023	0.89472	6.28258	1.52784	1.98434	3.58162	1.55016	10.5108	3.02477	0.927413	0.764401
72	10057	ABCC5	ATP-binding cassette, sub-family C (CFTR/MRP), member 5	chr3:183637723-183735727	5.08846	6.41043	15.733	2.07006	4.30047	3.77771	2.87571	4.67452	3.95086	5.32268	5.26917	10.455	5.68104	6.95519	6.04549	6.19926	1.99733	4.45476
73	100873982	ABCC5-AS1	ABCC5 antisense RNA 1	chr3:183637723-183735727	0	0	0	0	0	0	0	0	0	0	0	0	0	0	0	0	0	0
74	368	ABCC6	ATP-binding cassette, sub-family C (CFTR/MRP), member 6	chr16:16243421-16317328	48.2801	28.5849	36.3318	39.2694	34.7676	50.1313	60.5615	35.0694	50.7124	62.012	68.4981	50.2341	63.7633	33.8924	45.1396	16.9691	86.8563	57.3401
75	653190	ABCC6P1	ATP-binding cassette, sub-family C, member 6 pseudogene 1 (functional)	chr16:18582569-18609607	26.7965	13.1876	19.5532	9.24087	14.0768	37.4892	24.6896	14.0438	21.8039	21.5131	32.701	14.4118	20.0871	14.1952	13.384	10.2177	9.778	26.3372
76	730013	ABCC6P2	ATP-binding cassette, sub-family C, member 6 pseudogene 2	chr16:14916288-14918559	8.04967	4.11325	8.13495	5.75325	2.53498	17.3787	6.72748	6.79505	8.00896	17.5288	31.9257	15.4392	13.5789	4.89162	11.862	6.24946	12.6626	9.82387
77	6833	ABCC8	ATP-binding cassette, sub-family C (CFTR/MRP), member 8	chr11:17414431-17498392	0	0.033974	0.060849	0	0.0507098	0	0.0465741	0.0237714	0.0457909	0	0	0.104071	0.163177	0	0	0	0.0181935	0
78	10060	ABCC9	ATP-binding cassette, sub-family C (CFTR/MRP), member 9	chr12:21950323-22089628	19.1969	12.5678	18.6737	22.0957	15.483	37.2372	16.4091	11.3147	7.93602	6.00263	10.5775	7.06711	19.7734	10.5016	8.30034	3.9935	19.4291	8.55232
79	215	ABCD1	ATP-binding cassette, sub-family D (ALD), member 1	chrX:152990322-153010216	5.50043	5.58568	8.17091	3.50352	3.69782	1.81701	5.26021	2.43622	4.46778	8.29087	22.5767	14.9785	5.29147	6.21603	6.51294	6.62143	3.18521	4.65335
80	225	ABCD2	ATP-binding cassette, sub-family D (ALD), member 2	chr12:39945021-40013843	0.328598	0.420846	0.6886	0.0969844	0.21724	0.184239	0.0641143	0.458324	0.112204	0.628913	0.128015	0.0318391	0.0166361	0.0689774	0.116797	0.151031	0.0167003	0.0541204
81	5825	ABCD3	ATP-binding cassette, sub-family D (ALD), member 3	chr1:94883932-94984219	41.7509	37.7331	47.1623	45.6831	46.938	63.4179	38.3197	56.2502	42.8581	45.5391	28.4753	22.9039	49.485	24.6183	31.2099	32.0802	61.6117	49.4824
82	5826	ABCD4	ATP-binding cassette, sub-family D (ALD), member 4	chr14:74751979-74769767	11.5349	9.01107	9.26166	9.88862	6.87496	5.18083	13.6625	6.63981	15.6284	7.04406	7.66485	12.1047	3.39993	4.14418	3.33508	7.53258	5.30679	17.2957
83	6059	ABCE1	ATP-binding cassette, sub-family E (OABP), member 1	chr4:145915726-146050676	12.4188	13.8543	14.62	11.2495	13.2915	15.5631	8.66518	13.1983	9.63268	16.3063	19.2302	7.04813	6.9637	12.1455	10.6704	14.0486	19.781	9.10227
84	23	ABCF1	ATP-binding cassette, sub-family F (GCN20), member 1	chr6_ssto_hap7:1871447-1891586	17.9227	20.9694	18.2788	17.1963	15.0945	16.1359	19.5746	18.7635	13.228	30.1822	44.6083	44.201	19.559	21.7684	32.4656	18.2293	64.672	14.3228
85	10061	ABCF2	ATP-binding cassette, sub-family F (GCN20), member 2	chr7:150904922-150924460	5.13298	6.89121	6.67439	4.11883	5.60176	4.25034	5.81201	4.46503	5.03843	4.73738	11.1022	11.2276	8.0461	7.28935	10.3244	6.45211	13.179	5.44406
86	55324	ABCF3	ATP-binding cassette, sub-family F (GCN20), member 3	chr3:183903862-183911795	11.7557	17.4499	15.1908	10.7439	9.70158	9.0509	13.7403	11.0974	16.1366	15.1674	41.1224	21.1828	13.6513	16.1379	13.7494	11.6013	15.9345	15.5581
87	9619	ABCG1	ATP-binding cassette, sub-family G (WHITE), member 1	chr21:43619798-43717354	6.51602	5.55853	7.76201	3.41034	6.84159	2.90674	6.18501	3.75347	4.16098	5.5548	3.51745	2.57832	1.42993	2.11848	1.58084	7.98884	0.997911	2.82029
88	9429	ABCG2	ATP-binding cassette, sub-family G (WHITE), member 2 (Junior blood group)	chr4:89011415-89152474	12.1049	11.9188	7.557	8.06856	11.582	21.2051	12.2847	14.6696	12.4286	2.58703	1.98861	3.5899	2.63503	3.00116	6.11788	1.09419	16.2015	9.53478
89	64137	ABCG4	ATP-binding cassette, sub-family G (WHITE), member 4	chr11:119019749-119033374	0.0584982	0.118207	0	0.0294089	0.140843	0.0348171	0.0971461	0.06598	0	0.0207408	0	0.0964439	0	0	0.0442488	0	0	0.101837
90	64240	ABCG5	ATP-binding cassette, sub-family G (WHITE), member 5	chr2:44039610-44065958	45.361	58.4176	33.6248	32.9889	33.9545	46.3045	42.4149	25.7755	36.4898	45.02	16.8633	18.7126	48.4432	44.67	18.8561	6.91377	45.6111	39.2581
91	64241	ABCG8	ATP-binding cassette, sub-family G (WHITE), member 8	chr2:44066102-44105605	50.6681	35.3608	17.5542	31.6817	33.3724	34.5779	39.6763	32.2497	35.2898	25.1376	9.77667	9.76421	33.8087	26.615	16.3309	8.08189	61.3618	40.8408
92	84696	ABHD1	abhydrolase domain containing 1	chr2:27346656-27357542	0.654304	0.401557	0.0799743	0.748215	0.720772	0.678467	1.73231	0.366916	0.858668	0.352964	0.548705	1.21917	0.78623	0.14572	0.748305	0.0533726	4.88007	1.33005
93	55347	ABHD10	abhydrolase domain containing 10	chr3:111697722-111712215	12.529	12.4909	15.1749	20.3029	10.88	24.9891	18.9873	16.6488	14.5266	9.44841	16.2354	16.7337	15.2126	12.9142	13.9365	10.1541	25.0383	13.378
94	83451	ABHD11	abhydrolase domain containing 11	chr7:73150424-73153190	4.35266	14.2886	5.75845	4.98388	6.12099	4.75356	5.42211	5.2918	8.19082	7.39389	11.3629	19.6813	7.59368	17.7348	7.94047	2.93993	6.79837	9.18182
95	26090	ABHD12	abhydrolase domain containing 12	chr20:25228705-25371618	17.5912	24.9055	26.4663	18.6925	17.1172	12.7344	28.4059	14.9342	17.9632	22.7235	68.4189	55.7098	25.6603	32.27	32.9393	19.7051	15.0423	18.4195
96	145447	ABHD12B	abhydrolase domain containing 12B	chr14:51338877-51371688	0.159471	0	0.155855	0.486093	0.127769	0.283527	0.0888609	0	0.335242	0.114638	0.0763852	0.132039	0.139293	0.0710331	0.303878	1.16979	0.0689461	0.270427
97	84945	ABHD13	abhydrolase domain containing 13	chr13:108870762-108886603	3.584	3.34571	4.25736	4.28078	4.08117	5.05912	2.77821	3.25493	3.08084	3.07247	1.27163	1.86092	2.49797	2.27641	1.6478	3.55123	3.93799	3.21745
98	25864	ABHD14A	abhydrolase domain containing 14A	chr3:52009041-52023218	8.52439	12.7448	12.3231	15.7951	6.91352	8.99978	17.686	9.90939	11.0447	13.1938	34.9809	31.1576	14.9169	9.00466	6.53086	8.46518	10.9145	12.0456
99	100526760	ABHD14A-ACY1	ABHD14A-ACY1 readthrough (NMD candidate)	chr3:52009041-52023218	0	0	0	0.675528	0	0	0	0	1.63731	0	0	0.588543	0	0	0	0	0	0.00938943
100	84836	ABHD14B	abhydrolase domain containing 14B	chr3:52002525-52008646	57.7804	48.0182	38.2991	62.1187	42.8109	60.5903	87.1982	63.5839	66.188	25.8544	63.9212	80.744	40.5286	65.8197	38.9732	26.2123	48.4072	72.1007
101	116236	ABHD15	abhydrolase domain containing 15	chr17:27887688-27894042	11.7441	8.65276	9.99676	15.0632	14.9364	15.786	20.578	9.17357	22.3708	8.08706	2.73235	2.81873	10.7119	1.52456	10.7313	1.91773	13.8414	16.3567
102	7920	ABHD16A	abhydrolase domain containing 16A	chr6_ssto_hap7:2985531-3001955	21.938	15.2972	24.144	19.7833	15.5027	10.9776	22.0096	14.5571	19.1791	38.8911	31.1943	34.6296	17.4815	20.5979	18.5627	15.6763	33.23	21.2027
103	140701	ABHD16B	abhydrolase domain containing 16B	chr20:62492565-62494341	1.79787	1.93601	3.43814	1.82085	1.44119	0.762071	2.71368	1.443	3.13215	1.14913	4.65993	3.8226	2.17899	1.54504	0.976528	0.921256	1.44329	2.63417
104	81926	ABHD17A	abhydrolase domain containing 17A	chr19:1876974-1885518	25.7204	33.5563	35.1466	29.1315	19.8939	13.7025	31.7998	19.9991	23.2633	20.5508	33.1749	36.7112	16.1288	22.7837	13.1728	29.2314	16.6311	21.8024
105	51104	ABHD17B	abhydrolase domain containing 17B	chr9:74477367-74526148	5.10674	4.44439	6.45509	3.81232	4.044	5.84213	4.0813	2.52718	5.64594	5.87287	3.72511	2.66905	4.46007	3.65396	2.58293	3.49454	7.30955	4.97314
106	58489	ABHD17C	abhydrolase domain containing 17C	chr15:80987651-81047962	1.90718	2.7557	2.11916	2.06536	1.75355	1.93523	2.1162	2.6708	1.0631	3.14846	3.3193	6.33641	3.02258	3.93991	3.66893	2.69826	3.33702	0.995066
107	11057	ABHD2	abhydrolase domain containing 2	chr15:89631380-89745591	57.9974	41.2086	32.9391	45.221	65.8131	65.4503	56.0383	49.4064	46.913	39.0714	12.301	19.7737	55.0836	14.9542	36.3628	12.8814	64.3332	67.3806
108	171586	ABHD3	abhydrolase domain containing 3	chr18:19230857-19284766	11.6786	14.2415	13.4415	8.25135	9.49487	9.9551	12.491	8.6365	15.4557	11.5413	14.4777	26.7997	17.2233	10.7479	10.5503	23.1936	8.97343	14.2335
109	63874	ABHD4	abhydrolase domain containing 4	chr14:23067146-23081265	6.8234	12.1241	7.78758	7.67011	6.4844	4.65066	6.07383	10.8168	7.64928	11.757	13.3891	25.9343	14.9751	13.2917	10.5427	8.55357	18.8564	7.26928
110	51099	ABHD5	abhydrolase domain containing 5	chr3:43732374-43764217	5.26452	3.60763	5.70005	9.50143	4.4275	4.87088	5.26632	4.00638	3.40027	5.63322	3.81317	3.36701	14.738	4.81709	7.77787	5.14811	4.31522	3.09119
111	57406	ABHD6	abhydrolase domain containing 6	chr3:58223258-58280461	24.2758	14.4569	18.7767	31.7949	25.1291	31.1442	44.2122	30.1683	20.4538	5.51402	11.5467	12.7802	19.9572	15.8041	14.5881	8.83619	18.8044	26.939
112	79575	ABHD8	abhydrolase domain containing 8	chr19:17402939-17414282	6.93	6.36943	5.79689	9.91173	5.21515	3.48302	13.9719	3.89807	8.64646	13.0509	10.0564	10.4364	6.70793	6.60528	8.41774	5.90785	6.08244	8.72397
113	10006	ABI1	abl-interactor 1	chr10:26986594-27150016	11.8978	14.8927	17.2698	9.0284	9.89934	12.415	9.36051	16.2888	9.92026	14.8961	15.7215	8.68984	15.6705	13.3497	29.1496	12.0388	22.6478	9.98151
114	10152	ABI2	abl-interactor 2	chr2:204192961-204296896	3.08494	7.74534	5.60785	2.97207	4.02513	4.19244	3.61662	6.27225	3.11033	3.61037	6.00326	5.66869	2.29132	4.99264	4.39962	6.83212	2.56172	3.50284
115	51225	ABI3	ABI family, member 3	chr17:47283595-47300587	7.65101	5.96493	19.3175	6.50431	5.20682	4.76418	8.37928	12.2398	5.07337	4.18614	5.52945	8.37651	2.93024	2.86928	2.52349	4.71252	1.41392	5.34097
116	25890	ABI3BP	ABI family, member 3 (NESH) binding protein	chr3:100468178-100712334	2.77192	7.12553	3.09803	1.42702	2.11277	1.88655	0.979175	2.83928	4.04702	0.0164933	0.0882258	1.76558	0.441478	0.0831159	2.34137	2.07818	0.0805055	2.83112
117	25	ABL1	ABL proto-oncogene 1, non-receptor tyrosine kinase	chr9:133589267-133763062	5.55732	7.99645	6.50165	4.33159	5.36829	3.06178	6.1291	5.30788	7.2355	5.68961	10.6075	7.65452	4.97635	3.41705	4.58942	7.44008	7.30657	7.29501
118	27	ABL2	ABL proto-oncogene 2, non-receptor tyrosine kinase	chr1:179068461-179198819	1.68824	2.60257	2.81759	1.57715	2.14105	2.13409	2.13416	2.50061	1.06126	1.78634	2.911	4.19311	1.99515	3.59698	3.36716	5.09319	5.92382	1.10279
119	3983	ABLIM1	actin binding LIM protein 1	chr10:116190868-116444414	9.50403	17.667	12.0998	7.67922	10.9082	11.6276	10.8434	10.6498	8.02241	19.8771	9.32519	9.6116	8.0036	9.10033	8.40111	9.77201	40.1653	10.6177
120	84448	ABLIM2	actin binding LIM protein family, member 2	chr4:7967036-8160559	0.313134	1.89308	0.911825	0.434765	0.39469	0.421711	0.592538	0.687782	0.773656	0.490413	0.105846	2.11905	0.566001	4.19287	2.6779	0.497267	1.21744	0.596898
121	22885	ABLIM3	actin binding LIM protein family, member 3	chr5:148521053-148639999	36.7198	17.7664	19.4505	16.6159	14.8043	12.7611	19.2333	21.1681	12.1612	12.0052	15.5976	15.5143	15.4776	41.304	11.8845	8.01296	4.26502	11.2642
122	28	ABO	ABO blood group (transferase A, alpha 1-3-N-acetylgalactosaminyltransferase; transferase B, alpha 1-3-galactosyltransferase)	chr9:136130562-136150630	0.0736605	0.18048	0.431288	0	0.059029	0	0.164052	0.0826858	0.310768	0	0	0.182871	0	0	0.0560931	0.336385	0	0
123	29	ABR	active BCR-related	chr17:906757-1090616	4.90853	11.2235	11.9651	3.19347	3.96449	2.46553	3.80641	6.76005	7.20606	3.18979	4.65372	7.00161	2.05411	2.43806	2.75714	5.20776	0.659073	4.74533
124	137735	ABRA	actin-binding Rho activating protein	chr8:107771710-107782472	0	0	0	0	0	0	0	0	0	0	0.0372635	0	0	0	0	0	0.033899	0
125	58527	ABRACL	ABRA C-terminal like	chr6:139349818-139364439	11.7443	11.5678	30.6064	13.9972	8.34159	13.2455	17.4618	6.89167	19.6444	9.47696	5.88377	15.2385	6.54587	12.328	3.52562	5.8714	0.988499	25.6777
126	29777	ABT1	activator of basal transcription 1	chr6:26597170-26600277	7.60463	9.85557	8.22622	9.79357	8.75756	6.25678	9.57678	5.98052	8.48398	13.6576	24.8712	12.5185	8.28239	10.2999	7.69239	9.08742	11.5028	8.33265
127	80325	ABTB1	ankyrin repeat and BTB (POZ) domain containing 1	chr3:127391780-127399769	7.53729	13.1894	10.2684	7.79654	7.54849	4.63964	10.1198	6.95393	12.71	5.60035	16.4589	24.4979	12.2001	11.8375	9.61536	8.54379	1.76066	11.1545
128	25841	ABTB2	ankyrin repeat and BTB (POZ) domain containing 2	chr11:34172533-34379555	5.37087	3.29227	3.95144	5.28551	4.02281	3.12348	5.70586	3.2464	5.51761	1.646	0.680456	6.07883	7.95644	1.77317	3.67438	2.75383	7.32612	6.96466
129		AC093375.1	#N/A	chr2:156877046-157111432	0.0654723	0.0533654	0.127538	0.0663232	0	0.225698	0.145696	0.294292	0.185057	1.10858	0.242065	0.433246	0.342016	0	0	0.341677	0.339691	0
130	30	ACAA1	acetyl-CoA acyltransferase 1	chr3:38080695-38178733	270.595	118.326	218.111	296.979	163.199	244.551	331.757	131.226	434.652	78.5631	214.943	103.373	181.536	77.8557	43.2576	48.89	119.511	466.728
131	10449	ACAA2	acetyl-CoA acyltransferase 2	chr18:47309873-47340251	369.047	217.833	219.984	412.407	218.031	456.481	369.623	299.022	350.428	333.583	99.8341	178.787	216.854	239.843	208.946	45.9318	248.265	409.764
132	31	ACACA	acetyl-CoA carboxylase alpha	chr17:35441926-35766902	2.82573	2.29953	2.41998	2.10524	1.68269	3.03273	2.74667	3.02851	1.59957	4.77229	11.9266	6.02026	2.7268	4.64053	7.96635	8.24206	3.17248	2.43607
133	32	ACACB	acetyl-CoA carboxylase beta	chr12:109577201-109706030	27.9289	10.085	14.5955	19.7231	13.9728	24.8574	29.7095	12.0342	21.8899	9.97122	2.72884	10.2136	18.8093	12.6266	5.40749	5.57795	6.74092	28.6702
134	80724	ACAD10	acyl-CoA dehydrogenase family, member 10	chr12:112123856-112194911	15.2735	10.7717	8.92042	8.2489	10.5605	9.88776	15.1223	8.64851	14.6462	7.33387	10.9675	30.8366	10.9993	13.3235	7.24613	5.68339	10.9505	19.4137
135	84129	ACAD11	acyl-CoA dehydrogenase family, member 11	chr3:132276981-132593050	37.4782	29.1114	51.558	59.6952	48.3759	72.8108	55.9891	35.2373	44.4543	8.40419	40.9297	13.5521	46.8635	16.6182	20.8973	8.93393	30.8911	49.0506
136	27034	ACAD8	acyl-CoA dehydrogenase family, member 8	chr11:134123433-134135746	10.259	9.43569	9.22148	8.02426	7.86448	8.60507	11.0541	6.16864	14.6578	7.42425	9.05012	9.38599	9.55059	9.32516	5.76233	5.90056	7.82428	14.5464
137	28976	ACAD9	acyl-CoA dehydrogenase family, member 9	chr3:128598332-128631957	17.6429	14.0882	13.5324	13.1944	9.91857	9.5025	16.1023	12.1297	12.6878	22.7006	26.6796	26.1677	14.5166	13.8181	18.5209	10.3454	18.5808	13.5076
138	33	ACADL	acyl-CoA dehydrogenase, long chain	chr2:211052715-211090215	9.86135	7.81996	8.95789	11.4043	8.15629	17.248	12.8342	6.36697	12.2581	0.0312039	0.458441	3.32806	7.32379	4.84572	6.04712	0.142813	20.3037	14.9917
139	34	ACADM	acyl-CoA dehydrogenase, C-4 to C-12 straight chain	chr1:76190031-76229363	82.4179	36.6952	58.5443	69.729	76.2343	108.844	51.7859	66.4089	75.7036	65.1684	15.9331	15.7146	78.299	35.657	48.6592	27.1611	88.625	80.4923
140	35	ACADS	acyl-CoA dehydrogenase, C-2 to C-3 short chain	chr12:121163570-121177811	69.9826	43.1722	42.8257	63.0046	37.2014	43.2247	103.791	24.7288	79.572	22.3642	13.7433	55.845	27.6986	13.4712	16.935	28.3376	21.7588	85.8875
141	36	ACADSB	acyl-CoA dehydrogenase, short/branched chain	chr10:124768428-124817806	142.353	59.2994	51.4121	164.824	124.949	213.534	121.927	107.582	97.3349	77.0626	5.59381	22.8717	78.8369	33.5912	34.3843	73.0348	107.448	94.2496
142	37	ACADVL	acyl-CoA dehydrogenase, very long chain	chr17:7093209-7128586	208.549	296.886	261.111	179.059	216.191	155.448	224.006	228.894	246.946	100.106	163.293	358.592	89.0348	349.621	91.7444	131.268	92.4291	306.717
143	176	ACAN	aggrecan	chr15:89346673-89418585	0.0118718	0.0286738	0.0114094	0.0237929	0.00953212	0	0	0.0129556	0.0173059	0	0.491013	0.504291	0	0.0211883	0.0432453	0.165485	0	0
144	9744	ACAP1	ArfGAP with coiled-coil, ankyrin repeat and PH domains 1	chr17:7239847-7254793	6.21768	6.2058	10.1073	2.32398	3.27851	1.75769	2.556	9.10775	4.60398	3.7763	6.65617	5.70591	0.903423	1.97719	0.725129	4.25034	0.338212	3.27559
145	23527	ACAP2	ArfGAP with coiled-coil, ankyrin repeat and PH domains 2	chr3:194995464-195163817	5.90436	5.53477	10.3431	3.59409	4.71784	6.08814	3.41124	6.46141	3.7794	6.55239	4.22229	2.51816	5.30777	3.5417	8.55812	5.30726	7.0061	3.00573
146	116983	ACAP3	ArfGAP with coiled-coil, ankyrin repeat and PH domains 3	chr1:1227763-1243269	5.40795	6.92819	10.0576	3.88725	5.10475	3.33599	7.19573	4.4252	13.0069	7.03234	12.2433	19.7926	4.15677	4.84864	7.69262	3.21211	5.39934	13.2372
147	38	ACAT1	acetyl-CoA acetyltransferase 1	chr11:107992257-108018891	319.495	115.93	162.637	255.597	219.633	414.417	261.452	210.611	222.372	220.168	58.2267	105.411	295.521	154.429	134.573	138.08	233.589	246.594
148	39	ACAT2	acetyl-CoA acetyltransferase 2	chr6:160181290-160210735	22.5705	18.8709	24.3842	30.6244	22.0652	42.106	36.1162	34.2819	36.9978	40.2974	66.7076	31.2586	13.5881	73.534	26.8189	47.0231	12.6204	38.9761
149	64746	ACBD3	acyl-CoA binding domain containing 3	chr1:226332379-226374423	11.8326	11.5063	15.4294	11.0342	10.8761	15.4621	7.19045	17.9612	7.52875	15.7543	18.4451	12.1254	16.632	15.7116	34.7054	31.4284	31.8016	8.34079
150	79777	ACBD4	acyl-CoA binding domain containing 4	chr17:43209966-43221543	33.377	29.5965	27.4659	38.8226	23.4964	35.1515	54.1983	25.9253	53.2034	14.1184	8.8024	63.3756	28.5549	23.1668	26.1055	3.82772	27.3313	62.7615
151	91452	ACBD5	acyl-CoA binding domain containing 5	chr10:27484142-27531068	20.425	16.5595	18.5777	19.9783	18.9322	35.3961	19.626	17.2041	23.4795	19.9631	32.0638	10.1095	28.0054	15.2989	60.7009	8.30603	31.1757	24.4978
152	84320	ACBD6	acyl-CoA binding domain containing 6	chr1:180257351-180472022	10.1784	16.5595	13.9127	11.7059	9.99538	13.2628	13.9647	10.7841	8.72928	12.9053	23.4454	40.7438	14.4966	19.4163	24.2281	25.2966	26.9592	9.08082
153	414149	ACBD7	acyl-CoA binding domain containing 7	chr10:15117473-15130775	0.252028	0.0509525	0.152117	0.158463	0.278084	0.224972	0.104662	0.213146	0.0680903	0.424754	0.0896428	0.207792	0.163166	0.280974	0.143031	0.164174	0.517243	0.153375
154	84680	ACCS	1-aminocyclopropane-1-carboxylate synthase homolog (Arabidopsis)(non-functional)	chr11:44087728-44105569	4.28382	11.1732	16.1259	1.92972	9.04217	2.36418	6.62793	3.93597	13.2754	2.33251	8.97031	18.4246	1.85851	8.16613	2.59682	2.18035	1.10249	13.0955
155	390110	ACCSL	1-aminocyclopropane-1-carboxylate synthase homolog (Arabidopsis)(non-functional)-like	chr11:44069530-44081527	0	0	0	0	0	0	0	0	0	0	0	0	0	0	0	0	0	0
156	65057	ACD	adrenocortical dysplasia homolog (mouse)	chr16:67679029-67694718	3.45655	3.68814	3.40906	2.18337	1.99218	1.0265	2.7594	2.67318	4.72622	2.08207	9.06585	5.57709	0.984435	2.79602	3.32151	1.76048	2.28758	4.30634
157	1636	ACE	angiotensin I converting enzyme	chr17:61554421-61575741	2.57753	1.92757	7.88166	1.05146	1.28581	0.283467	1.55428	3.68196	2.47895	1.80734	2.25899	4.00662	1.97894	2.61848	0.815133	3.63764	0.176012	1.24729
158	59272	ACE2	angiotensin I converting enzyme 2	chrX:15579155-15620192	3.44077	1.61041	4.39983	1.8213	5.76463	2.946	3.20817	1.36157	2.74196	0	0	0.323462	14.9761	0.269198	0.159839	0.0196601	23.4208	1.72252
159	125981	ACER1	alkaline ceramidase 1	chr19:6306509-6333640	0.232682	0.191968	0.344249	0.238218	0	1.09971	0.521146	0	0.0798643	0.0844691	0	0	0.102545	0	0	0	0	0.232382
160	340485	ACER2	alkaline ceramidase 2	chr9:19408924-19452500	0.906063	1.92619	1.71618	0.646472	1.39329	0.808359	1.33895	1.82932	0.867203	0.509859	0.286834	0.155716	0.946512	0.572322	0.65766	0.590351	0.685151	0.497248
161	55331	ACER3	alkaline ceramidase 3	chr11:76571916-76734850	3.09096	4.29923	8.365	3.36728	2.8436	5.4653	3.20907	6.76205	0.585053	3.87264	3.08471	3.42824	4.44542	2.12097	5.08571	3.46844	2.25983	0.929826
162	43	ACHE	acetylcholinesterase (Yt blood group)	chr7:100487614-100493592	1.11771	4.54052	1.53586	0.936938	1.27499	0.417699	0.736624	1.01204	0.644204	14.5889	1.12215	2.49704	0.0489102	6.62284	0.164899	1.01518	0	0.657725
163	22985	ACIN1	apoptotic chromatin condensation inducer 1	chr14:23527773-23569665	23.8662	38.6045	39.9905	18.2585	21.9701	22.6561	26.9463	36.6611	26.4587	28.4931	63.3413	62.5724	26.2857	21.156	22.3699	28.1323	27.8856	26.5166
164	2532	ACKR1	atypical chemokine receptor 1 (Duffy blood group)	chr1:159173802-159176290	0.590315	3.57905	0.683013	0.401757	0.395718	0	0.661777	3.5295	0.342094	0	0	9.64105	0	0.354314	0.452391	2.95855	0	1.45421
165	1238	ACKR2	atypical chemokine receptor 2	chr3:42850963-42908775	3.8066	5.75257	2.34844	2.884	3.4614	1.98402	5.18224	4.20851	2.47442	1.57128	0.860492	1.67454	4.35496	21.3702	1.70203	3.18867	7.20586	4.653
166	57007	ACKR3	atypical chemokine receptor 3	chr2:237478379-237490994	1.80271	3.74914	2.67675	1.50011	2.38099	0.944829	1.41317	1.25264	2.48987	0.83252	1.21233	3.72277	2.16245	6.85339	7.08409	11.3718	0.641635	3.24526
167	51554	ACKR4	atypical chemokine receptor 4	chr3:132276981-132593050	1.4957	1.02393	1.54804	0.521267	1.76428	3.73976	0.628675	1.79725	0.36123	0.200786	0.357546	0.251538	1.13039	0.466013	0.834761	0.367303	1.31686	0.647989
168	47	ACLY	ATP citrate lyase	chr17:40023178-40075272	8.22369	15.3281	13.4792	8.02237	9.8924	7.55394	8.73511	15.8269	8.04161	9.90795	37.7838	28.739	11.1322	15.3476	31.1181	29.0461	11.892	9.22612
169	130013	ACMSD	aminocarboxymuconate semialdehyde decarboxylase	chr2:135596185-135676176	55.8667	26.313	35.9561	76.3972	55.0583	59.1803	83.2483	23.1831	54.8098	90.1667	10.7066	37.4204	55.0984	37.5733	30.5304	5.80327	14.868	50.8097
170		ACN9	#N/A	chr7:96745904-96811075	3.90788	2.95649	4.69127	4.44347	3.00304	7.47884	3.25545	4.70111	4.8624	5.3476	3.31027	3.18358	5.55936	2.32235	5.85198	1.80462	12.6676	5.48347
171	48	ACO1	aconitase 1, soluble	chr9:32384600-32450832	63.0897	41.5505	40.3205	50.96	33.1787	53.4014	69.0413	40.9622	41.5189	107.574	30.5316	12.8022	109.156	13.9312	23.8516	19.2414	45.2926	45.8285
172	50	ACO2	aconitase 2, mitochondrial	chr22:41865128-41940610	28.2703	30.8581	24.6457	24.6721	24.9575	18.6645	29.2414	27.5422	25.2218	30.1133	28.2065	30.0583	28.8496	29.2524	43.4919	28.384	29.7138	26.2437
173	641371	ACOT1	acyl-CoA thioesterase 1	chr14:73945188-74025651	6.22321	1.89063	7.12982	2.93646	1.68175	1.97395	3.62553	0.162481	9.36926	6.90481	1.86888	19.6395	1.70349	1.1606	0.385659	1.27457	2.56525	11.8741
174	26027	ACOT11	acyl-CoA thioesterase 11	chr1:55013806-55100417	0.555423	0.498949	0.856094	0.438654	0.320818	0.132702	0.297114	0.604791	0.441596	0.142831	0.320407	0.230692	0.292041	0.148577	0.329937	0.418252	0	0.372727
175	134526	ACOT12	acyl-CoA thioesterase 12	chr5:80243511-81047072	46.6321	8.89793	49.0367	51.6566	17.6327	52.8379	17.1656	42.6774	12.3732	17.0387	1.6665	11.4616	26.6891	40.7621	29.6795	7.2792	23.4941	21.3684
176	55856	ACOT13	acyl-CoA thioesterase 13	chr6:24667262-24719403	18.5868	10.6459	18.2257	24.1874	15.009	36.101	28.4138	17.8956	17.1396	14.8364	22.9861	8.63438	18.2527	13.2152	24.2767	6.3615	28.4229	16.9141
177	10965	ACOT2	acyl-CoA thioesterase 2	chr14:74034323-74042362	51.2778	17.7188	35.5206	33.8964	20.32	21.2701	39.7806	16.6197	30.9103	36.6709	17.9145	80.6139	13.8156	11.7606	11.7257	15.968	30.7234	37.2611
178	122970	ACOT4	acyl-CoA thioesterase 4	chr14:74058409-74062470	7.86487	10.9299	7.32408	10.9226	9.76713	7.64819	9.85904	8.83117	9.23177	10.6708	9.89206	15.769	8.27509	4.67207	5.87876	7.07165	14.1515	8.93193
179	641372	ACOT6	acyl-CoA thioesterase 6	chr14:74083547-74086592	0.645712	2.03056	1.15009	1.32569	2.06609	1.52423	2.60763	0.720535	1.76051	1.03502	1.75003	1.61094	1.3703	0.804426	0.495869	0.675332	0.893992	0.512601
180	11332	ACOT7	acyl-CoA thioesterase 7	chr1:6324331-6453826	10.6923	10.9921	10.8692	13.1057	10.747	6.69725	12.0201	7.06645	11.2847	14.2772	27.322	22.6246	16.0064	5.40398	9.10075	7.11812	10.06	13.8632
181	10005	ACOT8	acyl-CoA thioesterase 8	chr20:44462469-44486048	10.8081	13.0809	14.281	16.2374	9.92459	8.77184	14.5756	10.9051	11.9254	13.2719	30.1101	38.9567	14.7188	22.4534	14.028	9.82746	12.9242	11.2764
182	23597	ACOT9	acyl-CoA thioesterase 9	chrX:23721776-23761407	8.48009	12.2793	17.5487	7.7328	9.40325	6.69164	8.4756	8.72397	7.5617	10.4277	13.6413	22.0156	9.70938	19.2492	11.9796	12.987	6.87296	7.79994
183	51	ACOX1	acyl-CoA oxidase 1, palmitoyl	chr17:73937588-74002080	42.4303	40.0814	34.5225	41.0322	48.5346	65.3209	61.0033	43.1386	54.8671	19.1707	50.5744	20.6714	60.1899	20.031	48.0314	8.4495	45.9458	64.0066
184	8309	ACOX2	acyl-CoA oxidase 2, branched chain	chr3:58490862-58522929	106.385	60.7828	49.5407	83.4686	75.1182	99.5908	125.838	48.0733	129.338	32.135	44.4522	59.3842	73.3189	24.0517	24.6211	12.7061	45.8935	131.877
185	8310	ACOX3	acyl-CoA oxidase 3, pristanoyl	chr4:8368008-8442452	4.8294	5.77074	3.77851	7.36444	4.88118	4.82443	8.74837	4.76738	7.56157	2.63422	5.53208	6.8646	3.05818	3.17158	8.25093	2.17091	5.12054	8.30577
186	55289	ACOXL	acyl-CoA oxidase-like	chr2:111490149-111875799	0.046233	0	0.0896209	0	0.111247	0.0549566	0	0.052051	0.0330247	0.0658743	0.26391	0.496176	0.0400527	0.0412202	0	0.12053	0.0799195	0.0319079
187	52	ACP1	acid phosphatase 1, soluble	chr2:264868-278282	43.8416	44.0673	50.0422	62.3059	43.2969	58.2446	47.3338	53.0361	38.8711	58.3334	78.494	60.341	47.2517	46.8377	40.2792	49.5546	58.2139	38.3902
188	53	ACP2	acid phosphatase 2, lysosomal	chr11:47260852-47290584	45.1956	36.4139	39.028	34.2456	25.7508	22.842	45.7491	19.7875	34.6929	35.4786	45.0878	41.6232	30.6262	17.2008	32.823	28.6867	17.4998	30.102
189	54	ACP5	acid phosphatase 5, tartrate resistant	chr19:11685474-11689801	29.1192	42.8903	118.396	48.7474	60.0524	20.4074	62.6322	44.9487	18.1537	29.0908	41.2285	126.37	28.8386	34.0419	7.85881	67.1901	1.86578	34.7705
190	51205	ACP6	acid phosphatase 6, lysophosphatidic	chr1:147119167-147142634	6.22696	6.91746	4.71359	9.99862	5.74814	9.78042	5.52547	8.6238	6.54151	3.06074	17.4136	12.2724	10.7785	11.6038	19.9888	6.07073	11.1472	6.84267
191	55	ACPP	acid phosphatase, prostate	chr3:132036210-132087146	0.309403	0.576417	0.566756	0.251652	0.106243	0.0814732	0.166311	0.456563	0.0492488	0.165419	0.0593184	0.130978	0.162144	0.0305265	0	0.134895	0	0.170147
192	93650	ACPT	acid phosphatase, testicular	chr19:51293671-51298481	0	0	0	0	0	0	0	0	0	0	0.171061	0	0.0780117	0	0	0.0581635	0	0.060152
193	49	ACR	acrosin	chr22:51176651-51183727	0.261875	0.357614	0.0854732	0.444153	0.349608	0.103397	0.486901	0.0978439	0.54816	0.0628795	0.418785	0.144649	0.534722	0.388764	0.133221	0.170926	0.377454	0.589816
194	84519	ACRBP	acrosin binding protein	chr12:6747241-6756580	1.01859	1.80476	3.08833	0.848809	1.24895	0.284555	1.06561	1.61658	1.01912	1.02823	1.08613	2.07999	1.14579	0.534034	1.50258	0.468838	0.155391	0.656942
195	93953	ACRC	acidic repeat containing	chrX:70430034-70948962	0.671286	0.868946	0.843199	0.202776	0.134656	0.599087	0.78087	0.454245	0.386454	0.977083	0.796189	0.664244	0.57973	2.24494	0.457319	0.481025	0.348079	0.466352
196	56	ACRV1	acrosomal vesicle protein 1	chr11:125495030-125550793	0	0	0.134904	0	0	0	0	0	0	0.198694	0	0	0	0	0	0	0	0
197	23205	ACSBG1	acyl-CoA synthetase bubblegum family member 1	chr15:78463186-78527049	0.0721962	0.0876968	0	0	0	0.0429115	0.080013	0.0813557	0.0259164	0	0	0.11917	0.281061	0.161099	0.0546226	0.0469983	0	0.0500508
198	81616	ACSBG2	acyl-CoA synthetase bubblegum family member 2	chr19:6135643-6193114	0.0436499	0	0.0422796	0	0	0.0518978	0	0	0	0.0310743	0	0	0.113379	0	0	0.0284455	0.0377246	0.0301651
199	80221	ACSF2	acyl-CoA synthetase family member 2	chr17:48503518-48552206	26.303	27.7282	20.3645	35.2043	27.4724	59.9075	34.2948	39.3247	22.6499	20.1352	25.9153	60.153	24.0327	51.6735	47.508	7.84822	67.4309	30.3743
200	197322	ACSF3	acyl-CoA synthetase family member 3	chr16:89160216-89222254	4.74636	6.28523	4.30343	4.42699	4.21065	3.01194	6.39749	3.65844	6.69346	2.56801	3.42666	4.6082	2.12275	5.44773	3.6336	2.34181	5.01502	7.54499
201	2180	ACSL1	acyl-CoA synthetase long-chain family member 1	chr4:185676748-185747268	336.936	51.2464	231.828	278.696	115.524	300.361	303.538	117.063	292.705	69.0187	51.5382	33.4181	137.382	106.91	65.9457	62.875	90.9222	302.117
202	2181	ACSL3	acyl-CoA synthetase long-chain family member 3	chr2:223725731-223808119	15.1516	13.9391	17.7256	12.244	12.3937	17.0699	8.48868	22.4624	7.69314	7.95076	49.0316	26.6606	8.23155	29.2644	17.2381	45.696	15.5785	8.02376
203	2182	ACSL4	acyl-CoA synthetase long-chain family member 4	chrX:108884563-108976621	5.46987	5.96924	11.907	4.24161	3.92129	3.33232	2.73527	11.1004	4.21566	9.42642	119.436	58.1734	2.02325	120.354	42.9542	150.336	0.99788	2.30699
204	51703	ACSL5	acyl-CoA synthetase long-chain family member 5	chr10:114133915-114188138	64.1005	46.7568	48.3573	51.2072	104.781	76.3987	101.016	101.598	55.3141	25.9933	20.4086	16.59	40.1918	55.6799	25.8297	27.1169	180.809	75.4097
205	23305	ACSL6	acyl-CoA synthetase long-chain family member 6	chr5:131285666-131347761	1.6323	1.46234	1.24996	0.872297	3.2795	1.04729	3.27388	2.21357	0.489554	0.143925	0.138449	2.59838	0.90365	1.01596	1.72298	2.42108	11.4422	1.24071
206	116285	ACSM1	acyl-CoA synthetase medium-chain family member 1	chr16:20634558-20702578	1.74259	1.15114	13.5922	10.7881	5.23996	2.58742	4.05265	9.55571	1.81958	1.36084	7.36928	31.7168	79.0378	3.34942	143.563	10.3666	22.5477	2.39505
207	123876	ACSM2A	acyl-CoA synthetase medium-chain family member 2A	chr16:20462858-20498991	142.23	107.554	178.427	170.196	122.395	338.469	221.384	225.866	174.495	42.3101	42.7203	159.444	74.6129	122.416	90.0471	4.7406	136.585	236.032
208	348158	ACSM2B	acyl-CoA synthetase medium-chain family member 2B	chr16:20548082-20587695	214.233	71.4398	162.01	211.596	111.143	249.906	193.48	145.321	107.008	143.99	60.242	137.96	178.002	145.632	93.6345	5.87515	100.552	138.49
209	6296	ACSM3	acyl-CoA synthetase medium-chain family member 3	chr16:20775311-20860990	71.613	27.533	31.6655	76.4769	59.8847	146.469	61.8465	64.85	46.414	9.50375	13.253	6.44398	37.4659	5.21291	5.78558	4.69824	54.4447	42.703
210	341392	ACSM4	acyl-CoA synthetase medium-chain family member 4	chr12:7456927-7480969	0	0.0534916	0	0	0	0	0	0	0	0	0	0	0	0	0	0	0	0
211	54988	ACSM5	acyl-CoA synthetase medium-chain family member 5	chr16:20420855-20452281	88.2958	26.8395	52.8875	82.2736	45.2668	85.7044	116.684	64.8685	123.366	33.039	5.81142	34.8926	72.4371	27.6806	37.0958	4.09982	74.7105	130.719
212	84532	ACSS1	acyl-CoA synthetase short-chain family member 1	chr20:24986865-25038818	3.07674	6.51708	7.55031	2.97403	2.67156	2.2788	3.04105	5.43946	4.75492	6.6019	15.7366	10.9624	3.33305	4.06249	1.75714	7.37053	0.49523	3.11286
213	55902	ACSS2	acyl-CoA synthetase short-chain family member 2	chr20:33462765-33515769	21.3491	20.0271	19.1895	19.2121	18.2658	22.3238	32.6286	41.2165	28.8765	18.2412	60.0495	30.9197	15.7753	47.0724	49.847	15.1329	19.5205	28.2606
214	79611	ACSS3	acyl-CoA synthetase short-chain family member 3	chr12:81471808-81649582	32.9048	20.9178	19.862	19.2299	30.0559	20.5833	20.5366	24.9914	10.3295	7.77445	28.922	20.2664	9.45642	20.1508	12.8307	15.204	31.8528	19.7273
215	58	ACTA1	actin, alpha 1, skeletal muscle	chr1:229566992-229569843	0.315126	0.193261	0	0	0	0	0.0877879	0	0.0552344	0	0.0754579	0	0.206391	0	0.0600393	0.154216	0	0.0534638
216	59	ACTA2	actin, alpha 2, smooth muscle, aorta	chr10:90694830-90775542	32.075	98.7228	36.7536	18.9394	32.1123	25.016	56.3693	33.9587	76.0472	17.4194	39.602	264.297	5.8617	56.6793	75.2565	91.968	21.8186	38.7821
217	60	ACTB	actin, beta	chr7:5566778-5570232	770.366	1086.46	1000.6	586.492	629.483	690.12	837.785	1209.07	726.812	554.76	1688.35	1947.72	373.325	820.211	1254.82	629.541	880.395	569.634
218	345651	ACTBL2	actin, beta-like 2	chr5:56775842-56778636	0	0	0.0373518	0	0.0309761	0	0	0	0	0	0	0	0	0	0	0	0	0
219	70	ACTC1	actin, alpha, cardiac muscle 1	chr15:35047284-35105124	0.0285561	0.323076	0	0	0	0	0	0	0	0	0	0.0235378	0	0	0	0.0557996	0	0
220	71	ACTG1	actin gamma 1	chr17:79476996-79479892	248.259	598.831	303.501	238.199	257.748	208.605	329.825	354.887	451.618	345.787	2089.78	1219.32	182.431	375.421	520.857	720.097	170.78	330.047
221	648740	ACTG1P4	actin gamma 1 pseudogene 4	chr1:104068577-104122156	0.169744	0.414231	0.439848	0.171644	0.136102	0.604779	0.188597	0.0636306	0.241057	0.646744	0.107891	0.0935058	1.32683	0.201737	1.07441	0.295124	0.146733	0.155361
222	72	ACTG2	actin, gamma 2, smooth muscle, enteric	chr2:74120092-74146780	0.452069	3.85506	1.2404	0	0.246293	0.1213	0.20181	0.506548	0.377862	1.36886	7.72602	3.44689	0.0900696	2.33531	0.552204	3.83628	0.177395	0.121988
223	170487	ACTL10	actin-like 10	chr20:32244892-32262264	0.0551568	0.762482	0.267889	0.167273	0.265364	0.196542	0.306357	0.310191	0.195984	0.551442	1.52458	1.00254	0.23944	0.39333	0.251312	0.215769	0.190715	0.341013
224	86	ACTL6A	actin-like 6A	chr3:179280707-179306193	6.36105	11.0513	10.7115	7.45412	7.37606	12.6169	7.1041	9.9759	9.65806	12.5899	23.8632	9.35387	11.0818	9.46977	18.6039	12.7081	19.5385	8.54223
225	51412	ACTL6B	actin-like 6B	chr7:100240725-100254084	0	0	0	0	0	0	0	0	0	0.164617	0	0	0	0	0	0	0	0
226	10881	ACTL7A	actin-like 7A	chr9:111624507-111626035	0	0	0	0	0.0613616	0	0	0	0	0	0.0733142	0	0	0	0	0	0	0
227	10880	ACTL7B	actin-like 7B	chr9:111616868-111618275	0	0	0	0	0	0	0	0	0.118134	0	0.0810534	0	0	0	0	0	0	0
228	81569	ACTL8	actin-like 8	chr1:18081807-18153558	0	0	0	0	0	0	0	0	0	0.304602	1.74174	0.100584	0	0.0542261	0	0.0396739	0	0
229	284382	ACTL9	actin-like 9	chr19:8807746-8809180	0	0	0	0	0	0	0	0.0926432	0	0	0	0	0	0	0	0	0	0
230	87	ACTN1	actinin, alpha 1	chr14:69340839-69446083	32.024	47.6477	38.7664	20.7087	37.1314	19.9825	36.0275	33.9686	34.649	20.4639	61.9531	56.4836	14.1472	16.9805	19.8959	30.8608	29.7562	29.5769
231	161159	ACTN1-AS1	ACTN1 antisense RNA 1	chr14:69446398-69454180	0	0	0	0	0	0.320666	0	0	0	0	0	0	0	0	0	0	0	0
232	88	ACTN2	actinin, alpha 2	chr1:236849753-236927927	0.147695	0.272343	0.20324	0.169446	0.0846838	0.0754019	0.116668	0.119093	0.305882	1.43341	0	0.330225	0.363351	0.018819	0.175349	3.0502	7.89381	0.132798
233	89	ACTN3	actinin, alpha 3 (gene/pseudogene)	chr11:66313865-66330800	0	0	0	0	0.0293075	0	0	0	0.0787347	0	0.104063	0.0904021	0	0	0	0.0476021	0	0
234	81	ACTN4	actinin, alpha 4	chr19:39138266-39235114	45.5806	83.8064	47.3484	38.0474	38.184	29.2095	51.3592	47.9256	50.793	45.1283	99.8138	104.188	38.7034	52.1054	56.8109	80.3938	69.1193	50.3164
235	55860	ACTR10	actin-related protein 10 homolog (S. cerevisiae)	chr14:58666832-58702353	7.93035	11.5578	12.0247	11.3894	8.98454	12.9433	8.30048	15.6396	10.9224	11.7737	12.3578	13.4619	11.3688	10.9856	13.6563	13.4319	17.4258	10.7379
236	10121	ACTR1A	ARP1 actin-related protein 1 homolog A, centractin alpha (yeast)	chr10:104238985-104262512	15.8045	22.4733	22.9638	14.2589	12.4697	10.1578	19.4666	12.3236	14.4661	17.3818	22.8334	34.2305	9.77743	19.6712	11.4025	21.8637	14.7912	18.0466
237	10120	ACTR1B	ARP1 actin-related protein 1 homolog B, centractin beta (yeast)	chr2:98272401-98280561	18.2768	23.8476	21.3755	24.8659	17.676	12.6606	24.2458	16.3907	21.7838	36.5464	22.0494	34.9049	12.6242	15.6842	21.8372	18.0288	14.4458	23.6774
238	10097	ACTR2	ARP2 actin-related protein 2 homolog (yeast)	chr2:65454828-65498390	45.365	46.5746	79.9231	37.3572	35.2272	46.4582	34.5875	34.0199	27.9369	70.7366	37.0995	30.81	44.7027	37.8371	53.9655	48.6102	45.8632	27.7088
239	10096	ACTR3	ARP3 actin-related protein 3 homolog (yeast)	chr2:114588759-114719129	20.6767	24.4853	34.3982	18.7296	17.3099	20.2065	13.565	31.7165	11.7885	39.8968	19.7165	14.8142	16.6094	18.3796	24.1134	24.7971	21.5306	11.7128
240	57180	ACTR3B	ARP3 actin-related protein 3 homolog B (yeast)	chr7:152456833-152552464	2.49105	2.06616	1.75818	3.13375	2.50698	2.5489	3.46238	2.38551	2.84452	2.74482	3.70278	2.77393	2.59519	2.464	3.36969	2.08417	6.64444	2.65799
241	440888	ACTR3BP2	ACTR3B pseudogene 2	chr2:92129158-92130496	0	0	0	0	0	0	0	0	0	0	0	0	0	0	0	0	0	0
242	399746	ACTR3BP5	ACTR3B pseudogene 5	chr10:38989726-38991371	0	0	0	0	0	0	0	0	0	0	0	0	0	0	0	0	0	0
243	653857	ACTR3C	ARP3 actin-related protein 3 homolog C (yeast)	chr7:149944300-150035245	9.57059	3.03355	7.90131	4.34607	5.91898	8.9737	13.3327	7.64131	3.34818	16.7575	5.55479	9.34924	2.57541	8.1858	5.01281	5.7535	6.10873	4.7837
244	79913	ACTR5	ARP5 actin-related protein 5 homolog (yeast)	chr20:37377096-37401089	1.7177	3.35785	2.98657	1.68803	2.61434	2.09456	2.0519	1.38874	2.01605	3.19862	6.57566	3.0173	3.88983	1.96351	2.53766	1.80831	2.58851	1.70417
245	64431	ACTR6	ARP6 actin-related protein 6 homolog (yeast)	chr12:100593864-100618202	4.966	6.24947	9.11667	8.53923	6.39505	9.11641	5.81066	4.89616	7.99589	10.6593	11.8252	9.9504	9.56597	12.3854	5.67007	5.6805	13.993	7.96006
246	93973	ACTR8	ARP8 actin-related protein 8 homolog (yeast)	chr3:53901093-53916229	4.01637	4.49283	5.05614	3.83362	3.66701	3.39538	2.99647	4.43166	2.85565	4.08663	7.06341	5.18197	4.59485	3.42657	3.03806	3.94309	5.85972	3.10092
247	139741	ACTRT1	actin-related protein T1	chrX:127184940-127186382	0	0	0	0	0	0	0	0	0	0.0590275	0	0	0	0.146204	0	0	0	0
248	140625	ACTRT2	actin-related protein T2	chr1:2938045-2939467	0	0	0	0	0	0	0	0	0	0	0	0	0	0	0	0	0	0
249	84517	ACTRT3	actin-related protein T3	chr3:169484710-169487683	0.839088	0.682447	0.815226	0.509021	0.448535	1.26234	0.870057	1.13243	1.47019	2.07771	2.13304	1.20171	0.437189	0.448765	0.722237	1.42237	1.69244	0.806657
250	90	ACVR1	activin A receptor, type I	chr2:158592957-158732374	6.31343	14.3036	9.95878	8.81963	8.62305	9.03023	8.78809	9.57076	10.3059	9.61585	9.92153	10.0441	5.55539	7.54023	7.71448	13.1241	8.83679	8.59769
251	91	ACVR1B	activin A receptor, type IB	chr12:52345450-52390863	8.71209	9.18315	8.04261	5.83727	7.66194	9.98478	11.4769	8.32977	10.1093	7.45709	11.8795	14.4939	7.52849	10.3502	6.18838	8.64258	14.0344	11.2732
252	130399	ACVR1C	activin A receptor, type IC	chr2:158383278-158485399	1.11078	0.303475	0.733876	0.972237	0.781043	1.94648	1.21227	0.797603	0.596925	1.42142	0.251672	0.00993526	0.798864	0.371681	0.296794	0.120505	0.599744	0.369164
253	92	ACVR2A	activin A receptor, type IIA	chr2:148602085-149271044	2.70158	4.23568	4.02768	2.94111	2.81054	4.29439	2.19651	4.45105	2.7539	2.24009	1.60959	1.89534	3.18276	1.93049	2.10968	2.26006	2.29413	2.37084
254	93	ACVR2B	activin A receptor, type IIB	chr3:38492517-38534633	1.22211	1.36066	1.83704	2.19923	1.31567	2.0488	1.63294	1.44153	1.19615	1.42421	1.48822	0.655828	1.68779	0.900893	1.21548	1.63704	1.49945	0.959954
255	100128640	ACVR2B-AS1	ACVR2B antisense RNA 1	chr3:38492517-38534633	0.476392	0.561911	0.461401	0.480412	0.41688	0.720903	0.528381	0.634058	0.557786	0.339124	1.19416	0.321694	0.412415	0.270307	0.492439	0.282234	1.12291	0.74838
256	94	ACVRL1	activin A receptor type II-like 1	chr12:52301201-52317145	3.40008	4.85788	4.93977	2.98279	3.25849	1.69208	3.24608	3.22184	4.29448	1.37188	1.85081	8.5533	1.21823	2.44874	1.70723	3.43315	0.942745	2.39374
257	95	ACY1	aminoacylase 1	chr3:52009041-52023218	115.884	95.2178	92.1221	139.811	80.7625	75.3878	151.246	62.7494	114.046	46.4199	140.114	143.488	93.4677	54.4038	76.9552	25.9475	82.4848	141.4
258	91703	ACY3	aspartoacylase (aminocyclase) 3	chr11:67410025-67418130	12.6561	14.5071	7.8477	13.5583	5.29147	6.50031	18.4931	9.382	17.7333	6.04252	1.43038	10.0285	5.05624	13.9237	5.33053	1.21505	10.6241	18.8083
259	97	ACYP1	acylphosphatase 1, erythrocyte (common) type	chr14:75519927-75530736	0.738475	1.15186	5.84479	0.569064	2.35692	1.2553	1.53774	2.36665	1.53226	2.69975	8.25658	4.03309	0.246519	2.24796	0.633385	0.845686	1.34158	3.32726
260	98	ACYP2	acylphosphatase 2, muscle type	chr2:54342409-54532435	10.6483	8.91713	10.2635	12.8133	11.18	14.3816	13.5836	8.3206	12.5233	5.2287	3.38285	3.41645	5.64448	9.21343	6.75916	3.4111	9.38424	13.4172
261	100	ADA	adenosine deaminase	chr20:43248162-43280376	4.88585	5.05351	11.1821	2.63538	3.0586	2.3533	2.72132	7.02497	1.50074	10.582	10.1586	12.7645	4.66383	2.31256	4.3037	5.18011	2.04633	2.23053
262	132612	ADAD1	adenosine deaminase domain containing 1 (testis-specific)	chr4:123300120-123350947	0	0	0	0	0	0	0	0	0	0	0	0	0	0	0	0	0	0
263	161931	ADAD2	adenosine deaminase domain containing 2	chr16:84224722-84230772	0.054243	0.0882008	0	0	0	0.0644336	0	0	0	0	0	0.13444	0	0	0.0411849	0	0	0
264	161823	ADAL	adenosine deaminase-like	chr15:43619973-43646753	2.94634	2.50158	3.43142	3.1055	2.45964	4.00393	1.63711	3.44556	1.6464	2.6387	1.58222	2.51306	4.35982	1.61086	4.38964	0.591222	5.23671	1.96846
265	102	ADAM10	ADAM metallopeptidase domain 10	chr15:58887402-59042177	14.5822	17.2536	24.2658	12.2421	14.2154	19.1607	9.27951	17.5541	9.93198	16.3133	10.3549	7.38627	17.2819	12.2933	32.3027	15.7363	26.3887	10.7329
266	4185	ADAM11	ADAM metallopeptidase domain 11	chr17:42836567-42859214	0.165836	0.152987	0.0913389	0.0475898	0.114095	0.0282158	0.0524175	0.0534741	0.325779	0.067106	0	0.117115	0.183704	0.0211333	0.0179057	0.215996	0.0409398	0.397078
267	8038	ADAM12	ADAM metallopeptidase domain 12	chr10:127700953-128077127	0.124387	0.244488	0.304058	0.0313434	0.142232	0.334432	0.0559082	0.200151	0.179062	0.0178671	0.179421	1.55297	0.076104	0.112896	0.191052	0.700508	0.0268063	0.0888792
268	8751	ADAM15	ADAM metallopeptidase domain 15	chr1:155006281-155042029	9.67194	11.1749	12.2846	9.04237	8.57276	3.59916	13.2119	5.73496	16.8954	12.7504	23.7286	36.8567	22.3597	14.0139	16.0942	10.4249	6.45124	14.9992
269	6868	ADAM17	ADAM metallopeptidase domain 17	chr2:9629410-9695917	3.80967	4.18627	7.58481	3.05296	4.34709	4.32236	3.19639	6.21008	3.13384	4.85544	3.9508	2.72341	3.46695	2.07061	3.85017	4.40081	2.3404	2.71421
270	8749	ADAM18	ADAM metallopeptidase domain 18	chr8:39442086-39587583	0	0	0	0	0	0	0	0	0	0	0	0	0	0	0	0	0	0
271	8728	ADAM19	ADAM metallopeptidase domain 19	chr5:156904311-157002831	2.2419	4.95154	3.67985	1.16333	3.20973	1.64427	1.10884	3.45321	2.34845	1.69499	2.65312	3.16244	0.930207	3.70676	2.01196	3.69489	0.772042	2.17706
272	8759	ADAM1A	ADAM metallopeptidase domain 1A (pseudogene)	chr12:112336866-112339706	1.21366	1.84301	1.50407	0.611275	0.730285	1.30835	2.05977	0.982971	1.49723	0.808794	0.828484	1.15764	1.44278	1.82635	0.718167	1.2603	1.08164	1.31447
273	2515	ADAM2	ADAM metallopeptidase domain 2	chr8:39601254-39695808	0	0	0	0	0	0	0	0	0	0	0	0	0	0	0	0	0	0
274	8748	ADAM20	ADAM metallopeptidase domain 20	chr14:70989077-71001732	0.0772809	0	0	0.116787	0	0.0919229	0.042831	0.0870771	0.0277231	0.0549445	0	0.0956344	0	0	0	0	0.0333939	0.0535479
275	317760	ADAM20P1	ADAM metallopeptidase domain 20 pseudogene 1	chr14:70935595-70950473	0.246874	0.114181	0.545442	0.426079	0.311272	0.587465	0.429827	0.278269	0.202823	0.30062	0.133908	0.145435	0.578959	0.251615	0.320422	0.183815	0.12191	0.416163
276	8747	ADAM21	ADAM metallopeptidase domain 21	chr14:70918873-70926622	0.203407	0	0.0393756	0.16401	0.065271	0.145142	0.0902107	0.0916562	0	0.115756	0.0773181	0.167839	0.211173	0	0.154129	0.132545	0.0351587	0.028158
277	145241	ADAM21P1	ADAM metallopeptidase domain 21 pseudogene 1	chr14:70712469-70714518	0.0545163	0	0	0	0.0437146	0	0	0	0	0	0	0	0	0	0	0	0	0
278	53616	ADAM22	ADAM metallopeptidase domain 22	chr7:87563565-87832204	0.0877754	0.346642	0.221382	0.0989138	0.211441	0.196218	0.266584	0.409181	0.112001	0.44912	0.165799	0.295126	0.0376855	0.029362	0.354362	0.371387	0.0284248	0.0462776
279	8745	ADAM23	ADAM metallopeptidase domain 23	chr2:207308367-207485854	0.181214	0.345166	0.206057	0.33044	0.158715	0.0392655	0.0364154	0.223281	0.155659	1.00135	1.60447	0.556147	4.16564	0	0.0621886	0.289593	0	0.0808424
280	10863	ADAM28	ADAM metallopeptidase domain 28	chr8:24151579-24212726	0.794159	2.369	3.45182	0.656393	1.17318	1.12807	0.416981	4.40843	1.2199	0.694361	1.28735	1.73449	0.200047	0.28718	1.47554	1.22215	0.228173	0.321925
281	11086	ADAM29	ADAM metallopeptidase domain 29	chr4:175839508-175899331	0	0.0294659	0	0	0	0	0	0.0410201	0	0	0	0	0	0	0	0.0237119	0	0
282	11085	ADAM30	ADAM metallopeptidase domain 30	chr1:120436155-120439147	0	0	0	0	0	0	0	0	0	0	0	0	0	0	0	0	0	0
283	203102	ADAM32	ADAM metallopeptidase domain 32	chr8:38965049-39142436	0	0.0321257	0.0383682	0	0	0	0	0	0.0284311	0.028198	0	0.130858	0.034295	0.0707138	0	0	0.0342674	0
284	80332	ADAM33	ADAM metallopeptidase domain 33	chr20:3648619-3662778	0.243385	1.05718	0.752415	0.209326	0.341803	0.18106	0.13474	0.034299	0.452217	0.0647397	0	3.18511	0.0262441	0.379888	0.337287	0.0792617	0	0.912039
285	1587	ADAM3A	ADAM metallopeptidase domain 3A (pseudogene)	chr8:39308563-39380508	0	0	0	0	0	0	0	0	0	0	0	0	0	0	0	0	0	0
286	255926	ADAM5	ADAM metallopeptidase domain 5 (pseudogene)	chr8:39172181-39260375	0	0	0	0	0	0	0	0	0	0	0	0	0	0	0	0	0	0
287	8755	ADAM6	ADAM metallopeptidase domain 6 (pseudogene)	chr14:106435817-106438358	0	0	0	0	0	0	0	0	0	0	0	0	0	0	0	0	0	0
288	8756	ADAM7	ADAM metallopeptidase domain 7	chr8:24298508-24367077	0	0	0	0	0	0	0	0	0	0	0	0	0	0	0	0	0	0
289	101	ADAM8	ADAM metallopeptidase domain 8	chr10:135075919-135090407	3.13764	3.9343	3.71078	1.62902	2.06887	0.805114	2.79971	2.43361	3.68862	1.06205	7.76083	3.07034	0.945619	1.75256	0.780115	2.20343	0.389725	2.83232
290	8754	ADAM9	ADAM metallopeptidase domain 9	chr8:38854504-38962779	4.47264	12.5488	15.7978	6.29159	7.34374	6.513	4.55327	6.69053	6.19777	3.69751	7.02146	8.42437	3.85904	6.23361	6.47495	7.50701	10.4235	5.86654
291	27299	ADAMDEC1	ADAM-like, decysin 1	chr8:24241797-24263526	0.982423	0.987123	4.53482	0	0.487782	0	0.0519104	1.42197	0.106038	1.33332	2.71523	1.47396	0.243189	1.37025	1.24182	23.7046	0.404341	0.0341532
292	9510	ADAMTS1	ADAM metallopeptidase with thrombospondin type 1 motif, 1	chr21:28208605-28217728	4.40361	11.5985	6.07384	8.39457	6.40567	1.09166	2.27468	3.70898	8.93739	2.94321	0.761838	5.17462	1.84828	15.4541	4.15529	10.4953	0.927064	4.45223
293	81794	ADAMTS10	ADAM metallopeptidase with thrombospondin type 1 motif, 10	chr19:8645123-8675620	2.66757	9.89251	3.23247	1.7939	1.99392	1.69478	3.3122	1.87017	7.89518	2.30898	0.860982	12.6286	1.92574	3.76505	2.30254	3.37172	0.293905	8.83895
294	81792	ADAMTS12	ADAM metallopeptidase with thrombospondin type 1 motif, 12	chr5:33527286-33892124	0.522909	1.19798	1.02748	0.272952	0.570872	0.27409	0.370096	0.306967	0.242606	0.103606	0	0.413497	0.0900448	0.130617	0.758503	0.231541	0.0903594	0.292575
295	11093	ADAMTS13	ADAM metallopeptidase with thrombospondin type 1 motif, 13	chr9:136228324-136324525	8.09227	14.8766	12.4784	3.5939	7.61966	5.29445	10.6706	2.83684	21.7348	0.444309	0.435429	1.16366	2.35667	0.3921	0.935456	1.48921	0.573892	11.7728
296	140766	ADAMTS14	ADAM metallopeptidase with thrombospondin type 1 motif, 14	chr10:72432558-72522195	0.117789	0.221843	1.07835	0.0985068	0.189115	0.0701678	0.151945	0.110827	0.0996954	0.138869	0.204325	0.922348	0.135179	0.227739	0.148419	0.575639	0.220499	0
297	170689	ADAMTS15	ADAM metallopeptidase with thrombospondin type 1 motif, 15	chr11:130318868-130346539	0.18138	0.453287	0.436467	0.0727878	0.305789	0.0648379	0.100256	0.102412	0.513639	0.0513012	0.10294	0.253926	0.0312125	0.178002	0.246553	0.118097	0.0156707	0.698731
298	170690	ADAMTS16	ADAM metallopeptidase with thrombospondin type 1 motif, 16	chr5:5140442-5320412	0.083312	0.0672051	0.0601835	0.0209072	0	0.124061	0.023033	0.0470266	0.256693	0	0.157695	0.497527	0.0179325	0	0	0.1085	0	0.582704
299	170691	ADAMTS17	ADAM metallopeptidase with thrombospondin type 1 motif, 17	chr15:100511642-100882183	1.58636	1.72177	1.37048	0.990242	1.49456	2.29569	2.57618	0.36567	0.435391	1.16689	0.0153053	4.14505	4.03717	11.7994	2.12641	0.600717	0.601356	1.13496
300	170692	ADAMTS18	ADAM metallopeptidase with thrombospondin type 1 motif, 18	chr16:77316024-77469011	0	0.0280175	0	0	0.0279066	0	0	0	0	0.0368609	0	0.0429354	0.149514	0.0155062	0.0131236	0.033948	0.0150158	0
301	171019	ADAMTS19	ADAM metallopeptidase with thrombospondin type 1 motif, 19	chr5:128796102-129074376	0	0	0	0	0	0	0	0	0	0	0	0	0	0	0	0	0	0
302	9509	ADAMTS2	ADAM metallopeptidase with thrombospondin type 1 motif, 2	chr5:178537851-178772431	5.19774	10.1146	13.6169	2.88891	7.21682	2.09991	5.57148	3.33441	7.64506	0.427765	0.586639	7.85417	1.741	0.945448	4.21756	1.27135	0.248455	11.8823
303	80070	ADAMTS20	ADAM metallopeptidase with thrombospondin type 1 motif, 20	chr12:43748011-43945724	0	0	0	0	0	0	0	0	0.013035	0	0	0	0.0617743	0	0	0	0	0
304	9508	ADAMTS3	ADAM metallopeptidase with thrombospondin type 1 motif, 3	chr4:73146685-73434516	0.0353271	0.270524	0.17	0.0354385	0.042542	0.0210482	0.0195254	0.0199477	0.115464	0.0249765	0.0835309	0.101818	0.0303925	0.0157589	0.0266763	0.333518	0	0.12375
305	9507	ADAMTS4	ADAM metallopeptidase with thrombospondin type 1 motif, 4	chr1:161159537-161168845	1.51806	1.40058	1.02202	0.508284	2.43696	0.172185	0.213269	0.842993	1.3774	1.17751	0.798711	2.36261	0.581359	2.4074	1.49348	1.69478	0.458045	0.538381
306	11096	ADAMTS5	ADAM metallopeptidase with thrombospondin type 1 motif, 5	chr21:28290230-28339439	1.11955	2.46703	0.995174	1.12143	0.966225	1.45966	0.716415	0.650391	1.52636	0.251033	0.316204	0.525249	0.260591	0.224074	0.607715	0.558477	0.171738	1.39074
307	11174	ADAMTS6	ADAM metallopeptidase with thrombospondin type 1 motif, 6	chr5:64444562-64777704	0.210435	0.305068	0.377718	0.126565	0.112641	0.167224	0.108503	0.158494	0.183803	0.564814	1.14025	0.323367	0.048235	0.0751037	0.201169	0.429251	0.01212	0.0984759
308	11173	ADAMTS7	ADAM metallopeptidase with thrombospondin type 1 motif, 7	chr15:79051544-79103773	0.394394	0.802554	0.885926	0.169598	0.693542	0.201395	0.789007	0.169654	1.14507	0.185948	0.230969	1.7787	0.129294	0.670204	0.453891	0.807078	0.275844	1.24924
309	390660	ADAMTS7P1	ADAMTS7 pseudogene 1	chr15:82632349-83195272	0.0831539	0.0503077	0	0	0.0333755	0.0247652	0	0	0.0452139	0.0147098	0.0196744	0	0.0178983	0	0	0	0.0179613	0.058161
310	11095	ADAMTS8	ADAM metallopeptidase with thrombospondin type 1 motif, 8	chr11:130274817-130298539	0.0864194	0.325927	0.0556008	0.0289632	0.0924724	0.20576	0.127558	0	0.166291	0	0	0.0949785	0.0496998	0.0256936	0.0435776	0.206394	0	0.18057
311	56999	ADAMTS9	ADAM metallopeptidase with thrombospondin type 1 motif, 9	chr3:64501330-64997143	0.906209	1.29125	1.80977	0.391301	0.817166	0.581647	0.69317	0.945053	0.730677	0.590828	1.33077	0.975536	0.27562	1.97787	1.60984	1.4068	2.83047	0.773155
312	100507098	ADAMTS9-AS2	ADAMTS9 antisense RNA 2	chr3:64501330-64997143	0.347243	1.77258	0.625559	0.200358	0.596755	0.176847	0	0.502455	0.247556	0.0353722	0.047227	0.163857	0.0860207	0.132672	0.30111	0.161674	0.0857545	0.102527
313	92949	ADAMTSL1	ADAMTS-like 1	chr9:18474078-18910947	0.363149	1.10696	0.710679	0.155983	0.645661	0.231916	0.27223	0.381009	0.576213	0.0457909	0.0367646	0.661898	0.0668719	0.0462895	0.76337	0.827417	0.123264	0.637637
314	9719	ADAMTSL2	ADAMTS-like 2	chr9:136397285-136440641	7.43916	35.5654	21.1258	7.56416	10.4423	3.30014	12.5243	6.57283	24.8269	2.04559	0.187676	9.51226	2.46416	0.883029	10.9555	2.83723	0.635479	10.1092
315	57188	ADAMTSL3	ADAMTS-like 3	chr15:84322837-84708593	5.57249	4.38718	4.54312	3.13416	5.00984	3.843	6.17219	2.95158	4.41043	1.40356	0.0787989	0.869412	0.800281	1.25231	7.32038	1.27559	5.16236	3.89236
316	54507	ADAMTSL4	ADAMTS-like 4	chr1:150521844-150552214	7.34027	15.4589	11.7296	7.1688	11.484	5.11916	14.9322	8.20246	13.6269	2.73229	12.6882	14.296	14.642	1.0052	39.8983	7.92574	9.65713	14.5186
317	574406	ADAMTSL4-AS1	ADAMTSL4 antisense RNA 1	chr1:150521844-150552214	0.248018	0.307335	0.244971	0.381545	0.793366	0	0	0.692215	0	0.18036	0.359652	0.206084	0.32843	1.10308	0.570711	0.405056	0.214796	0.0822338
318	339366	ADAMTSL5	ADAMTS-like 5	chr19:1505016-1513188	0.452166	1.89196	0.437329	0.379545	0.846471	0.40341	0.876996	0.934149	1.13608	0.56244	0.322067	2.33127	1.17271	1.9825	0.28539	0.0491018	0.130255	1.17549
319	11033	ADAP1	ArfGAP with dual PH domains 1	chr7:937536-995043	1.90687	4.9377	6.13289	3.04115	3.98442	1.7844	3.03076	2.9885	3.60299	2.80891	1.92853	2.67458	0.903998	0.566362	0.614466	3.42908	0.249713	2.77113
320	55803	ADAP2	ArfGAP with dual PH domains 2	chr17:29248753-29286211	10.5332	14.8699	23.1593	8.554	8.67104	9.62981	10.0209	15.3215	7.07505	4.83503	8.88654	11.7384	4.3509	6.76409	7.8606	4.0719	1.6304	6.66975
321	103	ADAR	adenosine deaminase, RNA-specific	chr1:154554533-154600456	32.852	35.9052	46.77	22.3081	26.0836	21.9552	23.5098	44.5536	29.8754	36.9779	26.4655	34.2815	43.37	21.8565	84.7641	39.0125	88.367	37.2149
322	104	ADARB1	adenosine deaminase, RNA-specific, B1	chr21:46494492-46646478	3.94383	3.98608	3.90682	1.82213	3.35164	1.9457	2.43176	2.52797	2.6945	2.6561	1.08842	3.16269	1.48299	1.91124	2.03076	2.32681	3.55518	2.4141
323	105	ADARB2	adenosine deaminase, RNA-specific, B2 (non-functional)	chr10:1223252-1779670	0.0602214	0.0969589	0.127335	0.0844789	0.396519	0	0.0133041	0.0544402	0.0351079	0	0.0341351	0.00991328	0.0310434	0	0	0.321456	0.010405	0
324	642394	ADARB2-AS1	ADARB2 antisense RNA 1	chr10:1223252-1779670	0	0	0	0	0	0	0	0	0	0	0	0	0	0	0	0	0	0
325	23536	ADAT1	adenosine deaminase, tRNA-specific 1	chr16:75632246-75657221	3.15518	3.82877	4.91835	2.63289	3.56749	3.80008	3.45386	4.94641	1.97944	2.49433	1.83876	3.53286	2.13673	3.48597	8.3252	2.30799	9.11839	2.82452
326	134637	ADAT2	adenosine deaminase, tRNA-specific 2	chr6:143743968-143771841	1.69156	1.10548	2.97358	0.708806	1.21346	1.93585	0.873189	1.66045	0.999218	2.24237	2.78415	2.73936	2.09311	1.53155	0.732483	1.26369	0.49325	1.08174
327	113179	ADAT3	adenosine deaminase, tRNA-specific 3	chr19:1905370-1926012	0.853939	1.68446	2.29019	0.14435	0.912496	0.675263	1.82199	0.958825	1.90414	0.612449	2.99427	3.00268	0.992424	1.58523	0.487527	1.85683	1.16902	2.08473
328		ADC	#N/A	chr1:33546713-33585995	0.66016	0.783782	0.689842	0.205155	0.325798	0.241359	0.225514	0.400007	0.940644	0.289774	0.145073	1.34205	0.748715	0.0905415	0.269762	0.165511	0.0877878	1.04893
329	57143	ADCK1	aarF domain containing kinase 1	chr14:78266425-78400297	2.32453	3.04554	4.01833	1.69787	1.63521	1.70082	2.20456	2.41831	1.60648	2.72214	6.88176	10.8784	1.43617	4.07591	2.00964	1.84925	1.79543	2.89653
330	90956	ADCK2	aarF domain containing kinase 2	chr7:140372952-140394908	5.43219	6.29213	6.39036	5.85634	3.50051	3.53207	6.64567	3.13623	8.1576	7.3765	14.2238	14.8336	5.55096	6.62316	8.23944	7.26249	8.30676	7.6255
331	56997	ADCK3	aarF domain containing kinase 3	chr1:227127937-227175246	26.7097	34.7445	25.8628	30.4878	27.0895	25.1319	42.9125	22.1933	32.1412	21.9565	32.5476	61.216	29.6272	40.2663	25.9305	43.757	71.343	33.2289
332	79934	ADCK4	aarF domain containing kinase 4	chr19:41197433-41222790	6.67459	7.62843	6.16012	5.88559	5.69067	3.13979	7.10853	5.19661	7.41649	8.28915	5.16308	15.6932	5.92728	11.0246	4.37826	3.64901	3.02279	8.98411
333	203054	ADCK5	aarF domain containing kinase 5	chr8:145597703-145634733	3.94936	4.91047	4.11161	3.30884	3.3476	1.74216	5.45354	1.45934	5.84947	10.5194	6.34712	34.7774	3.47895	7.6944	2.09976	3.89918	5.12095	7.12675
334	107	ADCY1	adenylate cyclase 1 (brain)	chr7:45613738-45762714	6.02427	7.05757	3.7123	6.31829	7.39204	6.81048	7.97397	0.836521	8.09135	0.430702	0.00759216	0.403944	9.13333	8.59853	0.372372	0.476386	0.0603472	8.21817
335	55811	ADCY10	adenylate cyclase 10 (soluble)	chr1:167778624-167883453	1.76903	0.491053	0.726316	2.06301	1.1	2.17704	1.68019	1.66796	1.25683	0.855932	0.468117	1.033	2.27857	2.64233	2.16188	1.04088	2.99978	1.55882
336	221442	ADCY10P1	adenylate cyclase 10 (soluble) pseudogene 1	chr6:41040706-41108573	0.318876	0.33087	0.570668	0.137235	0.365654	0.434068	0.302335	0.282788	0.676236	0.177378	0.517559	0.225175	0.372774	0.670506	0.189338	0.222488	0.157439	0.668399
337	108	ADCY2	adenylate cyclase 2 (brain)	chr5:7396342-7830194	0	0	0.0150238	0	0	0	0	0.0176416	0.0227146	0	0	0	0	0	0	0.0101681	0	0
338	109	ADCY3	adenylate cyclase 3	chr2:25013135-25142055	2.37251	4.59628	4.4821	1.76338	2.39945	0.649898	2.07349	2.06172	4.01796	1.73049	2.15685	3.28397	0.756324	1.71427	1.7573	1.99312	0.758479	2.53498
339	196883	ADCY4	adenylate cyclase 4	chr14:24787554-24804277	1.27334	2.66482	2.95292	1.18688	1.6941	0.813216	1.96005	1.36545	3.39497	0.814805	0.376013	4.78786	0.642968	2.18804	1.22166	2.04251	0.376087	2.24669
340	111	ADCY5	adenylate cyclase 5	chr3:123001142-123167392	1.57468	3.17706	2.04155	0.952527	1.49108	0.939547	2.38976	1.16254	3.52961	0.142857	0.0764307	1.8293	0.487083	0.522405	0.88458	0.841258	0.505938	2.34484
341	112	ADCY6	adenylate cyclase 6	chr12:49159974-49182820	3.3768	4.98444	3.99021	3.31788	4.14344	2.85628	3.98383	1.97863	7.67313	3.70919	5.57462	6.15	4.18142	6.51884	3.54075	5.39433	3.97569	8.97633
342	113	ADCY7	adenylate cyclase 7	chr16:50300450-50352045	5.18053	5.84495	14.1745	2.41356	3.39285	2.56967	3.42954	6.32016	4.25453	3.14242	2.45	2.27045	1.29364	1.73539	1.99494	3.93584	0.755974	4.06626
343	114	ADCY8	adenylate cyclase 8 (brain)	chr8:131792546-132052835	0	0.164987	0.0985054	0.10264	0	0	0	0.028816	0.129242	0	0.048386	0	0	0	0.579216	0	0	0.231629
344	115	ADCY9	adenylate cyclase 9	chr16:4012649-4166186	5.47824	8.88612	3.6588	5.17372	6.7778	3.54781	6.48858	4.24051	5.82119	4.49159	2.43895	5.96197	11.2831	7.08529	6.10158	4.32925	8.49842	8.5267
345	116	ADCYAP1	adenylate cyclase activating polypeptide 1 (pituitary)	chr18:904943-912173	0.0334485	0.135343	0.226289	0.0336609	0.0268371	0.0398044	0	0.0377096	0	0.0475013	0	0.0275799	0	0.0298297	0.227926	0	0	0
346	117	ADCYAP1R1	adenylate cyclase activating polypeptide 1 (pituitary) receptor type I	chr7:31092075-31151093	0.0318545	0.0888728	0	0.0479203	0.11512	0	0	0.23395	0.0694963	0.0112485	0.150633	0	0.0959006	0.0994989	0	0.0207348	0.0137521	0.0111629
347	118	ADD1	adducin 1 (alpha)	chr4:2845583-2931802	28.8126	45.0574	35.2679	20.3024	24.6969	18.8707	31.7947	28.3174	32.5752	19.6687	37.6653	43.6127	14.224	17.4985	32.3528	18.1023	40.3791	30.6335
348	119	ADD2	adducin 2 (beta)	chr2:70889215-70995375	0.280012	0.0898417	0.403203	0.140636	0.200791	0.0330936	0.215389	1.20602	0.0200688	0.186878	0.301807	0.116054	0.0239716	0.0495884	0.0630675	0.169319	0.0246368	0.145053
349	120	ADD3	adducin 3 (gamma)	chr10:111705316-111895323	17.2944	19.3376	27.3977	13.9606	18.5386	23.6633	14.6737	27.3836	13.6728	8.42307	12.6912	9.22936	4.10755	6.00439	7.91882	22.1907	14.0976	11.0145
350	100505933	ADD3-AS1	ADD3 antisense RNA 1	chr10:111705316-111895323	0.28455	0.233565	0.1861	0	0.227872	0.112278	0	0.10623	0.197697	0	0	0.235918	0	0.0844703	0	0.123851	0	0.0638423
351	79747	ADGB	androglobin	chr6:146920135-147136597	0	0	0.0564103	0	0.0156769	0	0	0.0220493	0	0	0	0	0.0168083	0	0	0.0127157	0	0.013668
352	124	ADH1A	alcohol dehydrogenase 1A (class I), alpha polypeptide	chr4:100010007-100222513	1284.2	478.938	785.203	1528.47	1180	1650	1914.49	1190.7	826.342	350.279	68.3733	15.6833	518.243	835.712	337.519	259.935	885.923	977.205
353	125	ADH1B	alcohol dehydrogenase 1B (class I), beta polypeptide	chr4:100227543-100242599	2153.01	1200.31	1541.94	3060.58	2623.58	2858.65	3556.75	1816.81	1713.04	371.045	4.7003	16.4256	577.499	720.58	476.893	183.964	1140.56	2018.78
354	126	ADH1C	alcohol dehydrogenase 1C (class I), gamma polypeptide	chr4:100257648-100274202	946.565	583.985	712.175	1286.63	758.81	1937.83	1148.9	1017.54	621.004	494.787	6.63957	78.3849	796.207	165.888	154.558	163.391	1069.2	690.827
355	127	ADH4	alcohol dehydrogenase 4 (class II), pi polypeptide	chr4:100010007-100222513	1675.48	255.9	1023.32	1894.54	1353.1	2843.38	1589.27	1078.07	1354.94	16.8141	27.5762	7.91951	509.805	339.697	155.892	20.5584	688.88	1322.19
356	128	ADH5	alcohol dehydrogenase 5 (class III), chi polypeptide	chr4:99992129-100009939	70.5947	56.087	77.6758	93.8292	52.0387	119.558	80.4961	60.9101	75.4051	76.9902	49.0142	43.9757	61.8214	60.1401	72.3996	53.5441	135.597	84.3254
357	130	ADH6	alcohol dehydrogenase 6 (class V)	chr4:100010007-100222513	356.881	84.0841	215.507	387.617	264.071	433.374	351.156	391.289	182.805	10.046	45.2594	19.8879	122.201	116.93	60.7731	27.2492	334.887	219.363
358	131	ADH7	alcohol dehydrogenase 7 (class IV), mu or sigma polypeptide	chr4:100333417-100356667	0.211852	0.0430419	0.0514154	0	0.169884	0.566287	0.176452	0.0595809	0.188426	0	0	0	0.183833	0	0	0.0345233	0.0915584	0.182124
359	137872	ADHFE1	alcohol dehydrogenase, iron containing, 1	chr8:67344717-67381044	43.263	28.0377	20.5718	25.5049	42.6639	43.7965	32.1243	31.8219	34.8058	17.4258	12.7344	17.928	20.9765	28.3625	10.732	9.83079	33.1756	34.4302
360	55256	ADI1	acireductone dioxygenase 1	chr2:3501689-3523350	406.877	284.738	280.616	560.134	414.683	581.314	623.691	255.871	412.3	469.77	142.783	293.495	301.241	261.952	222.694	117.778	709.259	415.634
361	149685	ADIG	adipogenin	chr20:37209837-37217104	0	0	0.373927	0	0.148691	0	0	0	0	0	0.547322	1.24522	0.334084	0	0	0	0.322545	0
362	9370	ADIPOQ	adiponectin, C1Q and collagen domain containing	chr3:186560462-186576252	0	0	0	0	0	0	0.0251248	0	0	0	0	0	0	0	0	0	0	0
363	100874095	ADIPOQ-AS1	ADIPOQ antisense RNA 1	chr3:186560462-186576252	0.0615901	0	0	0	0	0	0	0	0	0	0	0	0	0	0	0	0	0
364	51094	ADIPOR1	adiponectin receptor 1	chr1:202909952-202927700	54.3342	54.8726	54.8858	68.1692	51.3576	49.0353	69.8077	75.5496	47.8676	67.8423	82.6414	69.8798	86.8922	57.2431	118.725	108.403	97.4738	51.8918
365	79602	ADIPOR2	adiponectin receptor 2	chr12:1800246-1897845	28.3765	21.3811	27.9059	33.2525	33.9922	45.6078	43.5904	28.9096	34.3903	23.3172	38.2489	15.7503	24.8759	26.5865	20.3553	26.8258	36.4132	38.635
366	10974	ADIRF	adipogenesis regulatory factor	chr10:88728187-88769960	22.8529	52.1107	89.2998	59.8924	29.1552	33.1644	31.4341	34.3173	22.8884	9.07169	26.4322	103.537	33.7745	6.69532	809.532	93.6946	25.7433	10.6579
367	132	ADK	adenosine kinase	chr10:75910942-76469061	53.695	29.6432	56.1138	63.7954	38.9413	106.75	74.7394	42.7757	32.5485	34.4683	21.3299	29.2954	49.2611	30.761	21.4475	43.5734	62.51	41.4832
368	133	ADM	adrenomedullin	chr11:10326641-10328923	5.9557	8.41136	12.0455	7.79496	9.73901	1.74033	8.73075	7.41176	5.0827	5.39838	127.838	4.59422	2.92307	6.10506	1.18184	3.24763	6.49058	5.36282
369	79924	ADM2	adrenomedullin 2	chr22:50919984-50924866	0.182017	1.11438	0.501544	0.444196	0.412107	0.185775	0.489174	0.674793	0.413467	1.71319	2.88237	10.9494	1.09838	2.96889	3.5781	4.34951	0.920825	0.381259
370	199800	ADM5	adrenomedullin 5 (putative)	chr19:50191941-50194247	0.210724	0.599393	0.460274	0.319368	0.0844909	0	0.526519	0.118538	0.224945	0.0375957	0.200745	0.739758	0.137132	0.328734	0.279933	0.480799	0.136611	0.28989
371	23394	ADNP	activity-dependent neuroprotector homeobox	chr20:49505454-49575060	9.22863	11.3729	12.0079	7.79371	8.40472	9.54159	10.2871	11.0069	8.96965	13.2499	13.2934	8.29715	8.50231	8.15756	13.938	12.43	17.4756	10.9962
372	22850	ADNP2	ADNP homeobox 2	chr18:77866914-77898228	3.23746	4.29425	2.96943	1.57627	3.29101	3.2867	2.35097	3.22291	3.21125	4.22735	3.46165	2.39811	1.54975	3.50351	4.15255	3.71706	4.88254	3.27214
373	84890	ADO	2-aminoethanethiol (cysteamine) dioxygenase	chr10:64564515-64568239	4.04719	6.74669	5.57127	5.74753	5.6557	4.6498	5.16927	4.72493	4.12653	4.57515	3.62159	3.24256	2.68529	3.55939	2.93257	6.5257	4.13301	3.56881
374	134	ADORA1	adenosine A1 receptor	chr1:203096835-203136533	0.117202	0.822904	0.718198	0.196817	0.313433	0.0464639	0.129921	0.16593	0.940355	0.0277751	0.111339	2.16099	0.0675692	0.0348339	0.207173	0.311811	0.303876	0.757817
375	135	ADORA2A	adenosine A2a receptor	chr22:24666784-24890783	3.26326	5.22675	4.44941	2.17697	2.4759	2.79709	4.40895	2.82722	7.19062	3.09871	3.43015	3.35101	4.54592	3.61957	1.6792	4.92226	2.46698	4.47475
376	646023	ADORA2A-AS1	ADORA2A antisense RNA 1	chr22:24666784-24890783	4.3654	7.68497	5.63662	9.50813	9.02814	8.31835	16.5241	7.42261	15.1237	5.66071	5.23939	17.5917	22.2944	10.5625	11.4921	13.7072	12.2764	18.6439
377	136	ADORA2B	adenosine A2b receptor	chr17:15848230-15879210	0.479626	0.829724	0.174919	0.182	0.817119	0.996544	0.333208	0.606584	0.254928	0.214346	1.83041	0.495539	1.19861	0.106872	0.637849	0.703686	0.984739	0.205415
378	140	ADORA3	adenosine A3 receptor	chr1:112025969-112106597	5.31477	8.4886	22.5205	6.15612	5.45358	10.1711	6.5815	8.34075	3.99275	1.28676	2.1628	8.09827	6.23525	1.51326	0.641559	2.08806	0.12754	3.27516
379	83440	ADPGK	ADP-dependent glucokinase	chr15:73043707-73090540	13.547	16.5293	29.2251	12.4706	11.7337	12.1752	12.8336	19.7345	13.195	13.3239	16.4766	15.7414	9.22047	15.9939	17.0258	12.7102	18.1097	16.0977
380	100287559	ADPGK-AS1	ADPGK antisense RNA 1	chr15:73043707-73090540	0.396028	0.28878	0.728108	0.11972	0.381257	0.0471153	0.351232	0.178485	0.653146	0.394292	0.0752514	0.130709	0.30828	0.0706431	0.210025	0.283857	0.342273	0.246853
381	141	ADPRH	ADP-ribosylarginine hydrolase	chr3:119298279-119308792	1.99001	2.83747	3.34524	1.11159	1.72864	1.66989	1.8394	2.02148	1.41228	1.52352	1.82621	4.11646	1.86009	1.8917	2.37815	2.21279	0.56443	1.29266
382	113622	ADPRHL1	ADP-ribosylhydrolase like 1	chr13:114076254-114107839	1.08443	0.736643	0.527361	0.733135	0.6279	1.2875	1.00637	0.948159	1.15259	4.35131	2.77048	2.65884	0.995067	0.913974	2.70134	1.96426	0.520814	0.870574
383	54936	ADPRHL2	ADP-ribosylhydrolase like 2	chr1:36554452-36559533	6.59333	8.48233	9.53812	6.20054	5.33912	3.79042	6.73153	4.88623	8.29542	9.15716	26.1135	20.1836	5.26883	6.78405	4.29253	5.85226	5.99427	8.9988
384	56985	ADPRM	ADP-ribose/CDP-alcohol diphosphatase, manganese-dependent	chr17:10600926-10614875	6.79167	4.16362	5.57811	6.1132	3.77228	9.42419	8.34034	6.92812	4.87436	3.88097	3.47318	3.38605	2.82955	4.40067	3.52818	7.4527	12.1457	4.97978
385	148	ADRA1A	adrenoceptor alpha 1A	chr8:26605666-26722922	33.6794	2.78043	20.9427	22.7664	12.5357	24.3007	20.9522	25.1719	9.28603	0.835847	0	0.251542	26.1608	4.53667	1.29862	0.829859	3.95167	10.7903
386	147	ADRA1B	adrenoceptor alpha 1B	chr5:159343739-159400017	2.74207	6.04345	2.84946	3.11448	4.8303	2.15307	5.05451	1.70845	4.889	0.0349094	0.233055	2.50684	2.75914	4.1471	1.04018	1.62774	0.888787	7.28908
387	146	ADRA1D	adrenoceptor alpha 1D	chr20:4201277-4229659	0	0.197648	0	0	0	0	0.045068	0	0.0873879	0	0.154508	0.402481	0	0.0724906	0.0616003	0.344332	0	0
388	150	ADRA2A	adrenoceptor alpha 2A	chr10:112836789-112840662	0.678527	3.42047	1.12584	0.736546	0.479221	0.193892	0.420549	0.826726	1.50948	0.230849	0.308641	2.88555	0.0468075	0.0968364	0.595196	1.21973	0.0234521	0.775719
389	151	ADRA2B	adrenoceptor alpha 2B	chr2:96778622-96781984	2.2109	7.96912	2.34866	1.20742	2.05296	1.54124	3.49773	0.819146	5.18788	0.156893	0.209706	0.286448	0.490763	0.732405	0.215099	0.123447	0.300224	1.933
390	152	ADRA2C	adrenoceptor alpha 2C	chr4:3768295-3770253	0	1.0275	0.278964	0.406401	0.460266	0.068171	0.574088	0	0.570383	0.041019	1.14954	0.758991	0.0498672	0.0511675	0.174429	1.048	0.0992472	1.10289
391	153	ADRB1	adrenoceptor beta 1	chr10:115803805-115806667	0.300869	0.609134	0.145496	0.340934	0.814685	0.0894762	0.541861	0.296665	0.674974	0	0	0.279217	0.0325127	0.335377	0.113937	0	0	0.234658
392	154	ADRB2	adrenoceptor beta 2, surface	chr5:148206155-148208197	4.65189	5.51786	4.73087	5.9192	4.25676	5.13556	3.76909	4.74003	4.70711	1.56313	0.417268	1.31121	3.80086	5.7078	2.74277	1.85535	8.84657	7.29523
393	155	ADRB3	adrenoceptor beta 3	chr8:37820513-37824184	0	0	0	0	0	0	0	0	0	0	0	0.03382	0	0.0365464	0	0.0534152	0	0
394	156	ADRBK1	adrenergic, beta, receptor kinase 1	chr11:67033904-67054029	22.2509	24.7591	33.0435	15.6017	17.5843	10.8796	20.2425	21.3444	26.2411	13.0354	26.6471	39.1241	11.7402	13.2029	12.7836	13.7925	8.96224	21.841
395	157	ADRBK2	adrenergic, beta, receptor kinase 2	chr22:25960860-26125258	2.18103	2.84469	6.02937	1.75922	1.80524	1.97364	1.37121	4.60096	1.09274	1.4841	2.72565	1.09542	1.15289	2.60484	3.60291	6.0648	14.7642	1.44679
396	11047	ADRM1	adhesion regulating molecule 1	chr20:60877951-60883918	34.0254	38.6301	41.9172	59.3827	31.4189	19.8973	62.4198	27.8572	35.9151	41.3062	91.4298	174.423	33.0079	66.0961	31.6523	43.8698	25.7959	34.7081
397	158	ADSL	adenylosuccinate lyase	chr22:40742503-40762575	18.3181	19.6282	23.4518	23.3521	14.5597	17.2388	17.5091	17.4887	19.1094	34.6383	77.5303	52.7828	23.4353	26.5939	31.6657	45.6012	29.8969	17.485
398	159	ADSS	adenylosuccinate synthase	chr1:244571793-244615436	10.5903	12.7896	16.7008	10.5526	10.4259	11.3047	8.25608	12.6757	8.20976	17.4039	14.6293	13.4417	19.2553	13.5256	25.9773	34.0473	15.3881	7.1762
399	122622	ADSSL1	adenylosuccinate synthase like 1	chr14:105190533-105213647	7.55158	7.53469	8.93833	17.2114	9.13207	11.8977	17.8132	4.31546	7.72791	6.66577	26.1142	4.62957	12.8441	1.83128	3.36668	5.98648	6.86634	8.45332
400	84830	ADTRP	androgen-dependent TFPI-regulating protein	chr6:11713887-11779280	0.189163	0.873348	0.490995	0.319236	0.202204	0	0.280476	2.126	0.802964	0.541536	1.32445	0.573475	0.274276	26.1893	0.0958704	0.452359	0.054516	0.66797
401	165	AEBP1	AE binding protein 1	chr7:44143959-44154164	10.332	79.9393	28.9012	9.789	14.939	4.88469	8.76625	11.3109	34.6959	0.508607	1.70015	144.655	2.32043	2.97296	23.5113	8.18165	0.265831	35.826
402	121536	AEBP2	AE binding protein 2	chr12:19592607-19675173	2.59607	3.39937	4.0959	2.52696	3.15522	4.59268	2.19123	2.79382	2.6983	2.8761	2.83453	1.41339	1.6203	2.65523	3.05241	3.1085	4.60095	2.27006
403	64782	AEN	apoptosis enhancing nuclease	chr15:89164526-89175512	4.42295	4.88308	5.69899	6.1431	4.95199	1.95829	4.21613	7.15039	1.20842	2.65397	4.09993	8.53913	1.9547	4.98413	2.62147	5.31616	5.33327	2.76212
404	166	AES	amino-terminal enhancer of split	chr19:3052907-3062964	107.655	118.702	100.509	109.078	72.8003	74.2884	144.377	97.9261	121.494	63.6713	112.602	146.074	53.5458	70.2831	87.4092	85.8677	72.5226	115.885
405	60312	AFAP1	actin filament associated protein 1	chr4:7755816-7941653	0.85346	3.3492	1.6151	0.855434	1.13124	0.742832	0.763314	1.3622	1.1836	0.602745	0.268838	2.63178	0.78009	0.592282	3.87748	1.12002	0.24577	0.856055
406	84740	AFAP1-AS1	AFAP1 antisense RNA 1	chr4:7755816-7941653	0.0300874	0.0242378	0	0	0	0	0.0166237	0.0339877	0	0.0212572	0.0284413	0.0247705	0.0258683	0	11.821	1.33197	0.0259935	0.0105542
407	134265	AFAP1L1	actin filament associated protein 1-like 1	chr5:148651400-148721367	2.68102	3.92855	5.14578	2.77342	3.64625	3.37016	3.84534	3.41756	3.51913	1.30125	1.34028	3.39554	2.65285	3.85302	3.60793	3.0879	2.72409	3.48255
408	84632	AFAP1L2	actin filament associated protein 1-like 2	chr10:116054582-116164537	1.34033	1.65299	2.30618	0.475757	1.09688	0.624853	0.901611	1.18491	1.33022	0.483415	0.54691	0.823017	0.136061	0.561701	0.872897	0.701403	0.204368	0.806038
409	4299	AFF1	AF4/FMR2 family, member 1	chr4:87856153-88062206	10.5358	11.7834	15.6577	8.12501	9.95241	17.607	10.8961	18.4922	7.45895	8.25483	3.95557	3.8485	5.78869	4.56173	10.4758	5.33404	4.2866	7.20395
410	2334	AFF2	AF4/FMR2 family, member 2	chrX:147582138-148082193	0	0.019758	0.015725	0.014724	0.00657557	0.0292967	0	0.0332728	0.0179423	0.0115493	0	0	0.0351432	0	0.612488	0.0319784	0.014147	0
411	3899	AFF3	AF4/FMR2 family, member 3	chr2:100163715-100759037	1.18609	0.91541	0.865049	0.91524	0.904145	0.924745	1.25645	2.13024	2.13294	1.33324	2.11391	2.92483	0.0966539	3.38678	4.59918	1.74011	1.0786	1.66652
412	27125	AFF4	AF4/FMR2 family, member 4	chr5:132211070-132299354	16.0558	15.9874	21.8556	32.4093	16.9617	36.3875	16.7524	25.7813	9.03889	11.4568	6.33056	7.31466	21.9124	15.7963	16.3075	15.7008	23.5731	10.2815
413	172	AFG3L1P	AFG3-like AAA ATPase 1, pseudogene	chr16:90036182-90067195	2.71564	4.54327	4.92278	1.33611	3.15276	1.49765	2.39337	2.90266	4.17292	2.13152	4.41384	4.5872	1.78237	4.81085	2.13829	1.82217	1.44116	3.46682
414	10939	AFG3L2	AFG3-like AAA ATPase 2	chr18:12328942-12377275	19.4292	19.2112	18.803	17.2464	15.2971	21.1054	19.1297	16.6252	17.4499	24.6162	25.6513	34.1788	19.3312	15.1359	20.3617	14.2582	22.042	21.6937
415	173	AFM	afamin	chr4:74347461-74369718	377.476	54.9674	499.774	375.196	178.991	636.847	346.726	469.471	327.9	76.1393	2.67552	45.6364	266.585	45.63	91.6137	38.2426	82.6795	368.169
416	125061	AFMID	arylformamidase	chr17:76183397-76203782	49.8696	28.6058	37.6008	45.9624	52.3035	54.4368	65.5254	41.0663	50.8537	24.7197	96.0823	39.5602	46.2344	52.9952	55.9614	30.8568	45.8933	65.2457
417	174	AFP	alpha-fetoprotein	chr4:74301935-74321502	2.08314	0.356592	1.8636	4.59927	2.1539	3.64644	3.04469	2.95972	5.57193	1.99636	1826.22	2.80798	1.99883	0.488659	0.624406	172.872	0.0473868	5.1978
418	54812	AFTPH	aftiphilin	chr2:64751438-64820138	12.8704	12.6426	17.4554	12.5834	11.8253	15.8338	10.4862	15.7235	8.43037	21.1911	14.556	17.2353	14.0254	15.1394	13.5306	14.5545	14.1391	7.28017
419	175	AGA	aspartylglucosaminidase	chr4:178351928-178363657	5.88194	6.81438	10.7027	8.67425	6.75567	5.87487	6.18141	5.72024	7.96721	8.03242	7.31653	7.54861	6.34241	10.491	8.56407	9.67235	3.80285	7.03012
420	116987	AGAP1	ArfGAP with GTPase domain, ankyrin repeat and PH domain 1	chr2:236402732-237040444	0.943273	1.23929	0.919279	1.10262	1.09432	0.76982	1.24155	0.927512	1.73274	1.1368	1.51763	2.43339	1.52385	1.76622	1.79544	1.67945	1.33559	1.64789
421	119385	AGAP11	ankyrin repeat and GTPase domain Arf GTPase activating protein 11	chr10:88728187-88769960	0.405931	1.50538	1.2094	0.306421	0.48858	0.483041	0.562089	0.724574	0.77882	0.288235	0.577812	0.474228	0.730427	0.0603372	1.94613	0.925576	0.233861	0.399472
422	116986	AGAP2	ArfGAP with GTPase domain, ankyrin repeat and PH domain 2	chr12:58118075-58135944	1.05097	1.1245	2.07264	0.460506	0.513954	0.254233	0.975473	1.17355	0.71471	0.777603	0.954299	0.949334	0.355837	1.38243	0.306353	0.910054	0.195734	0.771309
423	100130776	AGAP2-AS1	AGAP2 antisense RNA 1	chr12:58118075-58135944	0.764005	2.55997	0.969879	0.698151	1.22439	0.452906	1.44683	1.54325	1.07275	1.09745	0.438847	2.71932	0.466752	0.952966	0.407426	1.0468	0.132124	0.986316
424	116988	AGAP3	ArfGAP with GTPase domain, ankyrin repeat and PH domain 3	chr7:150782917-150841523	10.7819	15.7816	13.7044	9.98665	11.9004	6.35858	15.1114	6.44263	19.6199	6.96609	25.0765	34.812	10.43	12.5729	10.889	8.11365	16.4055	16.4099
425	119016	AGAP4	ArfGAP with GTPase domain, ankyrin repeat and PH domain 4	chr10:46321039-46349325	2.64838	3.0266	3.84647	1.70591	3.38073	1.79904	3.83127	3.6943	3.59199	2.00446	2.29855	3.87229	1.83409	4.47779	4.43469	7.09538	3.22681	2.51705
426	729092	AGAP5	ArfGAP with GTPase domain, ankyrin repeat and PH domain 5	chr10:75434032-75457554	4.15028	5.78236	6.38189	2.22995	3.98029	3.53951	4.00373	4.01279	2.51509	3.6948	3.26104	4.65476	3.47728	2.9764	3.1127	6.49751	3.47012	3.76943
427	414189	AGAP6	ArfGAP with GTPase domain, ankyrin repeat and PH domain 6	chr10:51748077-51770259	8.21755	9.52793	14.9211	4.94414	7.90496	8.70879	7.77081	9.96101	7.45922	5.78753	5.54947	10.2176	4.81618	10.4187	13.7483	10.3028	4.84673	7.39284
428		AGAP7	#N/A	chr10:51371378-51734610	0.8102	0.693744	1.00305	0.635661	0.505462	0.321111	0.499382	0.354756	0.836529	0.801404	0.727826	1.04034	0.350855	0.361169	0.273016	0.821334	0.427911	1.11899
429	642517	AGAP9	ArfGAP with GTPase domain, ankyrin repeat and PH domain 9	chr10:48215723-48237508	0	0	0	0	0	0	0	0	0	0	0	0	0	0	0	0	0	0
430	123624	AGBL1	ATP/GTP binding protein-like 1	chr15:86685241-87572283	0	0	0	0	0	0	0	0	0	0	0	0	0	0	0	0	0	0
431	727915	AGBL1-AS1	AGBL1 antisense RNA 1	chr15:86685241-87572283	0	0	0	0	0	0	0	0	0	0	0	0	0	0	0	0	0	0
432	79841	AGBL2	ATP/GTP binding protein-like 2	chr11:47681142-47736928	2.64672	0.641789	1.47602	1.00544	1.18002	4.20091	1.66045	1.02823	1.86674	2.29424	0.473981	0.751493	2.58799	0.472135	2.35805	1.39834	0.45741	1.45378
433	340351	AGBL3	ATP/GTP binding protein-like 3	chr7:134671258-134820530	0.0598878	0.290474	0.173437	0.120455	0.14418	0.106932	0.265228	0.742968	0.453447	0.233638	0.255532	0.197477	0.129191	0.534147	0.181224	0.312076	0.595125	0.41686
434	84871	AGBL4	ATP/GTP binding protein-like 4	chr1:48998526-50489626	0.681793	0.0871446	0.520365	0.397446	0.115165	0.256156	0.35785	0.0404445	0.0773598	0.101974	0.0340663	0	0.0310086	0	0.0271709	0	0	0
435	100874313	AGBL4-IT1	AGBL4 intronic transcript 1	chr1:48998526-50489626	0	0	0	0	0	0	0	0	0	0	0	0	0	0	0	0	0	0
436	60509	AGBL5	ATP/GTP binding protein-like 5	chr2:27274490-27294567	7.33419	5.06393	3.78419	7.53088	3.97684	3.94853	4.8982	5.149	6.42204	8.53364	12.9527	20.116	7.23356	4.80673	11.5432	3.189	10.8679	6.16647
437	100874031	AGBL5-AS1	AGBL5 antisense RNA 1	chr2:27272550-27273132	0	0	0	0.673281	0	0	0	0	0	0	0	0	0	0	0	0	0	0.317797
438	177	AGER	advanced glycosylation end product-specific receptor	chr6_ssto_hap7:3496472-3499827	1.70708	3.99132	4.25905	1.11637	2.23916	2.44964	1.92697	3.16531	4.99789	1.12624	2.11147	4.44698	1.84485	3.23145	2.27328	1.85556	2.11166	4.25745
439	3267	AGFG1	ArfGAP with FG repeats 1	chr2:228336847-228425938	5.9095	6.9517	8.49093	6.08684	6.45553	7.86861	4.80693	6.93019	3.46309	6.21144	7.9263	7.77303	9.5915	6.66058	12.7674	5.47719	8.5628	3.5366
440	3268	AGFG2	ArfGAP with FG repeats 2	chr7:100136833-100165843	13.8485	15.3325	12.2812	11.8676	12.7787	11.6144	21.8528	13.2464	21.3055	5.8471	19.2338	8.10272	9.10193	12.4118	4.84056	14.5101	23.6323	26.1056
441	55109	AGGF1	angiogenic factor with G patch and FHA domains 1	chr5:76326209-76361058	8.73271	8.80084	9.84082	9.32682	7.80697	13.3729	7.05339	12.3333	4.81713	10.6813	7.85301	6.96621	9.51301	10.7165	10.7201	6.33383	13.913	5.98756
442	55750	AGK	acylglycerol kinase	chr7:141251077-141354209	7.89609	9.09915	11.8612	5.99171	5.27445	9.08782	7.56996	7.24324	5.988	9.70837	9.24104	10.1484	9.11019	10.7097	12.0148	8.20736	14.6315	7.71831
443	178	AGL	amylo-alpha-1, 6-glucosidase, 4-alpha-glucanotransferase	chr1:100315639-100389579	15.4873	5.58377	12.5609	14.1176	9.42915	19.8195	13.7185	6.71296	11.3648	4.41191	2.45516	2.41052	11.1466	2.98395	7.69167	3.59112	8.12516	11.6957
444	79814	AGMAT	agmatine ureohydrolase (agmatinase)	chr1:15853307-15911605	29.2033	14.1555	27.4335	38.3499	21.3148	55.609	52.0299	35.5544	42.9956	12.4464	48.842	39.0397	25.8953	11.468	17.3669	12.1469	44.361	55.9685
445	392636	AGMO	alkylglycerol monooxygenase	chr7:15239942-15601640	71.9637	29.2375	37.2288	82.9076	42.2228	72.8108	50.1663	89.1866	32.1868	61.1038	24.1683	30.0815	84.0501	22.2667	66.4326	14.4636	191.359	40.6974
446	26523	AGO1	argonaute RISC catalytic component 1	chr1:36348809-36389899	3.80051	3.89433	4.96384	3.52263	3.17185	3.88082	4.3193	5.21726	3.41158	2.64563	7.90398	3.62191	3.20791	1.82313	6.41473	2.82885	6.64905	4.43766
447	27161	AGO2	argonaute RISC catalytic component 2	chr8:141541263-141645646	1.69383	1.44273	2.62809	1.58187	2.11176	1.54816	1.13868	2.96775	0.828685	5.3427	3.33734	6.18394	2.11424	1.62414	2.29602	2.62042	1.88187	0.652573
448	192669	AGO3	argonaute RISC catalytic component 3	chr1:36396682-36522063	2.49045	1.45107	4.16566	1.60145	1.58034	4.06798	1.79529	4.01764	0.835775	2.15625	2.45818	1.55165	2.2484	0.594076	2.49712	0.94312	3.02783	0.414556
449	192670	AGO4	argonaute RISC catalytic component 4	chr1:36273827-36323490	5.27676	7.40597	7.72999	4.42036	4.66622	6.34131	4.36091	5.48756	4.1344	3.92157	4.30426	5.09386	4.25033	3.61171	7.81263	2.51293	3.38471	3.90608
450	10554	AGPAT1	1-acylglycerol-3-phosphate O-acyltransferase 1	chr6_ssto_hap7:3468303-3493616	24.0284	28.5069	18.8753	20.1393	17.8624	14.4978	22.2368	28.7487	19.6456	26.1074	43.4507	37.5744	20.8586	19.9052	54.2783	20.3742	79.4872	20.9479
451	10555	AGPAT2	1-acylglycerol-3-phosphate O-acyltransferase 2	chr9:139567594-139581911	61.5483	46.5633	59.6533	59.2451	51.271	43.7079	112.795	45.2591	108.294	42.3176	191.923	30.3396	40.1364	53.9049	13.498	82.3622	22.5646	91.6039
452	56894	AGPAT3	1-acylglycerol-3-phosphate O-acyltransferase 3	chr21:45285115-45407475	17.6586	19.3896	15.2907	22.9068	17.5033	15.0404	27.9339	14.1827	22.9144	20.0912	9.79648	27.2563	28.2074	8.47893	15.5933	17.6935	18.4014	25.058
453	56895	AGPAT4	1-acylglycerol-3-phosphate O-acyltransferase 4	chr6:161551056-161695107	0.36139	0.862562	1.41445	0.258699	0.518173	0.215408	0.342201	0.335416	0.310224	0.109364	0.34147	0.594944	0.987113	0.333973	0.360354	0.747788	0.0780521	0.398872
454	79992	AGPAT4-IT1	AGPAT4 intronic transcript 1	chr6:161551056-161695107	0.122438	0.398821	0.893341	0.123927	0.294472	0.290707	0.06806	0.550495	0	0	0.116846	0.607269	0.532303	0.436499	0.186126	0.239525	0.0529236	0.041923
455	55326	AGPAT5	1-acylglycerol-3-phosphate O-acyltransferase 5	chr8:6565877-6619021	3.92227	4.84899	7.35396	8.67675	4.19838	8.90178	4.23304	2.97375	7.03643	4.64945	3.7458	4.5684	14.0474	9.9312	3.3149	2.91869	1.6137	7.53313
456	137964	AGPAT6	1-acylglycerol-3-phosphate O-acyltransferase 6	chr8:41435706-41482520	9.06377	11.4398	10.1267	8.30781	10.0938	7.23996	12.6024	7.94409	9.63504	5.16592	8.9847	108.894	8.98247	23.0282	8.48608	6.48271	17.0787	12.9716
457	84803	AGPAT9	1-acylglycerol-3-phosphate O-acyltransferase 9	chr4:84457066-84527027	3.84091	5.38151	3.60426	2.95056	16.0129	3.58012	6.17315	2.74061	6.14493	2.17116	5.4482	3.81169	1.21307	0.808804	4.12527	1.34539	1.71013	3.28172
458	8540	AGPS	alkylglycerone phosphate synthase	chr2:178257470-178408564	8.44533	7.57049	8.04274	7.08027	6.3226	11.2071	4.72377	7.26148	6.08215	10.9058	8.62035	8.66795	9.06103	6.43355	10.8623	11.5662	13.3417	6.1823
459	10551	AGR2	anterior gradient 2	chr7:16832263-16844738	0	1.09991	0.263047	0	0	0.156685	0	0.148126	10.84	0	16.4655	0.220939	0	0	0	0.173631	0	0
460	155465	AGR3	anterior gradient 3	chr7:16899029-16921613	0	0.162664	0	0	0	0	0	0	1.1465	0	0	0	0	0	0.150096	0	0	0
461	375790	AGRN	agrin	chr1:955502-991499	8.57111	15.8005	11.1983	6.34604	7.65278	3.10152	9.62366	5.32901	18.7781	7.20363	25.1952	27.1922	6.80508	7.12613	8.56882	4.41134	4.12311	15.1495
462	181	AGRP	agouti related neuropeptide	chr16:67516473-67517716	0.188359	0	0	0	0.150385	0	0	0	0	0	0	0	0.338097	0	0	0	0	0.121025
463	183	AGT	angiotensinogen (serpin peptidase inhibitor, clade A, member 8)	chr1:230838271-230850336	524.234	298.843	352.967	594.484	303.176	579.542	980.103	505.822	612.096	426.392	779.296	846.682	823.952	958.467	1041.52	1536.62	654.986	636.067
464	23287	AGTPBP1	ATP/GTP binding protein 1	chr9:88161453-88356944	3.42489	3.2204	5.72351	2.92938	2.4192	3.42328	1.82204	5.25271	1.43805	5.01882	2.8132	1.81715	4.48525	2.51788	2.56636	3.16658	0.664019	1.56864
465	185	AGTR1	angiotensin II receptor, type 1	chr3:148415657-148460790	39.8744	38.8215	45.1075	33.3413	33.5146	36.0946	37.8785	32.3141	35.5163	10.1336	56.2547	21.4285	13.1938	26.9297	51.246	25.3816	13.8779	35.5153
466	186	AGTR2	angiotensin II receptor, type 2	chrX:115301957-115306225	0	0	0	0	0	0	0	0	0	0	0.105647	0	0.0320561	0	0	0	0	0
467	57085	AGTRAP	angiotensin II receptor-associated protein	chr1:11796141-11810828	8.79793	16.6426	15.1099	11.076	7.15625	3.90129	12.7502	7.84216	12.6972	8.56667	43.3146	39.2371	6.7555	10.3814	8.16	7.64166	7.05502	10.575
468	189	AGXT	alanine-glyoxylate aminotransferase	chr2:241808161-241818536	984.274	929.227	539.576	867.063	729.77	546.46	1443.8	402.632	1409.89	263.941	122.14	36.3595	828.341	421.229	141.456	328.348	310.095	1157.01
469	64902	AGXT2	alanine--glyoxylate aminotransferase 2	chr5:34998205-35048240	58.5951	11.9313	24.4865	51.6292	27.133	38.5351	43.0359	26.3485	32.4696	24.8082	7.05927	18.04	19.7177	68.1957	9.11424	0.148362	13.0643	33.3192
470	25909	AHCTF1	AT hook containing transcription factor 1	chr1:247002401-247094726	6.5095	5.58988	8.11911	5.07409	6.99132	9.76402	4.26993	9.49372	2.80899	7.75517	5.77184	4.81607	9.53908	5.78741	14.9816	18.793	19.6316	3.01412
471	285116	AHCTF1P1	AT hook containing transcription factor 1 pseudogene 1	chr2:162355577-162364413	0.0229395	0.00923216	0.0330665	0.0114914	0	0	0.0380055	0.0259233	0.0418057	0.0242876	0.0216687	0.00943994	0.00985285	0	0.00865307	0.00746625	0.0396346	0.00806211
472	191	AHCY	adenosylhomocysteinase	chr20:32868070-32899608	83.8272	96.0202	55.693	138.878	110.853	84.7169	136.36	51.7948	116.379	154.962	220.018	116.179	71.0821	104.231	38.5384	92.8458	51.2225	115.058
473	10768	AHCYL1	adenosylhomocysteinase-like 1	chr1:110527386-110566364	33.6323	29.4487	33.1506	30.9626	24.921	28.18	34.6349	31.1253	21.3766	25.9003	23.6584	35.9311	25.0938	18.1998	42.5012	22.152	40.3996	25.2051
474	23382	AHCYL2	adenosylhomocysteinase-like 2	chr7:128864854-129070052	4.09253	4.28756	5.02158	3.27967	3.7577	4.31726	4.40817	3.64745	3.76565	3.13877	2.20597	3.43601	4.52411	2.14367	4.26585	3.26192	5.04228	3.75709
475	27245	AHDC1	AT hook, DNA binding motif, containing 1	chr1:27860755-27930143	2.94718	4.26665	2.71386	1.80165	3.55564	1.4651	4.07564	3.00855	8.09063	1.90443	2.77146	4.37294	1.53145	1.2796	2.35573	1.63146	1.1029	3.87952
476	54806	AHI1	Abelson helper integration site 1	chr6:135605109-135818903	2.46023	3.07273	3.97326	2.01185	2.97292	5.52636	1.66432	4.59636	1.51255	3.42389	2.30132	1.58625	2.93502	1.68872	3.07841	1.79922	1.22114	1.34266
477	79026	AHNAK	AHNAK nucleoprotein	chr11:62201013-62314332	38.8446	60.1563	42.0737	36.1095	50.1212	37.9245	32.1342	48.7983	31.06	39.3344	27.0912	40.2128	61.4741	41.3064	94.3028	50.1068	54.5324	33.6702
478	113146	AHNAK2	AHNAK nucleoprotein 2	chr14:105403590-105444694	0.0763549	0.197271	0.0366335	0.0436601	0.0481829	0.039035	0.0361151	0.018502	0.0359093	0.518871	0.0977632	0.125618	0.00935651	0.0876097	0.164435	0.518224	0.0047112	0.0423044
479	196	AHR	aryl hydrocarbon receptor	chr7:17338275-17385775	14.6246	13.1739	17.3557	13.169	17.3684	18.2895	9.75979	34.5006	12.5387	3.31781	5.04403	2.48672	8.80884	12.1108	27.1262	8.60253	64.5503	12.8648
480	57491	AHRR	aryl-hydrocarbon receptor repressor	chr5:271735-438405	0.202106	0.385142	0.247608	0.110594	0.103243	0.0218756	0.060924	0.0207309	0.293485	0.337806	0.121653	0.0756435	0.126469	0.0819496	0.0277348	0.0956956	0.0476069	0.180144
481	10598	AHSA1	AHA1, activator of heat shock 90kDa protein ATPase homolog 1 (yeast)	chr14:77924372-77935815	25.5099	42.5469	47.0995	40.651	27.3151	40.0951	49.692	33.272	32.733	45.1155	114.091	106.715	27.5172	55.3695	29.254	50.058	44.7093	37.7918
482	130872	AHSA2	AHA1, activator of heat shock 90kDa protein ATPase homolog 2 (yeast)	chr2:61404554-61697849	15.0509	22.4486	35.1763	6.90071	12.0763	15.3434	9.82552	17.6021	22.3243	12.2222	10.296	23.7485	12.4854	16.2267	14.5787	11.5781	9.15968	27.417
483	197	AHSG	alpha-2-HS-glycoprotein	chr3:186330849-186339107	2115.36	1457.22	1501.48	3125.08	1761.75	1656.7	3677.88	2035.85	4344.6	222.098	6954.63	1707	1190.67	1154.25	649.98	700.668	773.933	5343.15
484	51327	AHSP	alpha hemoglobin stabilizing protein	chr16:31539202-31540124	0.742933	0.326301	0.391412	0	0	0	0	0	0	0	0	0	0	0	0	0	0	0.219169
485	57379	AICDA	activation-induced cytidine deaminase	chr12:8754761-8765442	0.0386102	0	0	0	0	0	0	0.0870092	0	0.0274505	0	0	0	0	0	0.10063	0	0
486	64853	AIDA	axin interactor, dorsalization associated	chr1:222841354-222885864	23.8857	25.0484	29.8451	27.3517	19.3078	30.0727	24.1351	21.4172	16.0652	46.4733	26.3636	32.8731	48.0866	32.7465	49.5593	54.0014	55.9789	15.3393
487	199	AIF1	allograft inflammatory factor 1	chr6_ssto_hap7:2913800-2915605	108.311	113.623	268.106	128.656	78.3538	124.961	91.625	283.148	49.9984	137.024	147.487	114.797	44.6137	78.2751	36.695	105.843	17.6079	36.5909
488	83543	AIF1L	allograft inflammatory factor 1-like	chr9:133971862-133998539	0.894415	1.42145	1.3401	0.744535	0.915787	0.514986	0.785486	1.53037	2.31187	1.53181	0.0877109	2.56819	0.266158	1.45793	3.87385	3.61641	0.988034	1.46893
489	9131	AIFM1	apoptosis-inducing factor, mitochondrion-associated, 1	chrX:129263337-129299861	54.0311	34.4153	40.8077	43.3009	31.9708	45.0604	53.5426	33.0603	34.6699	32.5884	34.243	44.2187	35.5728	89.376	23.7326	23.8679	36.1222	42.1052
490	84883	AIFM2	apoptosis-inducing factor, mitochondrion-associated, 2	chr10:71812356-71892690	5.31107	10.3679	6.8408	3.86075	6.34034	4.52499	5.41075	3.10569	4.45971	8.26064	32.4455	28.0348	3.53948	9.81865	7.22106	9.91126	8.24449	6.01417
491	150209	AIFM3	apoptosis-inducing factor, mitochondrion-associated, 3	chr22:21319417-21335649	0.234313	0.456466	0.908668	0.482953	0.383757	0.170586	0.364058	0.269281	0.573037	1.36928	1.65011	2.86349	0.771614	0.459657	2.08034	0.0935429	0.769719	0.355675
492	51390	AIG1	androgen-induced 1	chr6:143380499-143661480	129.125	100.369	124.129	198.505	96.5276	264.711	182.24	190.864	134.709	118.024	133.499	111.563	120.147	204.234	96.6762	58.7072	71.6039	151.081
493	202	AIM1	absent in melanoma 1	chr6:106959729-107018334	6.43189	3.63762	7.02661	4.56808	4.81791	6.97594	3.93287	10.5728	3.92713	2.70446	1.54182	0.632684	3.59254	1.3475	0.793709	2.73876	4.64799	4.25105
494	55057	AIM1L	absent in melanoma 1-like	chr1:26648349-26680621	0	0.34952	0.0758782	0.0197705	0.158146	0.0234709	0.0435649	0	0	0.139357	1.24889	1.39539	0.322178	0.052725	0.401775	0.141103	0.170207	0.0137869
495	9447	AIM2	absent in melanoma 2	chr1:159032274-159046647	2.53723	1.10232	9.14286	1.44995	1.33407	2.0676	0.353434	5.69277	0.166721	6.269	2.8102	0.459529	0.830981	0.777009	2.11506	3.31116	0.137123	0.322763
496	9255	AIMP1	aminoacyl tRNA synthetase complex-interacting multifunctional protein 1	chr4:106965473-107270381	9.17215	13.507	14.7605	9.04972	9.91144	19.5805	7.56881	16.6336	10.9465	13.6899	17.4847	14.0632	10.7325	20.6888	15.538	14.4212	30.31	9.38827
497	7965	AIMP2	aminoacyl tRNA synthetase complex-interacting multifunctional protein 2	chr7:6048881-6098860	12.2932	12.1753	11.7807	17.0693	10.8108	9.06051	14.1888	8.68418	8.86147	13.1858	19.1972	24.7414	12.5631	18.6627	17.798	6.7116	28.0649	7.77622
498	9049	AIP	aryl hydrocarbon receptor interacting protein	chr11:67250504-67258579	24.6369	30.6926	28.5869	33.039	23.1471	17.75	33.078	31.3605	30.2234	22.328	49.5953	57.4302	15.1717	35.9154	21.0366	26.0771	13.0609	24.4171
499	23746	AIPL1	aryl hydrocarbon receptor interacting protein-like 1	chr17:6327056-6338519	0	0	0	0	0	0	0.0429042	0.0436111	0.0277674	0.0275165	0	0	0	0	0	0	0	0
500	326	AIRE	autoimmune regulator	chr21:45705720-45718102	0	0.0388806	0.0464405	0	0	0	0.0531539	0	0	0.0682729	0	0.0790906	0	0	0	0.0312175	0	0
501	100271873	AIRN	antisense of IGF2R non-protein coding RNA	chr6:160390130-160527583	0.0238514	0.0192537	0.0919612	0.0239569	0.0191446	0.0950517	0	0.0269177	0	0	0.0225873	0	0	0.0212764	0.060185	0	0	0
502	55966	AJAP1	adherens junctions associated protein 1	chr1:4715104-4843851	0.0538896	1.22008	0	0.333126	0.259199	0.262344	0	0.0414207	0.306101	0.0522361	0.0697961	0.0303163	0.1906	0	0.0837764	0.023946	0	0.331398
503	84962	AJUBA	ajuba LIM protein	chr14:23440382-23451851	7.99316	19.7332	10.8632	8.75421	16.3439	10.8711	6.42025	12.8949	14.9875	8.2613	16.5998	16.8508	11.1087	7.10639	7.96145	6.27291	18.0742	30.4427
504	203	AK1	adenylate kinase 1	chr9:130628758-130640022	9.44303	12.1726	10.527	8.00987	8.00288	8.04083	10.4809	8.93018	7.01351	10.3406	11.5367	14.1879	5.73835	14.8412	9.0103	9.32775	14.0521	6.84438
505	204	AK2	adenylate kinase 2	chr1:33473540-33502512	48.6461	50.7527	62.7849	70.495	40.0483	66.5774	54.3469	74.7373	32.2082	54.1182	59.0709	60.7781	55.9756	50.178	57.3411	23.01	79.5838	40.9942
506	50808	AK3	adenylate kinase 3	chr9:4709556-4742043	57.5696	35.5579	45.4411	55.2272	41.6879	98.3626	50.0503	41.4238	31.3259	39.6952	24.3715	14.5147	16.7812	22.5186	48.1023	36.9466	73.757	35.7939
507	205	AK4	adenylate kinase 4	chr1:65613231-65697828	33.1172	16.8135	22.7981	36.394	24.2522	50.008	37.7248	50.1039	24.3858	19.187	37.9844	24.1764	35.778	13.2721	46.0407	25.1273	11.4524	24.1113
508	26289	AK5	adenylate kinase 5	chr1:77747661-78025654	0.0319618	0.103402	0.308707	0.0643144	0.0512964	0.190203	0.0353974	0	0	0.113421	0	0.263539	0.0551885	0.08552	0.411194	0.104107	0.0552398	0.0888988
509	102157402	AK6	adenylate kinase 6	chr5:68647552-68710630	14.8945	15.3918	17.1458	14.1393	11.2666	26.882	13.6951	12.1947	13.6306	22.0233	19.3044	28.6515	22.4275	33.3497	16.2042	16.7898	16.4024	13.6113
510	122481	AK7	adenylate kinase 7	chr14:96858447-96955764	0.580039	0.260636	0.435751	0.194535	0.206866	0.268456	0.178445	0.145337	0.44092	0.480299	0.36683	0.345409	0.222572	0.114959	0.78037	0.314878	0.222772	0.291246
511	158067	AK8	adenylate kinase 8	chr9:135600964-135754198	0.0528504	0.257719	0	0	0.127143	0	0	0.178376	0.0752154	0.22631	0	0.218279	0.321017	0.0471129	0.08024	0.378988	0.0456836	0.109049
512	221264	AK9	adenylate kinase 9	chr6:109814058-110012415	1.46621	1.53141	1.76508	0.967287	1.12522	2.24652	0.821453	2.71864	0.969725	1.36384	1.44278	1.06294	2.12991	1.1318	1.37936	1.10077	1.26954	1.06695
513	8165	AKAP1	A kinase (PRKA) anchor protein 1	chr17:55162552-55198710	17.9881	19.7188	15.5669	22.6732	14.442	25.2263	15.2573	18.979	30.712	15.7479	55.2093	16.9146	23.7156	19.4655	28.5583	9.76733	21.0937	35.6032
514	11216	AKAP10	A kinase (PRKA) anchor protein 10	chr17:19807764-19881169	5.06204	6.26251	8.66027	4.92669	4.87528	5.64667	3.8036	6.70302	3.90756	6.92946	2.97889	2.37131	3.92803	4.23008	3.8679	5.17094	5.38691	4.58856
515	11215	AKAP11	A kinase (PRKA) anchor protein 11	chr13:42846288-42897403	5.02133	5.44201	6.93735	4.24395	5.47172	7.31114	3.32937	9.45108	3.46257	3.23405	1.69285	0.871709	3.00887	2.20852	4.50197	4.316	8.75482	3.07341
516	9590	AKAP12	A kinase (PRKA) anchor protein 12	chr6:151561133-151679694	8.87435	5.76192	8.58586	3.71134	5.79387	6.69561	4.21799	4.24037	3.81206	1.33694	0.781096	1.24611	3.0511	1.68461	2.01257	5.75361	0.756883	2.19341
517	11214	AKAP13	A kinase (PRKA) anchor protein 13	chr15:85923846-86292589	14.2491	14.8547	15.9166	10.7523	12.6671	9.68107	12.4272	13.2511	7.73484	10.8598	5.11609	10.4324	12.2243	8.4643	17.5138	9.21196	12.3567	9.2025
518	158798	AKAP14	A kinase (PRKA) anchor protein 14	chrX:119029935-119054679	0	0	0.459881	0	0	0	0	0	0	0	0	0	0	0	0	0	0	0.247099
519	8227	AKAP17A	A kinase (PRKA) anchor protein 17A	chrY:1660485-1711974	0	0	0	0	0	0	0	0	0	0	0	0	0	0	0	0	0	0
520	11217	AKAP2	A kinase (PRKA) anchor protein 2	chr9:112403067-112934791	14.6663	13.9571	14.4446	8.41525	10.3942	14.3022	11.6076	15.4031	9.26101	4.8305	9.1114	7.68896	6.67627	6.92515	13.6864	6.17476	6.16606	7.30945
521	10566	AKAP3	A kinase (PRKA) anchor protein 3	chr12:4724673-4758213	0.224213	0.31088	0.402201	0.25781	0.204199	0.762502	0.457946	0.541794	0.252036	0.0226764	0.0607359	0.0263539	0.192218	0	0	0.124324	0.549739	0.311813
522	8852	AKAP4	A kinase (PRKA) anchor protein 4	chrX:49955410-49965664	0	0	0	0	0	0	0	0	0	0	0	0	0	0	0	0	0	0
523	9495	AKAP5	A kinase (PRKA) anchor protein 5	chr14:64932216-64941221	1.13638	0.508669	2.27747	0.63307	0.849008	0.526691	0.767466	0.570485	0.241	3.70285	0.686405	0.311875	0.882197	0.168981	0.440848	0.441849	0.627241	0.464879
524	9472	AKAP6	A kinase (PRKA) anchor protein 6	chr14:32798478-33302268	1.0008	0.531606	0.858661	0.66173	0.858288	1.42511	0.729607	0.999397	0.453784	0.445584	0.183498	0.455755	1.54349	0.190748	0.718186	0.177087	2.57689	0.47169
525	9465	AKAP7	A kinase (PRKA) anchor protein 7	chr6:131456825-131604675	8.0219	15.6038	12.4302	8.95079	9.12106	5.30483	5.82224	8.24959	5.84557	4.7917	3.21065	4.43389	6.89444	6.25936	4.04692	3.12048	3.19488	4.93194
526	10270	AKAP8	A kinase (PRKA) anchor protein 8	chr19:15464331-15490612	6.23932	7.04665	7.2045	4.89361	5.36645	5.11721	6.44528	5.85846	7.92248	10.164	6.85004	6.05399	4.55942	6.20399	6.05254	6.35871	5.64945	7.50191
527	26993	AKAP8L	A kinase (PRKA) anchor protein 8-like	chr19:15490858-15529932	16.961	18.8191	23.3595	9.99796	12.9177	11.697	19.6439	11.4467	18.1973	22.212	35.9234	38.3276	11.6249	19.5406	12.6804	17.6611	10.8939	22.1522
528	10142	AKAP9	A kinase (PRKA) anchor protein 9	chr7:91570188-91739987	14.3186	13.5093	15.5576	6.03256	12.1516	24.5733	6.01413	13.9111	6.59533	18.1673	7.7303	7.29029	8.33629	10.7318	6.4129	4.60907	9.85784	6.04084
529	56672	AKIP1	A kinase (PRKA) interacting protein 1	chr11:8932700-8954553	6.89932	7.40143	9.23959	4.99243	5.55013	5.92245	7.59508	6.6323	7.09397	9.77729	15.5627	21.6498	6.79577	8.51883	14.3151	6.93647	13.608	6.14408
530	79647	AKIRIN1	akirin 1	chr1:39456915-39471737	16.5013	18.1584	21.5655	15.6288	21.8939	10.1759	15.6109	13.8539	15.326	13.7663	12.6004	16.135	17.8172	9.50887	13.0133	18.9973	8.89959	12.8835
531	55122	AKIRIN2	akirin 2	chr6:88384577-88411985	15.0381	32.9181	20.9086	14.2684	15.8891	16.2652	15.87	17.8916	12.8589	12.5395	21.6251	23.3142	15.8012	25.9765	14.4807	14.898	17.8874	14.991
532	80709	AKNA	AT-hook transcription factor	chr9:117096432-117156685	6.45985	7.5591	9.84783	3.70797	5.99581	3.3236	4.4531	9.73099	6.60169	3.81181	6.30056	3.37471	2.13551	3.46074	1.22921	4.51091	0.703562	6.3277
533	254268	AKNAD1	AKNA domain containing 1	chr1:109358519-109401146	0	0	0	0	0	0	0	0	0	0	0	0	0	0	0.0279421	0	0	0
534	10327	AKR1A1	aldo-keto reductase family 1, member A1 (aldehyde reductase)	chr1:46016454-46035723	130.61	96.7616	121.283	135.942	90.5957	154.298	140.651	104.864	126.413	137.304	100.285	155.155	100.687	102.445	149.452	109.325	139.363	147.605
535	231	AKR1B1	aldo-keto reductase family 1, member B1 (aldose reductase)	chr7:134127106-134143888	14.8213	24.8337	36.429	11.8702	15.2846	6.86216	20.8045	18.1447	13.567	14.227	9.64	108.382	6.77968	7.66342	24.2369	13.2867	1.76789	12.5029
536	57016	AKR1B10	aldo-keto reductase family 1, member B10 (aldose reductase)	chr7:134212343-134226166	2.1821	130.664	31.3659	23.172	4.48836	2.4154	0.242962	2.85799	8.23868	459.056	983.313	1232.46	211.836	36.5529	1337.64	18.9328	2.0125	1.18836
537	441282	AKR1B15	aldo-keto reductase family 1, member B15	chr7:134233848-134264592	0	0.46502	0.208352	0	0	0	0	0	0	0.868275	3.26887	9.9573	0.0620721	0	1.89732	0.0464543	0	0
538	1645	AKR1C1	aldo-keto reductase family 1, member C1	chr10:5005453-5020158	272.708	245.543	252.399	325.411	208.527	237.692	301.59	224.055	147.676	1712.64	2317.1	1958.51	284.6	241.06	1314.2	37.4186	461.042	239.646
539	1646	AKR1C2	aldo-keto reductase family 1, member C2	chr10:5029967-5060225	92.3251	68.8456	65.974	84.9764	22.0581	57.1614	42.1963	60.0632	21.2946	765.312	212.594	392.871	313.778	24.4572	1017.72	11.6156	302.27	15.279
540	8644	AKR1C3	aldo-keto reductase family 1, member C3	chr10:5090957-5149878	83.2332	123.945	103.308	131.127	67.6626	100.452	124.718	85.628	48.9832	844.21	1313	962.49	485.155	274.439	313.899	136.397	558.64	58.3137
541	1109	AKR1C4	aldo-keto reductase family 1, member C4	chr10:5238797-5260910	326.31	139.698	187.459	387.152	216.358	443.828	287.422	245.807	199.662	262.714	497.037	53.3074	498.212	323.387	101.226	23.4153	252.143	188.176
542	389932	AKR1C6P	aldo-keto reductase family 1, member C6, pseudogene	chr10:4913858-4958465	7.75807	4.39861	8.84412	7.97823	3.75615	8.18107	6.84583	10.4183	5.12157	4.3578	3.4342	18.9976	3.28098	3.11358	30.4365	0	10.9115	7.20807
543		AKR1CL1	#N/A	chr10:5196654-5227150	4.49454	4.88395	6.39194	2.05921	3.05944	13.9705	2.32135	8.99649	1.63687	9.99442	6.37221	1.51087	1.90439	8.47921	12.0993	0	2.62013	2.55287
544	6718	AKR1D1	aldo-keto reductase family 1, member D1	chr7:137761177-137803050	135.882	19.594	59.6705	154.107	60.5004	213.184	112.042	51.3637	80.7869	2.33449	1.10006	10.2115	93.0316	6.88412	62.2239	5.9117	39.7437	54.0856
545	83592	AKR1E2	aldo-keto reductase family 1, member E2	chr10:4868368-4890251	0.309359	0.426098	0.443152	0.361617	0.228568	0.334261	0.414701	0.401341	0.148873	0.895654	0.384459	0.530992	0.186436	0.158868	2.09126	1.00796	0	0.38866
546	8574	AKR7A2	aldo-keto reductase family 7, member A2 (aflatoxin aldehyde reductase)	chr1:19629201-19638640	14.1763	17.3705	12.6003	23.107	12.6026	12.0767	27.624	11.1125	20.8728	19.5241	29.8627	77.9881	21.485	15.3018	21.2035	6.80683	17.4464	19.6453
547	246182	AKR7A2P1	aldo-keto reductase family 7, member A2 pseudogene 1	chr1:113454469-113498975	0.273006	0.746251	1.07024	0.463386	0.145776	0	0.203144	0	0	0.852997	0.349547	0.0754435	0.478248	0.243141	0	0.178221	0.3935	0.306849
548	22977	AKR7A3	aldo-keto reductase family 7, member A3 (aflatoxin aldehyde reductase)	chr1:19609056-19615280	106.629	148.159	103.928	208.176	150.401	117.667	312.466	107.569	118.614	40.0171	6.53978	802.359	55.6061	67.221	77.2113	1.28696	96.1491	173.197
549	246181	AKR7L	aldo-keto reductase family 7-like (gene/pseudogene)	chr1:19592475-19600568	8.31621	19.6508	20.4225	7.24672	21.8319	25.3105	14.607	15.8136	20.62	7.88949	3.83967	26.1464	20.368	11.8648	8.22315	1.14686	5.60016	15.2161
550	207	AKT1	v-akt murine thymoma viral oncogene homolog 1	chr14:105235686-105262080	41.8985	38.4315	45.3471	41.8182	31.6276	26.2083	54.2351	36.6706	60.0017	44.0702	47.5636	64.3526	25.0734	24.266	23.1809	24.4783	38.672	54.3674
551	84335	AKT1S1	AKT1 substrate 1 (proline-rich)	chr19:50372289-50392007	17.3437	16.6619	12.666	19.3935	13.5606	9.63934	22.7885	13.7456	19.062	20.0051	40.1875	29.7386	17.6521	18.3323	17.5774	17.8434	14.4284	18.3824
552	208	AKT2	v-akt murine thymoma viral oncogene homolog 2	chr19:40736223-40791302	20.6672	16.9097	15.5902	21.8377	16.1534	13.501	23.2038	14.1249	26.0881	11.8561	18.6733	18.4818	17.5354	14.2476	9.24546	13.7805	16.7131	28.4502
553	10000	AKT3	v-akt murine thymoma viral oncogene homolog 3	chr1:243419306-244006886	2.40673	5.02585	4.54542	2.24656	2.63799	3.41292	2.50925	5.10304	2.74748	1.07354	0.517569	1.99302	1.95726	1.44004	22.335	2.69247	1.28259	2.09345
554	64400	AKTIP	AKT interacting protein	chr16:53468350-53537170	10.6545	12.0044	12.3953	10.39	7.73445	15.1202	9.30572	7.27338	11.5497	4.64589	5.62564	5.87996	9.48743	15.2603	17.2734	5.59561	9.55848	12.8309
555	210	ALAD	aminolevulinate dehydratase	chr9:116148591-116163618	110.803	63.4328	58.1742	82.3793	62.4546	128.386	145.006	72.8658	110.212	69.6303	23.972	32.52	86.2316	25.6684	38.2699	38.3729	123.027	113.6
556	211	ALAS1	5'-aminolevulinate synthase 1	chr3:52232098-52248343	144.616	93.5282	87.2066	128.119	192.262	88.8873	177.801	89.7665	117.512	38.7849	65.6546	59.1239	125.034	50.0271	41.8255	65.843	125.837	131.815
557	212	ALAS2	5'-aminolevulinate synthase 2	chrX:55035487-55057497	0.235369	0.191559	0.400475	0.0595225	0.0471706	0.139735	0.13079	0	0.117654	0	0	0.0972571	0.051127	0.0524416	0	0.0383611	0	0
558	213	ALB	albumin	chr4:74269971-74287129	0	19377.8	42237.1	0	0	0	0	0	0	27578.8	13940.9	11268.6	34896.5	8276.85	15298.8	6337.74	62.3473	0
559	214	ALCAM	activated leukocyte cell adhesion molecule	chr3:105085556-105295757	20.2191	23.9523	22.0224	21.8352	13.8646	24.455	14.4234	18.3163	15.1703	30.2762	39.4719	24.069	24.434	23.1386	33.365	22.8579	41.7957	16.2015
560	126133	ALDH16A1	aldehyde dehydrogenase 16 family, member A1	chr19:49956472-49974305	6.12431	8.19384	7.3993	5.59689	3.86498	2.49733	11.0919	3.3606	9.65921	8.38089	11.0874	21.7728	5.35133	8.8682	3.77693	7.93493	4.57952	8.91208
561	5832	ALDH18A1	aldehyde dehydrogenase 18 family, member A1	chr10:97365685-97416567	8.78147	11.5814	9.8376	9.44953	8.12745	10.0926	8.54244	11.3212	7.61113	8.81377	38.6252	19.6767	11.2262	13.9466	14.3752	43.0557	8.59516	11.1795
562	216	ALDH1A1	aldehyde dehydrogenase 1 family, member A1	chr9:75515577-75568233	645.977	557.956	570.848	545.451	467.039	679.819	469.597	405.349	358.709	1887.95	400.274	288.899	854.583	231.638	705.054	96.0619	1477.53	404.472
563	8854	ALDH1A2	aldehyde dehydrogenase 1 family, member A2	chr15:58245621-58358121	0.586412	0.994715	1.41278	0.516764	0.506772	0.633856	0.404939	0.694523	1.88939	1.66801	0.346872	0.356292	1.34901	2.79331	0.452786	0.151553	0.229757	0.854735
564	220	ALDH1A3	aldehyde dehydrogenase 1 family, member A3	chr15:101420008-101456830	1.93879	4.21242	1.31608	0.578886	3.08741	0.649062	0.93918	0.614958	3.12318	0.150429	0.0287261	0.724236	0.156853	0.324228	2.38355	0.966903	8.03641	1.58119
565	219	ALDH1B1	aldehyde dehydrogenase 1 family, member B1	chr9:38392660-38398662	67.841	25.5487	57.8907	71.4867	52.6726	69.6513	124.072	78.7893	71.1797	6.83041	26.1599	25.4892	44.16	16.5315	8.86344	20.0218	29.0573	123.255
566	10840	ALDH1L1	aldehyde dehydrogenase 1 family, member L1	chr3:125822403-125929011	128.185	100.001	51.519	142.412	130.403	70.2505	225.058	80.3358	152.136	61.2901	61.4368	177.604	128.199	40.3497	39.8438	6.14445	124.085	184.559
567	100874204	ALDH1L1-AS1	ALDH1L1 antisense RNA 1	chr3:125822403-125929011	0	0	0	0	0	0	0.591709	0	0	0	0.527122	0	0	0	0	0	0	0.559471
568	100862662	ALDH1L1-AS2	ALDH1L1 antisense RNA 2	chr3:125822403-125929011	0.662803	0.999115	0.183596	1.09899	0.721458	0.73152	1.47105	0.266472	0.743512	0.202428	1.62185	1.95438	0.369229	0.464297	0.790008	0.154286	2.82347	1.2409
569	160428	ALDH1L2	aldehyde dehydrogenase 1 family, member L2	chr12:105413561-105478341	0.270161	0.674435	0.623395	0.122642	0.238613	0.161022	0.0901188	0.793614	0.168281	0.181256	0.218428	0.593222	0.10516	0.216948	0.489308	0.44848	0.443454	0.151753
570	217	ALDH2	aldehyde dehydrogenase 2 family (mitochondrial)	chr12:112204690-112247789	641.573	452.037	398.464	642.456	493.335	745.574	1035.78	339.639	879.856	244.116	63.5134	115.653	289.047	567.932	245.23	100.652	345.381	913.419
571	218	ALDH3A1	aldehyde dehydrogenase 3 family, member A1	chr17:19641297-19651746	1.7314	0.285285	1.9353	0.13013	0.411234	0.152217	0.285994	0.720567	0.363656	8.35272	1.04098	1.27653	0.0558957	2.05738	15.0675	0.545263	148.719	0.263717
572	224	ALDH3A2	aldehyde dehydrogenase 3 family, member A2	chr17:19552063-19580908	113.849	84.3732	75.0982	120.128	138.509	143.484	122.703	124.381	95.6787	170.588	37.1529	40.118	130.021	86.6463	117.564	64.1885	312.418	104.782
573	221	ALDH3B1	aldehyde dehydrogenase 3 family, member B1	chr11:67776016-67796749	3.33384	4.43529	6.92558	3.24801	2.19897	2.26453	2.6416	4.43747	4.06549	7.83173	4.0588	6.0074	1.41294	2.2328	2.25449	6.15145	0.774551	2.41294
574	222	ALDH3B2	aldehyde dehydrogenase 3 family, member B2	chr11:67429632-67448685	0	0	0	0	0	0	0	0	0	0	0.0415959	0	0	0	0	0.370237	0	0
575	8659	ALDH4A1	aldehyde dehydrogenase 4 family, member A1	chr1:19197923-19229293	147.275	58.67	63.5826	111.423	81.292	54.5671	134.922	55.7993	114.745	42.8678	98.1487	142.571	78.4778	48.5571	43.4732	42.2141	57.2394	146.25
576	7915	ALDH5A1	aldehyde dehydrogenase 5 family, member A1	chr6:24495196-24537435	49.868	26.2861	33.7547	40.959	33.0082	57.7024	63.776	32.7493	36.6995	27.3493	8.29082	26.9898	36.5942	16.4918	46.1226	12.6571	59.3361	39.3473
577	4329	ALDH6A1	aldehyde dehydrogenase 6 family, member A1	chr14:74486058-74551196	193.886	75.0504	55.2605	148.751	166.147	188.369	171.018	105.511	143.146	58.2759	15.6903	10.5886	84.0565	19.0407	38.7195	17.8982	133.138	156.312
578	501	ALDH7A1	aldehyde dehydrogenase 7 family, member A1	chr5:125877532-125931082	40.9223	20.8844	27.0602	38.3604	30.6755	44.0223	54.1952	21.1432	46.6846	33.2222	15.1426	30.8719	32.8845	22.9268	31.0437	13.9321	33.4886	51.9233
579	64577	ALDH8A1	aldehyde dehydrogenase 8 family, member A1	chr6:135238527-135271260	96.6274	62.1477	65.0653	95.3443	71.2031	110.249	110.543	67.7542	89.3814	27.9025	22.7103	17.8321	73.0127	66.6489	6.08903	24.9478	9.0358	97.972
580	223	ALDH9A1	aldehyde dehydrogenase 9 family, member A1	chr1:165631448-165667900	81.8142	51.9826	55.3665	85.5024	55.6867	80.7757	100.378	45.6501	79.3495	42.2162	25.3921	39.291	70.0014	41.2788	57.3902	32.1328	85.2297	92.3958
581	226	ALDOA	aldolase A, fructose-bisphosphate	chr16:30064410-30081741	71.2156	125.832	113.373	67.9732	67.3943	37.4713	86.8195	76.2159	83.4124	148.644	700.73	276.064	72.4283	92.8841	95.5218	91.8245	66.302	62.0826
582	229	ALDOB	aldolase B, fructose-bisphosphate	chr9:104182841-104198062	3327.76	1087.6	2298.27	4958	2608.29	4490.14	7542.38	1676.94	4127.62	3594.4	173.178	199.559	3900.69	559.804	386.557	711.521	473.261	3556.88
583	230	ALDOC	aldolase C, fructose-bisphosphate	chr17:26900132-26903951	13.5606	23.899	9.33629	14.6007	12.1569	14.677	32.0536	20.723	18.668	9.07094	113.206	48.5739	19.1861	26.0359	29.1001	26.9927	10.4554	19.1091
584	56052	ALG1	ALG1, chitobiosyldiphosphodolichol beta-mannosyltransferase	chr16:5121809-5147821	2.08204	3.01864	3.14137	2.89726	2.27087	1.3031	2.36331	2.13818	2.77704	2.59168	4.64574	5.85155	4.97118	4.48459	2.05873	1.6914	3.41357	3.4432
585	84920	ALG10	ALG10, alpha-1,2-glucosyltransferase	chr12:34175215-34181236	1.36623	0.939698	1.84835	1.27204	0.931816	2.76371	0.870268	0.500552	0.712516	1.09146	1.88003	1.09852	1.82918	0.913831	0.775671	0.801057	1.91856	1.281
586	144245	ALG10B	ALG10B, alpha-1,2-glucosyltransferase	chr12:38710556-38723528	1.17301	0.903521	1.33872	1.06442	0.563563	1.97253	0.841433	0.679895	0.811935	0.84887	0.814207	0.495026	1.35167	0.563615	0.937693	0.535127	1.99203	1.07198
587	440138	ALG11	ALG11, alpha-1,2-mannosyltransferase	chr13:52586522-52607736	4.76168	2.45272	3.43236	3.35352	3.02625	4.02363	2.55491	2.58082	1.17318	1.74108	1.41274	0.809843	3.07611	1.62324	3.64528	3.53734	6.52951	1.88188
588	79087	ALG12	ALG12, alpha-1,6-mannosyltransferase	chr22:50296853-50312106	8.4144	11.5551	7.48335	9.98333	6.71193	4.50644	11.183	4.89279	9.18088	8.72835	24.8515	27.0989	9.0519	8.3677	14.4103	18.2603	7.87208	9.6362
589	79868	ALG13	ALG13, UDP-N-acetylglucosaminyltransferase subunit	chrX:110924345-111003875	7.37963	7.82621	9.83624	7.60366	7.34219	13.6567	6.5153	15.3614	6.86139	8.93117	6.42859	7.05998	10.39	14.8636	7.2736	6.80106	13.3468	7.34351
590	199857	ALG14	ALG14, UDP-N-acetylglucosaminyltransferase subunit	chr1:95448278-95538507	11.5928	10.1728	12.1624	15.7157	13.0442	11.8383	9.74253	12.5431	10.5021	19.751	13.7684	18.2636	17.5816	13.9722	13.7074	21.0697	17.762	9.8675
591	200810	ALG1L	ALG1, chitobiosyldiphosphodolichol beta-mannosyltransferase-like	chr3:125635443-125655887	0.173142	0.434413	1.68815	2.9737	0	0	0.781469	0.76921	0.115218	69.9032	1.01492	9.65657	16.3104	2.61654	1.74018	2.04039	5.70263	0.380434
592	644974	ALG1L2	ALG1, chitobiosyldiphosphodolichol beta-mannosyltransferase-like 2	chr3:129800673-129830276	0	0.112173	0	0	0	0	0	0	0	0	0	0	0	0	0	0	0	0
593	285407	ALG1L9P	asparagine-linked glycosylation 1-like 9, pseudogene	chr11:71498556-71524905	0.336541	0.130914	0.0849853	0.0442424	0.0351877	0.395071	0.293081	0.0821455	0.226874	0.0837372	0.0417139	0.348615	0.353913	0.554893	0.08897	0.10491	0.328885	0.298349
594	85365	ALG2	ALG2, alpha-1,3/1,6-mannosyltransferase	chr9:101978706-101984246	11.5342	15.4721	14.4344	12.8644	9.72332	12.8909	14.0759	10.7307	13.1363	9.51495	14.6544	5.57418	12.7917	12.3259	6.75096	21.0808	16.7171	15.6052
595	10195	ALG3	ALG3, alpha-1,3- mannosyltransferase	chr3:183948316-183967313	19.5637	26.2279	20.8796	22.9989	13.8337	11.7667	25.7496	14.2991	16.2843	22.1176	115.483	84.89	32.2703	37.6175	28.7177	22.2194	18.8772	22.7681
596	29880	ALG5	ALG5, dolichyl-phosphate beta-glucosyltransferase	chr13:37523907-37573504	14.3167	16.7036	16.8636	17.5084	12.7824	18.8316	13.0693	11.4605	15.3697	28.8356	15.8269	10.6359	10.2573	25.9094	13.3353	27.0396	28.4137	21.2207
597	29929	ALG6	ALG6, alpha-1,3-glucosyltransferase	chr1:63833260-63904233	2.92889	3.20898	4.16667	3.42169	2.90632	3.82331	3.45275	3.5513	1.99669	5.07306	6.75092	3.16781	7.25857	3.08973	4.74234	4.18511	8.59982	2.60655
598	79053	ALG8	ALG8, alpha-1,3-glucosyltransferase	chr11:77726760-77850699	19.0363	18.9612	20.5067	23.9203	16.3273	26.4956	20.4587	20.7763	14.1771	19.4942	38.463	49.085	41.8257	30.798	25.3973	27.9279	45.844	15.6434
599	79796	ALG9	ALG9, alpha-1,2-mannosyltransferase	chr11:111652918-111742305	4.06067	4.94451	4.55667	3.30537	3.46859	4.17683	3.78755	4.21491	2.79088	3.71902	4.90083	5.92535	4.4272	4.50747	4.46438	3.70951	6.21211	2.94695
600	238	ALK	anaplastic lymphoma receptor tyrosine kinase	chr2:29415639-30144477	0.0327293	0.0263743	0.0157449	0.0164119	0	0.0585077	0.0180865	0	0	0	0	0.0134744	0.0140744	0	0.0123549	0.0106544	0	0
601	8846	ALKBH1	alkB, alkylation repair homolog 1 (E. coli)	chr14:78138748-78174356	2.27082	3.88634	3.21658	2.67095	3.0023	3.0003	3.68406	3.8366	1.95723	3.202	4.67684	2.91507	1.81968	2.39977	1.59355	2.3293	3.81614	2.79226
602	121642	ALKBH2	alkB, alkylation repair homolog 2 (E. coli)	chr12:109525992-109531293	7.44317	8.97193	6.52462	14.5547	7.67015	19.7807	30.594	11.3051	12.8201	10.6643	26.0774	43.5399	20.1138	17.4584	8.09812	12.8161	16.918	13.1335
603	221120	ALKBH3	alkB, alkylation repair homolog 3 (E. coli)	chr11:43902356-43942494	6.30828	8.18381	7.02595	6.77873	6.18511	6.6005	6.61196	6.83087	6.88619	6.97853	4.40303	12.6523	6.21471	10.6462	5.93461	2.85665	12.449	6.36087
604	100507300	ALKBH3-AS1	ALKBH3 antisense RNA 1	chr11:43902356-43942494	0.11692	0.047575	0.1705	0.118275	0.234355	0	0	0.0657303	0	0	0	0	0.050797	0	0.044416	0	0.101073	0
605	54784	ALKBH4	alkB, alkylation repair homolog 4 (E. coli)	chr7:102073976-102105321	2.83116	3.28069	1.83217	2.91337	1.76584	1.93095	4.65761	1.76962	4.17948	2.43186	5.99322	7.31876	1.95603	2.52383	2.22866	2.22159	3.62551	4.86911
606	54890	ALKBH5	AlkB family member 5, RNA demethylase	chr17:18086866-18113267	20.0114	20.9497	19.2329	21.4336	15.8357	20.5474	28.5196	20.6168	20.8102	7.86593	23.7522	25.4854	19.7237	18.2888	19.4638	15.7712	30.7421	20.9052
607	84964	ALKBH6	alkB, alkylation repair homolog 6 (E. coli)	chr19:36500021-36505141	7.57971	12.2309	9.90254	6.09831	7.16436	3.3169	10.8342	4.62877	6.19618	11.033	18.2315	36.4407	10.5347	9.52587	13.6752	14.1427	8.34125	7.29104
608	84266	ALKBH7	alkB, alkylation repair homolog 7 (E. coli)	chr19:6372443-6375261	31.9161	36.1782	25.1622	62.0534	29.2557	21.6275	43.49	14.386	54.0317	18.5773	29.2547	33.0449	31.5144	52.5847	8.07599	27.9163	18.1411	49.0391
609	91801	ALKBH8	alkB, alkylation repair homolog 8 (E. coli)	chr11:107373452-107436461	1.82932	2.10158	2.36042	1.68279	1.75774	3.74303	1.68215	2.09314	2.21635	2.00809	1.29368	0.849278	2.57633	1.35596	1.65575	1.79548	2.62699	2.01306
610	55821	ALLC	allantoicase	chr2:3705785-3750260	1.88425	2.48046	1.20165	0.999306	1.50957	1.65043	0.456637	0.4594	0.802694	0.294636	0	0.271379	0.572773	0.218942	0.437246	0.641539	0.141687	1.16564
611	7840	ALMS1	Alstrom syndrome 1	chr2:73612885-73837046	1.44599	1.81938	1.65701	1.13631	1.43595	1.40003	0.841086	2.35541	0.596351	1.71586	0.931915	1.05539	3.45623	1.20712	4.32013	1.75074	2.45794	0.613224
612	100874291	ALMS1-IT1	ALMS1 intronic transcript 1	chr2:73612885-73837046	0.389058	0.317092	0.505106	0.328403	0.259889	0.230864	0.21637	0.364284	0.183299	0.185706	0.743135	0.697041	0.0564314	0.346724	0.443815	0.0845787	0.112118	0.132964
613	200420	ALMS1P	Alstrom syndrome 1 pseudogene	chr2:73872045-73912694	0.875423	0.476571	1.42355	0.296072	0.526162	0.778664	0.406147	2.12931	0.410537	0.261734	1.46558	0.422568	0.318075	0.260007	0.388833	0.237958	0.126154	0.496561
614	239	ALOX12	arachidonate 12-lipoxygenase	chr17:6888441-6915653	0.232803	0.0755708	0.270789	0.0469847	0.0746896	0.38741	0.206655	0.157254	0.199514	0.0995202	0.0442996	0.115317	0.0403396	0.166048	0.0706235	0.121385	0.0804861	0.257028
615	242	ALOX12B	arachidonate 12-lipoxygenase, 12R type	chr17:7975953-7991021	0	0	0	0	0	0	0	0	0.0311885	0	0	0	0	0	0	0.0284109	0	0
616	245	ALOX12P2	arachidonate 12-lipoxygenase pseudogene 2	chr17:6756894-6803668	1.97841	1.88431	2.68882	0.353723	1.4755	2.2211	0.389158	1.33659	0.574992	0.035607	1.01122	1.13951	0	7.40515	1.28298	0.388353	0.800833	0.540412
617	246	ALOX15	arachidonate 15-lipoxygenase	chr17:4534213-4544960	0.0403484	0.163482	0.11715	0.0813282	0.0323687	0.0479859	0.134203	0.181819	0.0867593	0.688791	0	0.0332922	0.593377	0.0359786	0.336291	0.262916	0.0697415	0.0558648
618	247	ALOX15B	arachidonate 15-lipoxygenase, type B	chr17:7942357-7952451	0	0.425963	0.319793	0.124867	0.159819	0	0.503672	0.0930218	0	0.0934796	0.0832351	1.97923	0.464499	0.147277	0	2.85848	0	0.0604887
619	100652883	ALOX15P1	arachidonate 15-lipoxygenase pseudogene 1	chr17:6561037-6564701	0.457057	0	0.231948	0.23957	0	0	0.259786	0.252333	0.147667	0	0	0	0	0	0	0	0	0.144025
620	240	ALOX5	arachidonate 5-lipoxygenase	chr10:45869623-45941567	4.41867	8.88509	12.7866	3.66066	4.73757	2.47733	3.3105	7.41748	4.21049	1.13692	3.9672	8.02956	2.16967	1.66689	1.65845	3.88902	0.440912	3.14381
621	241	ALOX5AP	arachidonate 5-lipoxygenase-activating protein	chr13:31287614-31338565	11.853	18.7221	19.5929	10.3836	5.44852	8.38021	7.99801	32.6692	8.79477	12.6963	24.1899	14.9339	3.42247	1.84499	3.87976	10.0791	1.66714	4.27209
622	59344	ALOXE3	arachidonate lipoxygenase 3	chr17:7999217-8022234	0	0	0	0	0.0264315	0	0	0	0	0	0	0	0	0	0	0	0	0
623	248	ALPI	alkaline phosphatase, intestinal	chr2:233320832-233324742	0	0.0346126	0.0413398	0	0	0	0	0	0	0.0303839	0	0	0.0739018	0.152256	0.873643	0.0278195	0	0
624	80216	ALPK1	alpha-kinase 1	chr4:113218498-113363764	3.49164	4.7171	6.82892	2.11257	3.30063	3.55853	2.91849	4.91287	2.05116	2.08191	1.89789	2.257	1.74159	11.1768	2.75729	3.00266	2.00573	2.20369
625	115701	ALPK2	alpha-kinase 2	chr18:56148481-56296189	0.251377	2.6544	0.684858	1.67986	4.33946	1.41497	1.04924	0.362885	6.57701	0	0.897495	4.65605	1.81259	6.28013	0.210795	0.890975	20.7156	9.01902
626	57538	ALPK3	alpha-kinase 3	chr15:85359910-85416713	0.47094	1.8052	1.41015	0.434624	0.489416	0.330346	0.642363	0.480136	0.84254	3.15929	4.41159	3.60927	1.45084	0.412001	7.99481	1.49661	3.07914	0.877283
627	249	ALPL	alkaline phosphatase, liver/bone/kidney	chr1:21835857-21904905	17.5608	37.1742	20.3266	19.2989	27.5878	8.9419	36.0444	19.0472	22.7125	5.51326	0.15914	3.23349	3.47305	39.8913	7.65364	1.8823	0.492925	21.078
628	250	ALPP	alkaline phosphatase, placental	chr2:233243347-233247599	0	0	0	0	0	0	0	0	0	0	0.285183	0	0	0	0	0	0	0
629	251	ALPPL2	alkaline phosphatase, placental-like 2	chr2:233271551-233275424	0	0	0	0	0	0	0	0	0	0	0.208009	0	0	0	0	0	0	0
630	57679	ALS2	amyotrophic lateral sclerosis 2 (juvenile)	chr2:202564985-202645895	9.01817	6.73517	8.80265	8.57875	8.05707	11.1677	7.80888	7.98245	6.4169	11.3087	5.45637	6.25932	9.8818	9.156	9.85729	13.1117	8.57772	7.51608
631	259173	ALS2CL	ALS2 C-terminal like	chr3:46710484-46735194	2.56982	6.67115	5.11061	2.18839	3.53623	2.32194	4.10975	1.69386	7.32615	4.41898	12.7123	13.4836	8.7541	4.11627	6.6116	4.97596	0.788017	7.18271
632	151254	ALS2CR11	amyotrophic lateral sclerosis 2 (juvenile) chromosome region, candidate 11	chr2:202352143-202483905	0.144307	0.0872494	0.101733	0.065152	0.0579491	0.236436	0.152142	0.0407405	0.0523948	0.184875	0.0170621	0.0532692	0.0931212	0	0.0247194	0.353891	0.0623761	0.0252703
633	130540	ALS2CR12	amyotrophic lateral sclerosis 2 (juvenile) chromosome region, candidate 12	chr2:202152993-202222121	0.226568	0.312088	0.372847	0.12929	0.102341	0.208899	0.212977	0.502124	0	0.365539	0.137836	0.105559	0.310175	0.156814	0.242693	0.400535	0.220747	0.0436537
634	8092	ALX1	ALX homeobox 1	chr12:85674035-85695561	0	0	0	0	0	0	0	0	0	0	1.44008	0	0	0	0	0	0	0
635	257	ALX3	ALX homeobox 3	chr1:110602996-110613322	0.398364	0.781954	0.62292	0.242849	0.383008	0.188869	0.532749	0	0.725804	0.229093	0.305303	0.659675	0.487136	0.496854	0.242907	0.883804	0.275578	1.02684
636	60529	ALX4	ALX homeobox 4	chr11:44282277-44331716	0.0188669	0	0	0	0	0	0	0	0	0	0	0	0	0	0.0142494	0	0	0
637	10189	ALYREF	Aly/REF export factor	chr17:79845710-79858409	10.1304	15.0018	13.7346	9.89748	8.29151	8.02597	11.3429	13.7656	12.9689	24.899	151.985	26.3896	15.4183	26.5403	14.2909	17.374	14.242	14.5718
638	23600	AMACR	alpha-methylacyl-CoA racemase	chr5:33987090-34124633	42.5004	35.7493	36.0208	48.9155	57.3839	61.6523	43.6192	50.4463	54.6818	14.3131	10.7364	16.0711	31.5482	28.1075	37.046	12.1824	204.607	64.6943
639	258	AMBN	ameloblastin (enamel matrix protein)	chr4:71457974-71473004	0.0559709	0	0.0543797	0	0	0	0	0	0	0	0	0	0	0.199564	0	0	0	0
640	259	AMBP	alpha-1-microglobulin/bikunin precursor	chr9:116822407-116840752	4328.69	2340.98	2428.92	5120.91	2934.64	4085.28	5827	1974.01	5058.52	2615.23	2339.07	1845.34	3241.48	1704.98	1336.47	1660.4	1673.69	5072.62
641	55626	AMBRA1	autophagy/beclin-1 regulator 1	chr11:46417961-46615619	3.68172	4.79568	4.45739	2.95823	4.01909	2.60279	3.93596	3.68382	3.71183	3.62815	4.82161	6.39806	3.58774	4.44574	4.14551	3.67158	4.94813	4.37321
642	262	AMD1	adenosylmethionine decarboxylase 1	chr6:110931180-111216915	13.3523	13.9811	19.3781	13.9747	15.4521	12.4629	11.698	14.4281	12.0702	23.8415	21.8488	16.1433	12.3391	10.9019	6.09454	13.0966	7.95043	9.18107
643	144193	AMDHD1	amidohydrolase domain containing 1	chr12:96337070-96362370	142.466	98.1817	43.3167	138.145	120.004	99.8031	106.734	39.62	77.9488	141.327	24.6729	12.8026	98.4166	67.6047	28.5441	47.4361	25.5822	57.4784
644	51005	AMDHD2	amidohydrolase domain containing 2	chr16:2570362-2581409	6.15987	6.55919	8.01412	5.80392	5.64155	3.39167	6.04257	3.45742	10.1599	6.42021	9.89235	27.4288	8.26886	9.03751	3.46208	3.30096	4.67901	10.8294
645	265	AMELX	amelogenin, X-linked	chrX:11155662-11683821	0	0	0	0	0	0	0	0	0	0	0	0	0	0	0	0	0	0
646	266	AMELY	amelogenin, Y-linked	chrY:6733958-6742068	0	0	0	0	0	0	0	0	0	0	0	0	0.157099	0	0	0	0	0
647	139285	AMER1	APC membrane recruitment protein 1	chrX:63404996-63425624	2.00723	1.37395	1.64036	2.28823	1.96883	1.99178	2.28355	2.15952	1.24376	0.924867	0.545027	0.395709	1.47666	0.933047	0.924978	0.281669	4.80755	2.08614
648	219287	AMER2	APC membrane recruitment protein 2	chr13:25735816-25746421	0.0101641	0.00817848	0	0	0	0	0	0.0229769	0	0.00717141	0	0	0	0	0	0	0	0.0071491
649	205147	AMER3	APC membrane recruitment protein 3	chr2:131513076-131525707	0	0	0	0	0	0	0	0	0	0	0	0	0	0	0	0	0	0
650	267	AMFR	autocrine motility factor receptor, E3 ubiquitin protein ligase	chr16:56395363-56459450	39.8821	34.1569	38.2111	41.6381	34.6674	31.616	57.5393	31.9414	36.2421	16.2549	22.8147	33.6498	22.3316	30.206	48.6163	13.5336	35.9587	40.8471
651	268	AMH	anti-Mullerian hormone	chr19:2249112-2252072	0	0.36086	0.16165	0	0	0	0.123237	0	0.354692	0.158455	0	0.366622	0.048161	0	0.0842459	0.0723252	0.0479471	0.190487
652	269	AMHR2	anti-Mullerian hormone receptor, type II	chr12:53817638-53825318	0.597846	0.446132	0.812282	0.939016	0.723039	0.361267	1.78334	0.414014	0.769305	0	0	0	0.105662	0	0	0	0	0.931197
653	120425	AMICA1	adhesion molecule, interacts with CXADR antigen 1	chr11:118064441-118095809	8.39184	15.7132	23.8453	8.92852	6.78093	5.60782	5.6186	16.3666	6.26102	6.16493	49.8456	13.4069	3.4756	6.73574	4.90243	12.3795	1.04286	5.39015
654	57463	AMIGO1	adhesion molecule with Ig-like domain 1	chr1:110049445-110052336	1.28185	1.57745	0.856401	0.98082	1.5955	0.893368	1.4219	0.298649	0.979936	0.692402	0.294243	0.802645	0.267917	0.354698	2.27874	0.72016	0.802261	1.31315
655	347902	AMIGO2	adhesion molecule with Ig-like domain 2	chr12:47469489-47630446	2.50876	3.29518	4.52064	2.25144	2.41425	1.3368	1.52175	1.59606	2.3314	2.04212	3.84374	1.93291	2.60221	1.52883	0.936226	1.25384	0.211675	1.37454
656	386724	AMIGO3	adhesion molecule with Ig-like domain 3	chr3:49726949-49761407	1.62423	1.51943	2.5823	0.835928	1.07151	0.601193	1.39983	0.325444	2.90466	2.23106	5.61984	3.89996	2.40177	4.05571	1.33922	1.71666	1.09172	3.33071
657	9949	AMMECR1	Alport syndrome, mental retardation, midface hypoplasia and elliptocytosis chromosomal region gene 1	chrX:109437413-109699562	2.55659	2.10393	2.73686	1.6171	1.54148	2.25241	1.36479	2.3513	1.07824	2.65386	3.20417	1.76306	1.96689	2.76145	1.76935	1.61021	2.89362	1.10386
658	83607	AMMECR1L	AMMECR1-like	chr2:128619206-128643514	5.27146	3.57641	4.98352	3.50636	4.20436	4.34588	4.84661	4.06725	5.43123	6.53406	2.82224	3.74332	7.23206	3.53603	4.5548	4.37424	7.39894	5.73621
659	81693	AMN	amnion associated transmembrane protein	chr14:103388992-103397179	4.19393	28.2666	22.4432	25.9976	7.56165	7.1043	6.58942	1.84924	134.926	1.98937	22.864	102.023	6.01106	7.07305	0	10.1141	0.0647557	142.846
660	196394	AMN1	antagonist of mitotic exit network 1 homolog (S. cerevisiae)	chr12:31824070-31882108	2.09526	3.95484	2.45747	2.29792	2.04019	3.29299	2.85524	2.36241	2.60816	1.59873	3.53044	6.25897	2.66566	2.58039	3.45115	2.70526	2.06109	2.33765
661	154796	AMOT	angiomotin	chrX:112018104-112084043	1.56539	2.22829	1.47062	1.46337	1.24325	1.31085	1.8594	1.46595	1.42187	0.0555229	0.935821	1.06098	1.04347	0.0981464	1.0323	0.879662	0.11434	1.6597
662	154810	AMOTL1	angiomotin like 1	chr11:94501507-94609918	6.23599	3.24344	3.09351	2.74032	2.03371	4.80458	4.3389	1.70458	5.32606	6.33197	1.53104	3.13126	5.44364	1.3459	3.34575	5.14373	0.826558	4.37587
663	51421	AMOTL2	angiomotin like 2	chr3:134074186-134094259	7.52912	16.687	4.7222	6.16635	8.61771	3.77166	7.06996	6.74966	13.1752	1.6981	2.70077	6.25356	2.69174	2.43977	3.90879	2.04849	3.64551	16.8767
664	270	AMPD1	adenosine monophosphate deaminase 1	chr1:115215719-115238239	0.320475	1.56017	0.31058	0.184767	0.146809	0.108846	0.152307	0.412283	0.0653438	0.0325213	0.0870201	0.075495	0.158547	0	0	0.208867	0	0
665	271	AMPD2	adenosine monophosphate deaminase 2	chr1:110162434-110174677	10.0453	9.28436	13.7823	8.1842	9.41388	5.35804	12.5434	6.49066	14.7916	7.01379	12.4041	15.2939	14.4549	6.33443	8.7918	6.41956	12.2258	18.9674
666	272	AMPD3	adenosine monophosphate deaminase 3	chr11:10471867-10529126	1.6522	2.33381	3.62669	1.02935	1.09306	1.46554	1.0449	3.6542	1.3347	0.859537	3.13557	2.16438	0.439694	0.866876	0.635419	3.49096	0.934789	1.52033
667	273	AMPH	amphiphysin	chr7:38423296-38671167	0.225564	0.625519	0.827527	0.389062	0.33615	0.306807	0.249817	0.617676	0.905044	0.0686075	0.0305624	0.212553	0	0.0574797	0.438958	0.188927	0	0.425666
668	275	AMT	aminomethyltransferase	chr3:49454210-49466757	23.4139	15.5844	14.2832	20.059	18.6059	19.6124	27.9127	16.6317	37.9129	14.0982	32.4334	30.8818	14.7742	19.8488	8.88354	8.59037	17.4374	38.8685
669	401138	AMTN	amelotin	chr4:71384288-71398460	0	0	0	0	0	0	0	0	0	0	0	0	0	0	0	0	0	0
670		AMY1A,AMY1B,AMY1C	#N/A	chr1:104292278-104301311	0	0	0	0	0	0	0	0	0	0	0	0	0	0	0	0	0	0
671	277	AMY1B	amylase, alpha 1B (salivary)	chr1:104292278-104301311	0	0	0	0	0	0	0	0	0	0	0	0	0	0	0	0	0	0
672	278	AMY1C	amylase, alpha 1C (salivary)	chr1:104292278-104301311	0	0	0	0	0	0	0	0	0	0	0	0	0	0	0	0	0	0
673	279	AMY2A	amylase, alpha 2A (pancreatic)	chr1:104159998-104168400	0.0708547	0	0	0	0	0	0	0	0	0.0508131	0	0	0	0	0.161801	0	0	0
674	280	AMY2B	amylase, alpha 2B (pancreatic)	chr1:104068577-104122156	10.2459	14.0002	14.0949	5.22223	10.7851	12.176	8.03759	4.82327	11.8371	7.19991	1.78195	5.6947	16.9969	16.3364	23.0595	7.41699	4.4706	10.9296
675	155185	AMZ1	archaelysin family metallopeptidase 1	chr7:2719155-2755070	0.0498206	0.0761077	0.0227194	0	0.0399871	0.449191	1.24446	0.0843307	0.0720659	0	0.0943842	0.0615791	0.223401	0.0222185	0.244814	0.373646	0.264773	0
676	51321	AMZ2	archaelysin family metallopeptidase 2	chr17:66244144-66253305	14.8726	12.9834	15.6547	18.3424	13.4061	17.7505	16.4605	23.4693	20.4757	17.6282	54.1243	19.3779	11.1815	12.8869	20.2858	9.5812	19.902	21.5383
677	201283	AMZ2P1	archaelysin family metallopeptidase 2 pseudogene 1	chr17:62962667-62971703	1.04703	1.86744	1.24883	0.805357	0.81551	1.39287	0.681993	2.18787	1.59807	0.852094	3.03728	1.67562	0.903659	1.04371	1.53779	0.84251	1.19749	1.26413
678	64682	ANAPC1	anaphase promoting complex subunit 1	chr2:112525213-112641741	3.44609	3.90815	4.6154	2.95285	2.8515	3.95123	3.63272	4.19084	2.32762	6.12089	5.2076	4.68806	4.02402	3.69683	4.60542	5.08612	7.34055	2.62331
679	10393	ANAPC10	anaphase promoting complex subunit 10	chr4:145915726-146050676	5.63055	6.29228	8.31292	5.92884	4.75362	10.7073	4.42792	5.66789	4.6286	8.05947	10.5193	4.80322	3.57187	7.34598	4.92004	6.90752	9.38101	5.48819
680	51529	ANAPC11	anaphase promoting complex subunit 11	chr17:79845710-79858409	37.3153	30.6645	38.5506	63.9205	27.3605	31.48	53.87	18.5121	51.7606	78.9597	327.32	119.451	65.3352	56.2095	33.3161	42.4763	34.2456	46.892
681	25847	ANAPC13	anaphase promoting complex subunit 13	chr3:134196545-134293855	35.6442	43.5949	56.3411	51.9635	39.2365	83.1272	43.3633	78.5879	31.3346	59.3464	78.6254	65.5665	50.4524	51.5407	65.7601	34.9697	73.5632	29.4324
682	25906	ANAPC15	anaphase promoting complex subunit 15	chr11:71709957-71823822	15.0121	14.7452	15.8482	18.3037	10.006	21.7268	21.5528	24.8287	11.138	22.5994	41.958	31.1372	12.3636	29.0494	21.3863	12.716	17.4664	16.7506
683	119504	ANAPC16	anaphase promoting complex subunit 16	chr10:73855789-73995618	19.21	16.7312	21.3864	23.2161	15.2539	27.3188	28.5636	15.1025	26.6845	16.9299	19.8774	29.3242	12.6451	18.4744	7.52663	15.8147	15.3828	24.0465
684	100286979	ANAPC1P1	anaphase promoting complex subunit 1 pseudogene 1	chr2:87042459-87122165	0.0644287	0	0.313595	0	0.103278	0	0.1433	0.289536	0	0.23059	0	0	0	0	0.146962	0	0.0556926	0.0440448
685	29882	ANAPC2	anaphase promoting complex subunit 2	chr9:140069235-140084822	9.98139	10.654	8.61217	8.96822	7.8145	5.1012	13.5103	5.41922	14.9715	10.5205	13.9785	11.94	9.88244	6.93448	4.37354	10.422	9.04202	14.4878
686	29945	ANAPC4	anaphase promoting complex subunit 4	chr4:25378847-25420120	6.85113	8.86909	9.53438	5.43312	6.76395	8.34063	4.674	10.9146	5.05519	21.9153	10.2835	5.51872	5.92597	5.6751	9.09233	10.0116	11.6659	5.52926
687	51433	ANAPC5	anaphase promoting complex subunit 5	chr12:121746047-121792012	33.2704	32.9216	39.125	31.2175	27.7455	33.8668	33.5571	29.976	29.2607	56.889	73.1205	62.9232	34.8792	52.3485	26.9559	35.5719	49.9952	31.9386
688	51434	ANAPC7	anaphase promoting complex subunit 7	chr12:110810704-110841535	7.82962	12.0867	12.7066	7.44527	7.90234	9.75149	7.96058	9.2858	7.16667	13.3434	19.5507	23.4311	12.6989	10.9783	10.2887	15.3363	15.9493	7.61491
689	283	ANG	angiogenin, ribonuclease, RNase A family, 5	chr14:21152335-21168761	1203.24	1446.66	1483.1	3406.03	875.835	2439.05	1339.57	1839.56	1095.08	574.372	584.875	281.984	2155.37	941.308	132.439	645.4	874.288	1263.92
690	23357	ANGEL1	angel homolog 1 (Drosophila)	chr14:77253585-77279283	6.82652	5.63612	6.1897	6.62866	5.49954	5.85418	7.7793	7.01299	7.82689	5.5222	8.97643	10.9568	7.75037	3.11282	3.35074	7.54813	3.03731	8.79722
691	90806	ANGEL2	angel homolog 2 (Drosophila)	chr1:213165523-213189168	4.69633	4.04239	5.60255	3.50307	4.23648	4.98129	4.27933	5.60386	4.03335	3.56196	3.34515	5.1954	6.8379	4.54856	7.28351	8.4175	13.1587	3.75093
692	284	ANGPT1	angiopoietin 1	chr8:108261709-108510254	0.794405	1.7098	1.0207	0.507536	0.502129	0.659078	0.053278	1.11359	0.871144	0.392022	0.570088	0.812813	1.22383	0.536712	1.5644	0.407506	0.353425	1.04198
693	285	ANGPT2	angiopoietin 2	chr8:6264112-6501140	0.549362	2.16756	0.90681	0.300551	0.350732	1.14562	0.412044	0.332184	0.441266	2.98398	1.8562	1.00036	0.540192	3.85131	0.597053	1.30413	1.99312	0.109883
694	51378	ANGPT4	angiopoietin 4	chr20:853296-896960	0.0586689	0	0	0	0.0470381	0	0	0	0.0416085	0	0	0	0.050981	0	0.089152	0.0382544	0	0
695	9068	ANGPTL1	angiopoietin-like 1	chr1:178694281-178890977	6.05482	12.1275	6.21899	3.92931	10.3403	9.87012	5.21757	3.49844	8.38862	0.401958	0.0565602	0.344222	3.70597	0.266024	0.789723	1.01025	2.24227	6.18718
696	23452	ANGPTL2	angiopoietin-like 2	chr9:129677052-129985445	4.05429	15.9552	10.512	2.94616	5.60476	2.25458	6.35619	3.97189	6.61674	1.21738	2.32883	6.17191	0.970276	2.66589	7.11895	2.08182	2.27591	6.40749
697	27329	ANGPTL3	angiopoietin-like 3	chr1:62920396-63154039	330.746	130.308	228.351	343.904	244.357	422.005	197.743	349.765	169.983	154.165	55.7049	84.8159	184.181	112.752	191.843	125.364	365.797	195.407
698	51129	ANGPTL4	angiopoietin-like 4	chr19:8429010-8439259	64.909	18.4553	23.3456	37.6599	20.3571	3.30555	45.0761	4.36103	13.4675	49.4346	14.3651	11.4561	60.1911	74.1537	0.630118	1.04282	7.4622	18.1603
699	253935	ANGPTL5	angiopoietin-like 5	chr11:101761404-101871796	0	0.0752117	0	0	0	0	0	0	0	0	0	0	0	0	0	0.0302034	0	0
700	83854	ANGPTL6	angiopoietin-like 6	chr19:10196805-10213425	25.0067	28.16	28.3605	19.26	22.1014	18.4641	35.191	15.7684	32.6147	4.66777	8.61412	8.6213	15.2726	18.1019	3.49494	5.6079	5.95814	20.9279
701	10218	ANGPTL7	angiopoietin-like 7	chr1:11166587-11322608	0.0962108	0.0390533	0.0466468	0.0485591	0.038582	0.171519	0.160166	0	0.1373	0.0342883	0	0.0397197	0.625408	0	0.145968	0	0	0.132671
702	647589	ANHX	anomalous homeobox	chr12:133794897-133812422	0	0	0	0	0	0	0	0	0	0	0	0	0	0	0	0	0	0
703	286	ANK1	ankyrin 1, erythrocytic	chr8:41510743-41754280	0.0328991	0.106771	0.0818984	0.0662397	0.089704	0.039168	0.230729	0.0593635	0.0592411	0.0490529	0	0.199438	0	0.0117185	0.0747305	0.161147	0.0113458	0.0238094
704	287	ANK2	ankyrin 2, neuronal	chr4:113739238-114304896	0.422682	1.57841	0.39144	0.382565	0.715211	0.303391	0.210839	0.577677	0.630848	0.188677	0.144271	0.450346	0.120271	0.0567628	0.379016	1.47753	0.0659046	0.339664
705	288	ANK3	ankyrin 3, node of Ranvier (ankyrin G)	chr10:61786055-62493284	4.46491	9.90891	5.6473	4.84282	4.45335	5.06241	2.78623	6.11447	5.08779	0.160909	1.37039	3.66389	1.43311	0.189485	5.64458	0.54707	0.187189	3.29975
706	150709	ANKAR	ankyrin and armadillo repeat containing	chr2:190540710-190611376	0.33056	0.400238	0.50067	0.142288	0.416947	1.15298	0.41793	0.799429	0.273433	0.468157	0.22359	0.350165	0.508568	0.189562	0.463982	0.630436	1.06086	0.247352
707	348094	ANKDD1A	ankyrin repeat and death domain containing 1A	chr15:65204100-65251041	0.755352	1.50032	0.829505	0.276482	0.881579	0.612817	0.418399	0.812793	0.83964	0.902155	0.782034	0.962703	0.415216	0.581781	0.337889	0.536831	0.178023	0.54841
708	728780	ANKDD1B	ankyrin repeat and death domain containing 1B	chr5:74907300-74967671	0.0853052	0.345823	0.247822	0.12902	0.410576	0.202865	0.236516	0.144116	0.305305	0.0303573	0.162195	0.457607	0.406105	0	0.0646579	0.111182	0	0.471872
709	63926	ANKEF1	ankyrin repeat and EF-hand domain containing 1	chr20:10004459-10288066	2.82062	1.76601	2.8118	3.29569	2.29521	3.76966	1.95401	2.97119	1.23393	0.591222	1.03577	1.20095	7.92834	1.46754	4.83908	1.16803	4.55191	1.55252
710	162282	ANKFN1	ankyrin-repeat and fibronectin type III domain containing 1	chr17:54230835-54560007	0	0	0	0	0	0	0	0	0	0	0	0	0.0390706	0	0	0	0.0389901	0
711	51479	ANKFY1	ankyrin repeat and FYVE domain containing 1	chr17:4066664-4167274	9.94742	8.82495	12.6546	6.53136	6.97694	6.54909	8.41013	8.73466	6.398	3.83753	4.26537	4.9335	4.87696	5.56713	5.69882	6.26178	11.2364	6.44863
712	56172	ANKH	ANKH inorganic pyrophosphate transport regulator	chr5:14704908-14871887	12.6353	10.4414	10.2892	13.5791	12.3417	11.906	12.9459	14.5011	10.6936	17.7627	4.72355	10.1454	10.899	20.5387	16.5181	8.86968	7.84729	11.0942
713	54882	ANKHD1	ankyrin repeat and KH domain containing 1	chr5:139781398-139929163	14.5596	19.6738	18.2182	9.19109	14.335	23.7829	9.94686	15.9133	8.27891	18.7744	11.2532	14.1999	18.972	19.3309	24.3142	15.7707	30.4041	9.04131
714	404734	ANKHD1-EIF4EBP3	ANKHD1-EIF4EBP3 readthrough	chr5:139781398-139929163	7.04904	5.52093	10.2176	6.50478	4.50296	5.68834	5.80133	12.7049	1.27341	2.81629	7.18547	9.572	2.98908	9.86809	4.51506	5.32833	6.69707	2.22313
715	54467	ANKIB1	ankyrin repeat and IBR domain containing 1	chr7:91875547-92030698	5.36791	5.70017	8.38138	4.58823	4.56708	6.59808	3.84347	8.75069	3.64301	4.83244	3.2564	2.26562	6.49026	2.54519	8.59024	4.95662	14.613	4.08174
716	255239	ANKK1	ankyrin repeat and kinase domain containing 1	chr11:113258512-113271140	0.171277	0.0694377	0.0829337	0	0.20609	0	0.237446	0.0482255	0.275822	0	0.0814173	0.212032	0.296515	0.114539	0.0324562	0.139521	0	0.236838
717	126549	ANKLE1	ankyrin repeat and LEM domain containing 1	chr19:17392453-17398455	0.198671	0.428605	0.265876	0.173072	0.0871763	0.043075	0.361279	0.081634	0.0260079	0.741602	0.219917	0.0597552	0.228767	0.226139	0.10816	0.188816	0.0312811	0.351828
718	23141	ANKLE2	ankyrin repeat and LEM domain containing 2	chr12:133302252-133338474	6.76401	9.8494	9.56546	5.18236	7.36969	7.36411	7.35389	10.9396	7.26938	8.82155	12.6994	14.3627	6.46787	7.17428	10.5752	9.8542	8.87697	7.06296
719	51281	ANKMY1	ankyrin repeat and MYND domain containing 1	chr2:241418838-241497438	1.31188	1.78026	2.19342	1.75483	1.51426	1.28364	2.22345	1.22458	2.00959	0.672773	0.863212	1.2235	2.81165	2.32861	2.11902	0.902281	1.559	2.24359
720	57037	ANKMY2	ankyrin repeat and MYND domain containing 2	chr7:16639400-16685442	7.9231	7.56361	10.2299	6.48552	6.38987	9.06648	6.23588	10.6028	4.54329	5.39652	9.19253	6.60909	5.78863	4.93765	8.00712	3.66423	13.9531	4.59492
721	57763	ANKRA2	ankyrin repeat, family A (RFXANK-like), 2	chr5:72848024-72861511	6.2958	4.95017	4.5446	6.00208	3.95845	6.04471	5.3119	4.81774	5.63496	3.87954	3.02138	2.4125	5.37235	4.80442	5.31259	4.66203	7.09618	5.13351
722	27063	ANKRD1	ankyrin repeat domain 1 (cardiac muscle)	chr10:92671856-92681032	0.11375	2.63727	0.221082	0.402606	0.775243	0	0.0631944	0.383754	0.161512	0.162538	0.704974	5.82761	0.148202	0.202783	0.172805	1.52038	0	0.351323
723	55608	ANKRD10	ankyrin repeat domain 10	chr13:111530886-111567454	23.3368	37.2325	40.306	19.8788	23.0919	25.6236	24.8716	21.4867	24.4605	24.9637	38.81	50.6252	12.6338	34.3003	12.6759	27.4971	17.016	24.3165
724	29123	ANKRD11	ankyrin repeat domain 11	chr16:89334028-89556969	8.25291	11.7706	10.5624	5.82866	8.32047	8.70619	7.61714	10.0229	7.00798	4.86931	10.2562	10.6445	3.37117	10.0373	7.75711	7.4513	8.56851	9.11256
725	23253	ANKRD12	ankyrin repeat domain 12	chr18:9136750-9285983	9.20303	15.1878	17.3879	4.5642	7.32572	13.5523	3.03044	15.6718	1.88399	13.7659	21.1996	20.0082	6.45884	18.9968	6.77777	7.56793	5.34956	2.08122
726	88455	ANKRD13A	ankyrin repeat domain 13A	chr12:110437234-110477235	12.0969	13.4853	15.9994	10.9422	10.3776	14.2434	9.63949	26.0215	7.92318	18.0808	8.6609	6.97871	12.563	13.3319	8.65945	13.534	8.10665	7.53427
727	124930	ANKRD13B	ankyrin repeat domain 13B	chr17:27920526-27948441	0.20172	0.652829	0.45478	0.203018	0.134885	0	0.372416	0.189511	0.677366	0.190966	1.08468	1.46937	0.116145	0.359803	0.432617	0.197119	0.145265	0.583917
728	81573	ANKRD13C	ankyrin repeat domain 13C	chr1:70724684-70820417	3.65178	3.38335	3.61997	1.78627	2.6108	3.42045	1.64693	3.42623	2.50645	2.99328	2.1997	1.58593	3.36093	1.70193	3.37517	2.08196	4.28521	2.29051
729	338692	ANKRD13D	ankyrin repeat domain 13 family, member D	chr11:67056761-67069955	4.39588	7.54542	8.61374	3.16315	3.43835	2.26612	3.80382	5.34833	4.89405	3.7656	12.6035	16.368	2.45199	5.57345	3.46053	6.07893	0.852428	4.50027
730	54522	ANKRD16	ankyrin repeat domain 16	chr10:5903688-5979558	1.86881	2.66825	2.09729	2.39834	2.20998	1.556	3.38719	2.7077	1.83413	6.20269	7.2781	7.1554	3.17861	2.17083	4.10342	3.11245	3.96151	2.53352
731	26057	ANKRD17	ankyrin repeat domain 17	chr4:73940501-74124502	13.0872	12.6731	15.1716	9.26317	11.6801	15.0792	10.1173	17.5242	7.33386	13.9654	5.74045	7.01321	6.27563	6.03054	14.5908	7.51884	11.9471	8.35209
732	253650	ANKRD18A	ankyrin repeat domain 18A	chr9:38571360-38620360	0.253698	0.296114	0.380801	0	0.429833	0.738313	0.156015	1.01753	0.0203479	0.699494	0	0.255576	0	0.0251429	1.1939	0.0367206	0	0
733	441459	ANKRD18B	ankyrin repeat domain 18B	chr9:33524410-33573001	0.0280683	0.0680402	0.0270831	0	0.0675789	0.0334167	0.0621385	0.0949872	0.0810499	0.318393	1.06415	0.277617	0	0	0.0424563	0.0182818	0.0242537	0
734	348840	ANKRD18DP	ankyrin repeat domain 18D, pseudogene	chr3:197784403-197807542	0.148564	0	0.107753	0.0374071	0.148994	0.0441837	0	0.125568	0.160023	0.0527913	0	0	0.417363	0	0.140641	0	0	0.0515105
735	138649	ANKRD19P	ankyrin repeat domain 19, pseudogene	chr9:95571892-95600739	0.0477097	0.426012	0.416327	0.288934	0.0765301	0.453637	0.370628	0.10741	0.204303	0.340026	0.317826	0.787831	0.330775	1.10592	0.0361895	0.808508	0.0824738	0.329017
736	26287	ANKRD2	ankyrin repeat domain 2 (stretch responsive muscle)	chr10:99332197-99343641	0	0.317705	0.164967	0	0	0	0	0.0872109	0.272634	0	0.0808331	0.0698243	0	0	0	0.0507144	0	0.0570438
737		ANKRD20A1,ANKRD20A3	#N/A	chr9:67926760-67970293	0.301438	0.268054	0.174594	0.181887	0.314473	0.179396	0.16687	0.0679754	0	0.0213671	0.543092	0.0496848	0.130049	0.403287	0.0455931	0.0196188	0	0
738	391267	ANKRD20A11P	ankyrin repeat domain 20 family, member A11, pseudogene	chr21:15316095-15352765	0.116204	0.479339	0.11461	0	0.0929933	0.274607	0.390392	0.259697	0	0.0843664	0.33652	0	0.10242	0	0	0	0	0
739	100874392	ANKRD20A12P	ankyrin repeat domain 20 family, member A12, pseudogene	chr1:142697420-142713605	0.327881	0.58801	0.957957	0.332166	0.788464	1.1673	0.0729458	1.03145	0.602204	0.0939217	0.375826	0.108457	4.85178	0.175319	0.798015	0.470455	0.226775	0.358445
740	400110	ANKRD20A19P	ankyrin repeat domain 20 family, member A19, pseudogene	chr13:24481422-24523454	0	0.0163771	0	0	0	0	0	0	0	0	0	0.0167243	0	0	0	0	0	0
741		ANKRD20A2,ANKRD20A3	#N/A	chr9:43089971-43133544	0.0301298	0.0487233	0.0290836	0.0303001	0.145132	0.035865	0.0667382	0	0	0	0.028568	0	0	0.0268708	0.0227879	0.0196193	0	0
742	441425	ANKRD20A3	ankyrin repeat domain 20 family, member A3	chr9:67926760-67970293	1.37806e-05	1.50384e-05	1.63391e-05	1.56229e-05	1.53014e-05	1.60198e-05	1.46442e-05	0	0	0	1.47871e-05	0	0	1.431e-05	1.6103e-05	1.48361e-05	0	0
743	728747	ANKRD20A4	ankyrin repeat domain 20 family, member A4	chr9:69381980-69425109	0.0300901	0.0243252	0.17429	0.0907855	0.0724418	0.14327	0	0	0	0.0213444	0.057064	0	0.207723	0.107351	0.0455282	0	0	0.0209432
744	440482	ANKRD20A5P	ankyrin repeat domain 20 family, member A5, pseudogene	chr18:14179095-14227049	0.113763	0.114915	0.0548901	0.0857804	0	0.0338591	0	0.128325	0.0205269	0	0.161754	0.0234425	0.0245323	0.0253677	0.129066	0.0370494	0	0.0396249
745	729171	ANKRD20A8P	ankyrin repeat domain 20 family, member A8, pseudogene	chr2:95421070-95522820	0.143738	0.162629	0.110973	0	0.207639	0.239564	0.0636481	0	0.0414893	0.0203849	0.0272515	0	0.0495976	0.0512823	0	0.0187247	0.0248409	0.120138
746	284232	ANKRD20A9P	ankyrin repeat domain 20 family, member A9, pseudogene	chr13:19408542-19446109	0.17432	0.154877	0.233005	0.113582	0.171839	0.346654	0.142781	0.295774	0.14516	0.139495	0.229116	0.15422	0.163011	0.216866	0.191037	0.147814	0.214456	0.126838
747	118932	ANKRD22	ankyrin repeat domain 22	chr10:90562486-90611732	1.00105	0.36172	2.5916	0.370627	0.148001	0.125471	0.0291532	2.91276	0.247473	3.95761	3.2448	0.303935	3.92908	0.258477	0.0597551	1.20101	0.0682876	0.146973
748	200539	ANKRD23	ankyrin repeat domain 23	chr2:97503650-97509758	0.926334	1.05818	1.50845	0.594312	1.08086	1.15158	1.16734	0.995942	1.1758	0.719135	1.00062	1.38991	0.874577	0.638255	0.765891	1.23474	0.873378	1.60173
749	170961	ANKRD24	ankyrin repeat domain 24	chr19:4183350-4224811	2.81276	2.77655	1.7331	1.28238	2.55018	1.48858	3.37205	1.61619	5.28938	0.756633	0.246749	1.2019	1.88595	1.30095	0.236295	0.898994	2.13787	4.6686
750	22852	ANKRD26	ankyrin repeat domain 26	chr10:27293044-27389427	1.79462	2.63598	3.42311	1.8904	2.28866	3.39738	1.28297	2.845	0.647419	2.48269	8.82528	3.24061	2.95615	2.94666	3.1084	1.23715	2.34547	0.814707
751	124149	ANKRD26P1	ankyrin repeat domain 26 pseudogene 1	chr16:46503248-46603009	0	0.0270134	0	0	0	0	0	0	0	0	0.0316968	0	0.0144155	0	0	0	0	0
752	100101938	ANKRD26P3	ankyrin repeat domain 26 pseudogene 3	chr13:19836939-19919113	0	0.0228569	0.0272944	0	0.0454013	0.0336749	0.0313108	0.0957208	0	0	0	0.0233144	0	0	0	0	0.0488832	0
753	84079	ANKRD27	ankyrin repeat domain 27 (VPS9 domain)	chr19:33087906-33166102	2.12977	4.36374	3.9023	2.53859	2.6488	2.06274	3.08097	3.51308	2.50735	4.30875	5.07502	3.18159	2.90347	5.4073	8.63183	5.16681	4.34772	2.35398
754	23243	ANKRD28	ankyrin repeat domain 28	chr3:15708743-15901053	8.16733	7.83296	6.05241	6.20504	7.57226	9.24591	5.36193	7.61866	5.10956	7.24071	3.88423	4.39848	8.99984	8.70151	8.56321	7.04328	8.41686	5.7929
755	147463	ANKRD29	ankyrin repeat domain 29	chr18:21179977-21242849	1.21269	1.57535	2.06984	1.22423	0.9337	0.461195	0.861411	0.600585	0.830499	0.553261	0.230854	3.004	1.80801	1.85958	0.58879	0.537499	1.55131	0.635326
756	91074	ANKRD30A	ankyrin repeat domain 30A	chr10:37414784-37521495	0	0	0	0	0	0	0	0	0	0	0.0448367	0	0.0203968	0	0	0	0	0
757	374860	ANKRD30B	ankyrin repeat domain 30B	chr18:14748238-14852737	0	0.018179	0.0217067	0	0	0	0	0.0254267	0	0	0	0	0	0	0	0	0	0
758	554226	ANKRD30BL	ankyrin repeat domain 30B-like	chr2:132905163-133015542	0	0	0	0	0	0	0	0	0	0	0.063364	0	0	0	0	0	0.0573427	0
759	149992	ANKRD30BP2	ankyrin repeat domain 30B pseudogene 2	chr21:14410486-14490571	0	0	0	0	0	0	0	0	0	0	0.17656	0	1.58005	0	0	0	0	0
760	338579	ANKRD30BP3	ankyrin repeat domain 30B pseudogene 3	chr10:45650109-45681489	0.183692	0	0	0	0.0735586	0	0	0	0	0	0	0	0	0	0	0	0	0.0619148
761	256006	ANKRD31	ankyrin repeat domain 31	chr5:74364121-74532703	0.102068	0.0274205	0.0654786	0	0.109259	0.0608162	0.0940141	0.0576374	0.0123603	0.0360751	0.0321743	0.0280152	0.0585313	0	0.0513775	0.0553784	0.102879	0.0119222
762	84250	ANKRD32	ankyrin repeat domain 32	chr5:93954390-94031573	1.51783	1.73914	2.42289	1.63667	1.3289	1.64284	1.25237	2.39718	0.777178	1.42809	2.19698	1.4102	2.14195	1.37846	1.21047	1.04252	2.62308	0.884724
763	341405	ANKRD33	ankyrin repeat domain 33	chr12:52281792-52285505	0.0640796	0	0	0	0.0513662	0	0	0	0	0.879339	0.46829	12.8956	0	0	0.0874716	0	0	0.0790008
764	651746	ANKRD33B	ankyrin repeat domain 33B	chr5:10564434-10657928	0.357813	0.689374	0.27087	0.141204	0.417926	0.129281	0.215551	0.465651	0.656284	0.229562	0.0307224	0.151699	0.391141	0.609536	0.130869	0.225855	0.12177	0.487934
765	284615	ANKRD34A	ankyrin repeat domain 34A	chr1:144146810-146467744	0.0877751	0.425432	0.169366	0.176441	0.140832	0.243675	0.25899	0.197949	0.210971	0.103691	0.138636	0.409788	0.327997	0.104328	0.309702	0.190487	0.0505458	0.122173
766	340120	ANKRD34B	ankyrin repeat domain 34B	chr5:79852573-79866304	0	0	0.0257401	0	0.0214175	0	0	0	0.0578395	0.113474	0.0505721	0	0	0.0238031	0	0.0347607	0	0
767	390616	ANKRD34C	ankyrin repeat domain 34C	chr15:79484048-79590581	0	0.0153362	0	0	0	0	0	0	0	0	0	0	0	0	0	0	0	0
768	148741	ANKRD35	ankyrin repeat domain 35	chr1:144146810-146467744	0.380249	0.950989	0.734895	1.53087	0.721081	0.616887	0.880689	0.311754	1.14342	1.10459	0.45927	1.56773	2.09006	0.0308238	1.54379	0.247707	2.53881	0.671996
769	375248	ANKRD36	ankyrin repeat domain 36	chr2:97779232-97930257	1.43937	1.898	3.32051	0.754571	1.32633	2.28067	0.596558	4.21213	0.285339	2.35827	1.40739	1.84507	1.16759	2.08683	2.25983	1.35244	1.01745	0.20641
770	57730	ANKRD36B	ankyrin repeat domain 36B	chr2:98121260-98206428	1.08104	2.44792	2.49342	1.08434	1.44649	1.16555	0.587971	3.08132	0.299203	2.91124	1.94732	2.41617	1.57939	4.05694	1.87868	0.983147	0.4744	0.312649
771	84832	ANKRD36BP1	ankyrin repeat domain 36B pseudogene 1	chr1:168214818-168216668	2.45029	2.44432	5.66139	2.10809	3.48674	8.58115	1.70257	7.36742	0.563935	2.62901	0.759979	0.354462	3.62194	0.709751	16.7618	1.79756	13.1862	0.419482
772	645784	ANKRD36BP2	ankyrin repeat domain 36B pseudogene 2	chr2:89065418-89106109	1.65481	1.56501	1.03158	0.402398	1.27337	0.157095	0.220912	10.262	0.186969	1.32748	0.82205	0.109482	0	0	0.100699	0.906604	0	0.135637
773	353322	ANKRD37	ankyrin repeat domain 37	chr4:186317839-186347139	5.26068	1.6524	1.97617	6.00047	2.61476	2.1791	1.91723	0.950648	2.79043	0.727737	2.20807	0.710246	1.00905	1.01185	1.20347	0.836865	2.58415	2.24278
774	51239	ANKRD39	ankyrin repeat domain 39	chr2:97513723-97523756	6.74844	7.98237	8.35384	12.524	8.75127	7.06741	11.4712	6.17796	9.29726	22.3078	15.6001	28.1121	9.73058	15.4724	6.7008	9.12334	8.43736	8.54224
775	91369	ANKRD40	ankyrin repeat domain 40	chr17:48770550-48785270	9.13495	11.7533	10.4049	6.83285	8.8024	8.36799	7.49746	15.5752	10.0905	9.01354	8.51041	10.6499	6.1428	7.72318	15.7086	5.83486	15.461	8.84419
776	338699	ANKRD42	ankyrin repeat domain 42	chr11:82905290-82960013	1.10419	1.65273	1.19259	1.0705	1.43084	1.06047	1.22456	1.24365	0.912066	0.362701	0.282608	0.63087	1.36004	0.643748	0.80472	0.581185	1.02772	0.969137
777	91526	ANKRD44	ankyrin repeat domain 44	chr2:197851385-198175521	4.92625	3.74581	7.83064	2.71555	4.01255	4.15113	2.32303	8.29865	2.1808	5.18183	1.83086	1.77151	2.34291	2.20518	3.15496	4.1512	2.03382	2.1514
778	101927547	ANKRD44-IT1	ANKRD44 intronic transcript 1	chr2:197851385-198175521	0	0.392992	0.352383	0	0.0952298	0.281169	0.266644	0	0.081575	0.60529	0.689695	1.08768	0.104969	0.52963	0.182503	0.15553	0	0
779	339416	ANKRD45	ankyrin repeat domain 45	chr1:173577474-173639001	0	0.032873	0.0785222	0	0.0650833	0.144725	0	0.0913934	0.0581416	0.0577096	0.462561	0.903713	0.0701861	0.0361708	0.368837	2.22033	0.0350574	0
780	157567	ANKRD46	ankyrin repeat domain 46	chr8:101521979-101572014	10.2607	8.13319	11.5041	15.321	11.205	15.7817	15.8078	5.91192	13.6415	11.7168	7.60716	11.592	11.1116	5.9512	4.35532	6.33471	11.309	15.2037
781	54851	ANKRD49	ankyrin repeat domain 49	chr11:94227152-94232744	5.68636	5.88194	8.7545	4.37479	4.74894	7.03307	4.47676	4.79474	3.35959	7.66461	6.21549	6.31524	7.25843	8.13037	6.4812	5.0596	7.32233	3.97925
782	57182	ANKRD50	ankyrin repeat domain 50	chr4:125585203-125633887	3.41372	4.81073	5.02677	2.90581	3.82824	4.47335	1.79618	4.04108	2.22851	2.19015	0.755118	1.34895	2.73675	1.92142	5.44872	2.78701	5.2913	2.10171
783	283373	ANKRD52	ankyrin repeat domain 52	chr12:56623819-56652143	3.20994	4.3756	4.36833	2.62926	3.20777	2.2487	2.8209	3.77298	4.30353	3.8867	5.61085	5.5249	3.18029	3.55419	3.28791	6.09319	4.03813	5.27766
784	79998	ANKRD53	ankyrin repeat domain 53	chr2:71205574-71212629	0.168769	0.704698	0.203685	0.170653	0.0902113	0.0668087	0.312514	0.354113	0.199771	0.673817	0	0.185933	0.273084	0	0.299103	1.10039	0	0.11587
785	129138	ANKRD54	ankyrin repeat domain 54	chr22:38226861-38240378	4.08481	6.29508	5.20191	4.12754	4.80707	3.6553	7.30886	5.31165	5.74066	5.94612	11.0219	12.0946	4.23928	6.95165	5.64086	5.74221	8.39343	7.59054
786	79722	ANKRD55	ankyrin repeat domain 55	chr5:55395506-55529186	2.35625	1.27391	5.3676	1.76021	2.69508	2.80147	3.00068	1.91642	0.437015	0.0621283	0	0.0720276	0.491105	0.0389056	0.0661558	0.227489	0.0754246	0.603106
787	22881	ANKRD6	ankyrin repeat domain 6	chr6:90142896-90529513	2.11725	2.2399	1.63408	2.0082	1.5343	1.85221	1.38622	1.85006	1.91713	1.71869	0.547072	3.22246	2.36144	1.5278	2.24299	0.691798	1.09921	2.31506
788	100310846	ANKRD61	ankyrin repeat domain 61	chr7:6048881-6098860	0.667031	0.341268	0.570936	0	0.133592	0.395183	0	0.186995	0	0.479979	0.639501	0.0690586	0.728944	0.297097	0.890219	0.163242	0.72103	0.169352
789	342850	ANKRD62	ankyrin repeat domain 62	chr18:12093847-12129748	0	0	0	0	0	0	0	0	0	0	0	0.0361565	0	0	0.0331642	0.0142906	0	0
790	23783	ANKRD62P1-PARP4P3	ANKRD62P1-PARP4P3 readthrough, transcribed pseudogene	chr22:17134598-17156430	0	0	0	0	0	0.0900957	0	0	0	0	0	0	0	0	0	0	0	0
791	100131244	ANKRD63	ankyrin repeat domain 63	chr15:40573644-40574787	0	0.179964	0.107564	0	0	0	0	0	0.0752935	0.0791676	0	0	0	0	0	0	0	0
792	441869	ANKRD65	ankyrin repeat domain 65	chr1:1353799-1356824	0.35423	1.4318	1.65828	1.29281	1.18651	0.504227	1.26175	2.35489	0.249469	19.5134	0.27097	1.23099	0.370861	0.505045	0.431315	5.1483	24.911	0.0695794
793	100287718	ANKRD66	ankyrin repeat domain 66	chr6:46714653-46726954	0	0	0	0	0	0	0	0	0	0	0	0	0	0	0	0	0	0
794	56311	ANKRD7	ankyrin repeat domain 7	chr7:117864711-117882784	0	0.0723731	0.0864905	0	0	0	0	0	0	0	0	0.146346	0	0	0.0673965	0	0	0
795	122416	ANKRD9	ankyrin repeat domain 9	chr14:102973197-102976128	3.7004	4.9953	4.37217	2.23742	5.30388	0.928486	5.46598	0.239706	6.21349	10.3096	5.92049	17.2507	3.28741	0.253636	1.46258	2.78524	1.66124	7.17535
796	23294	ANKS1A	ankyrin repeat and sterile alpha motif domain containing 1A	chr6:34857037-35059190	5.66315	6.94244	8.53733	4.65989	4.74104	4.46101	7.16824	4.53771	9.0432	2.56555	2.98999	3.57352	3.3995	2.3464	3.95871	2.06936	6.03569	8.43935
797	56899	ANKS1B	ankyrin repeat and sterile alpha motif domain containing 1B	chr12:99039077-100378432	1.11815	1.73855	1.97424	0.827135	0.98566	1.12854	1.79599	0.896067	1.57542	1.60995	3.66059	5.01023	1.11598	2.19144	1.2371	1.03652	1.84309	1.16251
798	124401	ANKS3	ankyrin repeat and sterile alpha motif domain containing 3	chr16:4746510-4799397	2.47523	3.94151	2.91656	1.72434	2.49321	1.57322	2.48049	1.10082	5.10727	2.73334	5.73719	12.6967	3.92085	3.89343	1.04738	1.65003	2.39195	5.95986
799	257629	ANKS4B	ankyrin repeat and sterile alpha motif domain containing 4B	chr16:21245015-21263750	12.058	7.3676	6.83168	11.5852	12.0485	13.6846	12.502	11.9633	7.38448	6.36112	5.40884	5.40032	8.79206	7.32256	9.46786	0.988057	26.9144	9.26002
800	203286	ANKS6	ankyrin repeat and sterile alpha motif domain containing 6	chr9:101494290-101558794	1.04206	0.931292	0.71381	1.23065	0.882525	0.40836	0.899029	0.85471	1.08042	3.87198	3.14357	1.68045	3.06769	0.776928	1.78844	3.48491	1.02358	0.961806
801	389161	ANKUB1	ankyrin repeat and ubiquitin domain containing 1	chr3:149478889-149510610	0.044162	0	0.0427813	0	0	0	0.0489869	0	0	0	0	0	0.0382392	0	0	0	0	0
802	55139	ANKZF1	ankyrin repeat and zinc finger domain containing 1	chr2:220094478-220110151	8.05259	12.9197	11.5558	6.50341	9.09756	5.01328	9.25503	5.47913	10.9974	4.59044	28.8362	25.3388	11.2022	11.8981	8.02028	7.70156	8.87944	12.7806
803	54443	ANLN	anillin, actin binding protein	chr7:36363758-36493401	0.88046	0.507266	1.42026	0.353015	0.196299	0.387378	0.2158	1.1502	0.0483093	10.1488	5.29664	2.74718	0.849184	0.850976	5.1033	2.16	3.94044	1.17574
804	55107	ANO1	anoctamin 1, calcium activated chloride channel	chr11:69924407-70035652	32.3982	23.0518	16.1179	22.3894	16.0467	29.6462	30.1395	7.11625	16.7617	8.38404	0.347384	15.2705	32.9135	9.11698	19.0805	3.217	32.1036	23.086
805	100009613	ANO1-AS2	ANO1 antisense RNA 2 (head to head)	chr11:69918539-69921454	0	0.292828	0.175177	0.181367	0	0	0.197497	0.194312	0	0	0	0	0.156517	0	0	0	0.151516	0.113167
806	55129	ANO10	anoctamin 10	chr3:43407817-43663560	4.98198	5.95864	7.91847	5.99882	3.30237	3.9906	5.7804	3.66865	3.94357	6.9231	18.2644	23.275	10.1484	5.93448	8.83683	7.21235	1.68409	3.75197
807	57101	ANO2	anoctamin 2, calcium activated chloride channel	chr12:5671816-6055398	0.0569065	0.0689922	0.0274139	0.14312	0.068519	0	0	0.12845	0.0205041	0.0403203	0.0809395	0.140807	0.71242	0.81289	0.129197	0.092705	0.024548	0.158683
808	63982	ANO3	anoctamin 3	chr11:26353677-26684836	0.20772	0.348799	1.09945	0.36463	0.667056	0.41255	0.248738	0.351885	0.100601	0	0.261929	0.199555	0.134017	0.0154436	0.169916	0.0112703	0	0.206203
809	121601	ANO4	anoctamin 4	chr12:101188373-101522419	0	0	0	0.0278631	0.0222455	0	0	0	0	0	0.0525431	0.159932	0.047812	0.0247236	0.0419263	0	0	0.0531877
810	203859	ANO5	anoctamin 5	chr11:22214721-22304913	1.78163	1.52197	1.96489	0.939406	1.30713	2.19615	1.17112	1.38827	0.971839	0.596871	0.667901	0.821933	2.04696	1.21961	1.64633	0.919932	0.0265383	1.18536
811	196527	ANO6	anoctamin 6	chr12:45566816-45834187	30.958	27.1771	24.0096	30.099	25.7791	35.5138	27.206	25.7323	14.2913	25.5977	12.5546	13.2784	34.5127	17.7926	38.2944	15.5373	64.6435	17.8368
812	50636	ANO7	anoctamin 7	chr2:242127923-242164791	0.304329	0.348148	0.195634	0.203846	0.468166	0.0604004	0.420933	0.228931	0.531769	0.287471	0.576579	0.501553	0.0655773	0.271464	0.345106	0.181684	0.504003	0.19465
813	57719	ANO8	anoctamin 8	chr19:17420336-17445638	2.41969	2.70693	3.35385	1.06359	1.78026	0.810413	2.31482	0.682592	3.44472	5.98175	0.716278	1.4331	2.45483	2.04598	3.02966	1.23114	1.3285	3.81667
814	338440	ANO9	anoctamin 9	chr11:417929-442011	0.86073	3.00021	2.93161	0.188466	0.840694	0.267108	0.41475	1.60255	1.61212	0.877735	1.1017	2.03745	0.258806	0.500585	0.311772	1.97502	0.0646824	0.67462
815	8125	ANP32A	acidic (leucine-rich) nuclear phosphoprotein 32 family, member A	chr15:69070874-69113261	35.7951	42.3286	46.0074	37.0875	29.6717	41.5556	33.3182	54.2761	25.249	65.9278	67.9558	53.0575	37.0565	59.5651	42.3863	37.7058	60.9558	22.9234
816	80035	ANP32A-IT1	ANP32A intronic transcript 1	chr15:69070874-69113261	0.324257	0.157366	0.751708	0.0978792	0.442334	0.848978	0.215478	0.767772	0.0466972	0.460311	0.461422	0.320837	0.307964	0.40487	1.12883	0.337971	0.616453	0.0225411
817	723972	ANP32AP1	acidic (leucine-rich) nuclear phosphoprotein 32 family, member A pseudogene 1	chr15:35529526-35530264	0	0	0	0	0.158196	0	0	0.219554	0	0	0	0	0.178329	0.176091	0.153828	0	0.171676	0
818	10541	ANP32B	acidic (leucine-rich) nuclear phosphoprotein 32 family, member B	chr9:100745488-100778224	39.7101	56.2322	48.6596	47.9869	42.1644	54.5814	60.6469	90.2164	49.1463	95.2218	151.778	54.3251	25.9939	43.0479	39.2888	55.877	79.7	48.2357
819	23520	ANP32C	acidic (leucine-rich) nuclear phosphoprotein 32 family, member C	chr4:164445449-165304407	0	0	0	0	0	0	0	0	0	0	0	0	0	0	0	0	0	0
820	23519	ANP32D	acidic (leucine-rich) nuclear phosphoprotein 32 family, member D	chr12:48866447-48866843	0	0	0	0	0	0	0	0	0	0	0	0	0	0	0	0	0	0
821	81611	ANP32E	acidic (leucine-rich) nuclear phosphoprotein 32 family, member E	chr1:150190716-150208504	10.8874	12.1275	15.3869	11.1703	10.0799	14.8774	9.08522	16.9254	10.8768	26.8583	21.5413	17.0727	12.2559	10.0599	34.7861	13.9125	37.6398	10.7339
822	290	ANPEP	alanyl (membrane) aminopeptidase	chr15:90328125-90358072	166.269	123.814	101.694	132.463	92.0357	122.135	227.601	98.1414	181.206	34.531	181.991	183.27	162.544	110.465	181.277	170.172	65.0903	174.441
823	84168	ANTXR1	anthrax toxin receptor 1	chr2:69240275-69476459	3.3809	17.0861	7.04471	3.33525	6.02895	2.24469	2.92924	5.8502	5.57727	0.653274	0.45809	12.6754	1.17036	1.58719	10.2376	6.16964	0.705374	5.6191
824	118429	ANTXR2	anthrax toxin receptor 2	chr4:80822770-80994626	12.4461	16.9971	14.7823	14.2443	11.8868	11.2504	10.749	18.0144	10.3132	0.846631	3.66855	3.69413	3.67048	6.88487	6.57847	7.00886	1.89393	9.67447
825	195977	ANTXRL	anthrax toxin receptor-like	chr10:47658232-47701443	0	0	0.0467623	0	0.0386762	0	0	0	0	0	0	0	0	0	0	0	0	0
826	100996567	ANTXRLP1	anthrax toxin receptor-like pseudogene 1	chr10:47590260-47640844	0.31995	0.460831	0.839484	0.108967	0.105926	0.252236	0	1.78942	0.0736084	0.0965768	0.102745	0	0	0	0.163243	0.208981	0	0
827	301	ANXA1	annexin A1	chr9:75766780-75785307	16.0851	48.648	48.5569	19.4777	18.3393	23.5937	13.0983	31.6784	30.2627	9.98686	21.3036	27.4245	38.037	13.9491	54.4691	30.0497	8.53744	22.3369
828	11199	ANXA10	annexin A10	chr4:169013687-169108893	13.0752	20.5958	11.7463	20.3509	13.9452	25.1795	18.0374	8.52379	22.7653	23.5698	0.939844	1.21815	7.99848	4.00397	2.99071	1.81316	22.8254	21.9837
829	311	ANXA11	annexin A11	chr10:81914879-81965433	22.6298	57.1468	34.1933	23.4219	21.7158	21.6718	30.7957	41.4747	28.3443	18.9447	67.1346	126.039	21.9905	36.4846	69.6541	40.882	31.6522	27.183
830	312	ANXA13	annexin A13	chr8:124693033-124749647	9.47557	8.8244	19.8744	26.6448	3.60716	7.69361	8.39071	8.64725	15.3929	37.1928	38.7257	63.0042	17.6389	2.78616	0.475479	11.8532	0	13.4049
831	302	ANXA2	annexin A2	chr15:60639349-60690185	46.5039	198.988	162.575	79.6852	71.7557	46.8307	50.5325	191.607	66.7189	340.026	599.945	697.277	74.28	210.461	603.831	274.613	54.2507	57.2066
832	303	ANXA2P1	annexin A2 pseudogene 1	chr4:154074269-154260474	0.0894296	0.0733116	0	0	0.0716292	0.317731	0	0	0	0	0.0858466	0	0	0	0.477848	0.0583752	0.077342	0
833	304	ANXA2P2	annexin A2 pseudogene 2	chr9:33624222-33625532	0	0	0	0	0	0	0	0	0.128293	0	0	0.0764152	0	0	0	0	0	0.0621355
834	305	ANXA2P3	annexin A2 pseudogene 3	chr10:66585284-66586634	0	0	0	0	0	0	0	0	0	0	0.17059	0	0	0	0	0	0	0
835	389289	ANXA2R	annexin A2 receptor	chr5:43014830-43093660	1.15374	1.57885	2.07572	1.27426	1.15487	0.682787	1.28859	1.72265	1.53525	6.31753	3.14236	1.67416	0.0843217	0.77059	0.514254	2.3854	0.415788	0.905399
836	306	ANXA3	annexin A3	chr4:79472741-79531605	0.429449	9.11475	3.07163	2.90401	2.00765	1.01874	1.19522	1.20544	4.43414	0.308037	0.136905	1.12518	1.06068	0.0637767	0.163463	1.40073	0.185655	1.85263
837	307	ANXA4	annexin A4	chr2:69969126-70053596	47.3907	69.4724	72.467	72.5975	39.3763	65.7925	51.873	48.83	106.911	101.623	49.7317	72.632	44.1257	32.8638	59.8975	44.2779	37.6919	67.1496
838	308	ANXA5	annexin A5	chr4:122589151-122618147	90.7926	130.726	174.461	105.513	62.1169	87.9688	71.2715	115.699	75.3699	70.6613	184.461	181.783	70.622	51.2165	140.522	237.912	13.9308	69.9148
839	309	ANXA6	annexin A6	chr5:150480266-150537443	74.3865	136.875	71.9482	73.8168	47.3217	69.986	54.2242	44.0783	41.5862	18.1248	59.1111	131.792	92.4868	55.6435	101.307	32.2391	92.9578	53.5826
840	310	ANXA7	annexin A7	chr10:75135188-75173841	41.033	42.2566	43.3209	42.9899	37.4115	37.6447	45.5582	24.437	43.678	40.0763	27.0222	53.6881	32.8536	46.7736	30.2885	55.6844	58.8551	42.5104
841	653145	ANXA8	annexin A8	chr10:48255203-48271368	0	0.245394	0.234524	0	0.0483251	0	0.134018	0	0.0427103	0.172432	0	0	0.471637	0	0.0458089	0	0	0
842	728113	ANXA8L1	annexin A8-like 1	chr10:47746849-47763040	0.212198	0.905457	0.412032	0.589648	0.127622	0	0.0589142	0.238726	0.264215	0.192762	0	0.175284	0.654821	0	0	0	0.050445	0.120161
843	8416	ANXA9	annexin A9	chr1:150954498-150968114	15.4412	11.5123	11.0269	20.9902	10.1325	17.5165	16.7537	11.3363	13.925	24.5462	24.0106	27.2809	12.2925	10.9873	8.51982	16.6879	19.8621	21.9892
844	313	AOAH	acyloxyacyl hydrolase (neutrophil)	chr7:36552548-36764154	12.6934	13.8569	28.8509	6.7163	6.98576	9.93525	10.156	18.2856	4.32263	6.07723	5.41302	5.58738	3.1861	5.00954	4.14964	9.51176	1.43476	4.9826
845	100874264	AOAH-IT1	AOAH intronic transcript 1	chr7:36552548-36764154	0.593184	0	0	0	0	0	0	0	0	0.226483	0	0	0	0	0	0	0	0
846	26	AOC1	amine oxidase, copper containing 1	chr7:150549564-150558379	0.0448923	0.0364135	0	0.0452837	1.80099	0.106755	0.199255	1.06185	0.0320891	0.0319661	0.896933	2.9247	0.0388754	0.440424	0.0680815	0.175598	0.426935	0
847	314	AOC2	amine oxidase, copper containing 2 (retina-specific)	chr17:40996608-41002724	1.26061	0.593216	1.19311	0.942665	1.06396	0.435246	1.35565	0.961996	0.531156	0.598761	0.347787	0.201324	1.30169	0.543904	0.554658	0.582957	0.218146	0.731813
848	8639	AOC3	amine oxidase, copper containing 3	chr17:41003200-41010147	10.7616	21.0539	14.1089	6.7917	12.9999	13.3079	20.9623	7.27592	12.7399	2.91084	3.5215	12.3342	4.04633	8.74588	6.38793	7.19583	3.60182	10.5211
849	90586	AOC4P	amine oxidase, copper containing 4, pseudogene	chr17:41019161-41021234	11.5675	8.35367	3.29141	2.28368	5.26345	3.45127	3.22682	2.23937	7.00231	6.22201	1.43546	0.400012	3.8758	1.58269	2.08327	2.52541	4.09261	9.87523
850	316	AOX1	aldehyde oxidase 1	chr2:201450730-201536217	474.405	130.268	149.493	270.994	438.451	316.612	384.257	178.789	246.405	304.307	36.2303	28.2958	31.2233	379.34	112.953	199.867	605.504	299.188
851	344454	AOX2P	aldehyde oxidase 2 pseudogene	chr2:201560445-201688569	0	0.0228108	0	0.0283794	0.0906207	0.100823	0	0.127373	0.12226	0.0600431	0	0	0.0486971	0.201431	0.0427202	0.496439	0.463529	0.177007
852	55435	AP1AR	adaptor-related protein complex 1 associated regulatory protein	chr4:113152894-113191211	7.53985	8.26956	8.48077	8.59142	7.65067	12.0475	6.61854	5.41485	7.36326	10.4777	3.26395	1.80694	5.66181	4.86368	7.61336	4.81617	15.6282	7.16003
853	162	AP1B1	adaptor-related protein complex 1, beta 1 subunit	chr22:29723668-29784572	19.4061	23.2665	26.5962	14.2508	12.2956	10.9589	20.2328	17.2602	18.8779	10.2858	26.564	37.8875	12.3258	16.0926	19.0109	17.206	12.406	17.7987
854	23782	AP1B1P1	adaptor-related protein complex 1, beta 1 subunit pseudogene 1	chr22:32517963-32529456	0	0	0	0	0	0	0	0	0	0	0	0	0	0	0	0	0	0
855	164	AP1G1	adaptor-related protein complex 1, gamma 1 subunit	chr16:71762904-71842976	15.6843	13.971	16.739	11.8035	13.1098	16.0623	12.9245	16.2027	10.6157	9.91103	6.92046	5.65831	8.47766	12.3964	15.5734	8.41307	19.722	11.0257
856	8906	AP1G2	adaptor-related protein complex 1, gamma 2 subunit	chr14:23980968-24048009	6.61871	10.1302	11.3064	3.16613	5.06523	2.46896	5.24543	7.32473	9.31998	11.186	12.8066	11.9908	2.54396	5.90019	1.29928	7.6351	0.354073	7.97827
857	8907	AP1M1	adaptor-related protein complex 1, mu 1 subunit	chr19:16308664-16346156	18.7385	23.12	24.1348	17.6401	13.9493	14.6316	27.7255	17.5323	26.8717	19.1967	37.6481	35.8473	17.1285	18.0285	39.532	17.4706	22.6445	28.2479
858	10053	AP1M2	adaptor-related protein complex 1, mu 2 subunit	chr19:10683346-10697991	0.58745	3.29864	0.826319	0.661212	0.889459	0.232384	0.726048	0.366679	1.70632	5.09459	6.17201	30.5502	0.113622	0	11.2689	0.25542	0	0.26763
859	1174	AP1S1	adaptor-related protein complex 1, sigma 1 subunit	chr7:100797685-100804557	27.4372	21.3643	28.4619	38.7958	20.5532	25.6326	32.2996	29.6887	17.0672	31.2433	63.2085	60.8076	35.2511	32.4976	58.3058	17.7293	59.9706	19.6135
860	8905	AP1S2	adaptor-related protein complex 1, sigma 2 subunit	chrX:15843928-15873137	9.5771	14.5083	20.1791	8.61331	9.46852	9.97423	7.2607	14.7304	6.66715	8.85228	6.49686	5.44105	5.25893	7.1013	6.4731	8.28167	7.29425	5.9189
861	130340	AP1S3	adaptor-related protein complex 1, sigma 3 subunit	chr2:224620046-224702319	0.262103	0.566929	0.657246	0.237051	0.0866471	0.353518	0.358482	0.916741	0.416735	0.260026	0.794663	0.755997	0.361537	0.397455	0.713425	0.597467	0.883255	0.292485
862	160	AP2A1	adaptor-related protein complex 2, alpha 1 subunit	chr19:50270179-50316567	17.4791	24.2957	19.3523	14.526	15.1418	8.82178	21.6804	17.4476	23.7036	12.511	33.4463	28.286	18.2044	19.666	20.6321	25.1801	18.1997	24.2784
863	161	AP2A2	adaptor-related protein complex 2, alpha 2 subunit	chr11:925808-1012245	17.6473	17.7561	21.9547	15.006	14.3276	14.5291	20.0131	15.8597	17.1679	10.3894	19.5	30.4971	11.3327	12.8931	13.0153	14.125	11.9283	16.5004
864	163	AP2B1	adaptor-related protein complex 2, beta 1 subunit	chr17:33914281-34053436	16.2525	25.3191	22.3207	14.683	15.7328	14.9394	15.3937	26.1526	13.8538	19.6498	11.3305	19.9701	14.7018	10.9532	43.7928	14.7531	32.1113	15.3971
865	1173	AP2M1	adaptor-related protein complex 2, mu 1 subunit	chr3:183892633-183901879	71.5966	94.7305	93.459	81.3801	63.145	61.4154	90.2877	72.5775	76.0329	74.4233	261.907	137.797	50.7728	69.0832	109.968	74.3473	106.414	77.1601
866	1175	AP2S1	adaptor-related protein complex 2, sigma 1 subunit	chr19:47341422-47354203	61.3324	64.0427	80.2117	80.1704	50.2948	55.0535	100.609	44.8801	61.8304	71.5666	180.435	257.299	65.9357	65.8702	42.5529	52.7365	63.4701	61.1532
867	8546	AP3B1	adaptor-related protein complex 3, beta 1 subunit	chr5:77298149-77590579	8.49173	9.62668	13.073	7.46311	6.3153	11.4413	5.83364	12.0619	4.44842	13.0828	8.9801	5.82081	12.223	13.4582	18.2792	12.2262	19.7909	5.70586
868	8120	AP3B2	adaptor-related protein complex 3, beta 2 subunit	chr15:83211950-83378660	0	0.0234774	0	0	0	0	0	0.0655393	0.020961	0.260398	0	0.0478875	0	0	0	0.0378469	0	0
869	8943	AP3D1	adaptor-related protein complex 3, delta 1 subunit	chr19:2100986-2151556	15.8668	19.5193	17.9827	12.7408	15.1202	9.82934	18.7909	15.8561	18.5419	9.19836	19.8931	25.5481	14.3825	27.1227	20.3847	23.6232	20.3246	20.2695
870	26985	AP3M1	adaptor-related protein complex 3, mu 1 subunit	chr10:75880014-75910826	12.0303	11.8261	12.217	11.8528	9.37458	11.6692	9.04557	14.8551	6.175	13.5662	7.98447	8.60811	8.30004	8.508	10.4871	18.6333	18.4075	6.32848
871	10947	AP3M2	adaptor-related protein complex 3, mu 2 subunit	chr8:42010463-42028701	2.01831	3.71181	4.85597	2.17655	1.89679	2.75085	2.23445	3.53016	1.94134	1.4936	2.24624	4.64157	2.42266	4.01781	3.05345	3.04207	3.3617	2.19975
872	1176	AP3S1	adaptor-related protein complex 3, sigma 1 subunit	chr5:115177618-115249778	30.6557	35.5762	41.32	42.3558	26.6588	58.2211	36.4341	23.172	27.5833	56.2572	51.8638	33.6781	34.867	59.544	48.629	45.6756	94.7505	27.0379
873	10239	AP3S2	adaptor-related protein complex 3, sigma 2 subunit	chr15:90373830-90456222	5.4188	5.89545	4.08927	6.21663	6.99766	6.9548	9.59366	4.53801	7.198	2.76085	5.92925	6.0787	5.15846	10.1575	5.49727	2.76391	4.68528	6.88099
874	10717	AP4B1	adaptor-related protein complex 4, beta 1 subunit	chr1:114356432-114447741	2.70162	4.12891	4.84454	1.66957	2.62573	1.6947	3.43555	3.71521	3.65484	3.22111	5.37808	5.96676	2.88664	3.01145	3.69177	2.74695	2.26619	4.19593
875	100287722	AP4B1-AS1	AP4B1 antisense RNA 1	chr1:114356432-114447741	0.594182	0.53819	1.02878	0.133768	0.687903	0.470029	0.293761	1.33497	0.419597	0.283685	0.252252	0.272968	0.689618	0.176493	0.753199	0.645838	0.913181	0.450955
876	23431	AP4E1	adaptor-related protein complex 4, epsilon 1 subunit	chr15:51200868-51298097	1.75443	1.80326	2.77852	1.41028	1.65148	1.85669	1.24907	2.47728	0.63806	1.82725	1.3582	1.63115	2.15864	2.44245	3.52769	2.44194	2.14291	1.27325
877	9179	AP4M1	adaptor-related protein complex 4, mu 1 subunit	chr7:99690350-99723128	1.5751	2.31825	1.41419	1.16486	1.60272	1.15074	2.62639	1.15767	3.26166	2.85946	4.33545	5.1577	1.31665	1.6738	2.57831	1.46162	1.57112	3.85941
878	11154	AP4S1	adaptor-related protein complex 4, sigma 1 subunit	chr14:31363004-31565656	1.5851	2.28065	2.15065	1.27524	1.12602	1.78187	1.40585	1.58595	1.99481	1.55279	1.17166	1.06996	1.51106	0.805092	0.810027	0.923047	2.14217	1.58796
879	91056	AP5B1	adaptor-related protein complex 5, beta 1 subunit	chr11:65541368-65548062	2.9323	3.39995	4.07428	2.10018	2.85254	1.71967	3.48051	2.19064	2.41454	2.64204	1.86276	3.47443	2.68148	2.8654	2.04957	2.505	1.68889	1.66494
880	55745	AP5M1	adaptor-related protein complex 5, mu 1 subunit	chr14:57669193-57756797	13.8154	11.441	19.1263	16.3059	13.9674	22.0267	10.5473	16.587	6.20984	13.7623	5.89938	6.52127	17.4039	6.88543	13.2295	7.40998	16.4755	7.90732
881	55317	AP5S1	adaptor-related protein complex 5, sigma 1 subunit	chr20:3801170-3805954	4.98107	4.89107	4.6873	4.38143	2.50919	4.01519	4.24837	3.68628	4.61106	2.98289	15.2273	11.1694	4.2882	5.7746	4.83672	3.47455	2.40099	4.73693
882	9907	AP5Z1	adaptor-related protein complex 5, zeta 1 subunit	chr7:4815261-4834026	2.83898	3.64427	4.40518	2.06143	2.60899	1.53556	2.78761	2.36213	4.58249	3.46067	10.2479	9.32138	3.16629	5.01559	2.8494	1.92147	2.77556	4.25046
883	317	APAF1	apoptotic peptidase activating factor 1	chr12:99039077-100378432	2.653	2.86323	4.29945	2.32134	2.02008	2.97327	1.94339	2.76117	1.67895	3.47691	1.86406	1.90508	1.89228	1.75607	3.87127	2.45916	4.25418	2.21312
884	320	APBA1	amyloid beta (A4) precursor protein-binding, family A, member 1	chr9:72042448-72287275	5.98355	6.98703	3.61792	4.083	4.26751	4.44555	7.55707	2.59821	5.21036	6.11692	0.382017	1.07485	5.15848	1.26185	5.42027	1.23444	3.41049	5.85367
885	321	APBA2	amyloid beta (A4) precursor protein-binding, family A, member 2	chr15:29213839-29410516	1.17352	0.995945	1.75565	0.914524	0.753415	0.733412	1.36416	1.72068	0.888857	0.520167	0.166887	0.846434	0.45561	0.130813	1.46471	1.12747	0.0760257	0.63326
886	9546	APBA3	amyloid beta (A4) precursor protein-binding, family A, member 3	chr19:3708334-3761673	4.88463	6.6421	6.08768	5.03793	3.83473	2.74913	6.45107	3.41346	6.7011	2.64106	7.78615	9.55496	4.86143	4.67535	3.47312	6.13368	4.5777	6.37023
887	322	APBB1	amyloid beta (A4) precursor protein-binding, family B, member 1 (Fe65)	chr11:6416353-6440702	2.86357	6.36435	3.3084	2.54638	2.64072	1.06155	4.34695	2.4461	4.94606	3.18645	3.66562	11.7273	1.61369	8.76577	4.64226	4.44277	0.804008	3.49002
888	54518	APBB1IP	amyloid beta (A4) precursor protein-binding, family B, member 1 interacting protein	chr10:26727265-26856732	16.785	11.2369	22.8987	6.01291	8.25068	10.9589	10.0356	25.998	7.48625	10.0392	8.21064	21.2511	9.07697	18.2684	13	8.47134	1.20887	7.23098
889	323	APBB2	amyloid beta (A4) precursor protein-binding, family B, member 2	chr4:40812043-41216635	7.0871	6.84164	7.22306	4.82505	5.64176	7.95511	4.62235	4.59226	4.49373	2.92052	1.66118	8.62381	3.01781	2.00878	7.08752	3.16108	11.5159	6.31529
890	10307	APBB3	amyloid beta (A4) precursor protein-binding, family B, member 3	chr5:139937852-139944189	7.04035	31.0423	12.3211	3.37198	9.30641	2.97394	3.1271	4.10722	9.38083	8.83491	7.22614	15.8139	17.933	7.09466	6.82763	6.06826	3.47108	10.0686
891	324	APC	adenomatous polyposis coli	chr5:112043201-112181936	3.83254	3.71404	5.81675	2.64282	3.86458	4.78073	1.77939	6.58036	1.61205	4.21411	1.08266	1.10596	4.38798	2.81915	4.70081	2.85083	5.07428	1.50129
892	10297	APC2	adenomatosis polyposis coli 2	chr19:1450147-1479228	0.0795828	0.0640346	0.0286682	0.00996353	0.0798837	0.0830334	0.0439414	0.0337309	0.0290329	0.0561505	0.0187876	0.0163726	0.051254	0.0532606	0.0525224	0.0582769	0.0687496	0.0699802
893	147495	APCDD1	adenomatosis polyposis coli down-regulated 1	chr18:10454624-10488698	0.552095	3.51205	2.13844	1.02768	1.66931	0.656481	1.08326	1.43498	9.6983	6.13569	0.363353	0.84116	0.257305	0.30294	0.321888	0.913291	0	1.61523
894	164284	APCDD1L	adenomatosis polyposis coli down-regulated 1-like	chr20:57034425-57089949	0	0	0	0	0	0	0	0	0	0	0	0.198204	0	0	0	0	0	0
895	149773	APCDD1L-AS1	APCDD1L antisense RNA 1 (head to head)	chr20:57090434-57194948	0	0	0	0	0	0	0	0	0	0	0	0.0877844	0	0	0	0	0	0
896	325	APCS	amyloid P component, serum	chr1:159557615-159558661	2021.3	681.713	992.23	1160.9	1159.81	1684.61	1554.38	787.447	574.219	1167.03	751.579	332.788	836.072	1519.77	1378.11	877.47	479.524	678.927
897	327	APEH	acylaminoacyl-peptide hydrolase	chr3:49711434-49720934	26.4346	36.9296	28.4562	32.4749	30.7587	24.8738	42.5876	22.9445	31.0945	29.2674	41.1847	76.672	32.751	37.4363	17.9194	17.301	23.1839	36.6772
898	100506013	APELA	apelin receptor early endogenous ligand	chr4:165798155-165818676	0	0	0	0	0	0	0	0	0.0298873	0	0	0	0	0	0	0	0	0
899	328	APEX1	APEX nuclease (multifunctional DNA repair enzyme) 1	chr14:20923289-20925931	48.2909	61.6492	54.304	64.8903	48.3956	46.63	59.716	57.2037	43.6816	82.9709	157.621	106.771	85.7327	56.0139	37.6911	72.1303	72.3724	50.2522
900	27301	APEX2	APEX nuclease (apurinic/apyrimidinic endonuclease) 2	chrX:55026755-55034306	5.31639	7.69499	6.61809	4.94245	5.49964	3.03249	6.19944	6.62185	5.56014	4.78111	15.4767	16.7281	6.82365	14.4546	4.80317	4.95612	6.43201	4.78949
901	51107	APH1A	APH1A gamma secretase subunit	chr1:150237798-150241609	45.9762	56.8386	49.655	54.285	39.3716	29.6958	61.5407	26.4751	74.2852	72.0206	86.5393	115.66	76.9281	38.4484	76.0209	57.6475	64.9358	75.4862
902	83464	APH1B	APH1B gamma secretase subunit	chr15:63569748-63601325	2.21998	3.70586	4.59718	1.35322	1.43534	2.21976	2.18034	1.4918	2.18285	1.20405	1.89016	3.32593	2.34322	1.11251	3.2185	3.08178	0.563673	1.2534
903	8539	API5	apoptosis inhibitor 5	chr11:43333504-43366080	26.9574	25.1733	29.0965	27.2412	23.0529	37.7374	24.4368	37.399	20.2757	24.5831	27.9596	20.961	25.7084	26.6046	38.6831	14.7275	39.0075	18.8511
904	51074	APIP	APAF1 interacting protein	chr11:34903842-35017675	10.2735	15.4609	18.0118	17.4526	12.7977	22.6326	16.0405	10.1208	7.7313	19.0896	21.9413	28.4716	22.8529	27.278	24.4184	23.1652	38.3396	7.7462
905		APITD1,APITD1-CORT	#N/A	chr1:10490158-10512060	3.31787	2.87887	2.69186	4.24524	2.13737	4.03134	4.89352	2.65894	5.86938	4.25127	5.78703	7.37482	3.49407	2.11288	2.65537	0.93136	5.59	4.40813
906	100526739	APITD1-CORT	APITD1-CORT readthrough	chr1:10490158-10512060	0.309269	0.800862	0.28615	0.38772	0.149689	0.872872	0.650054	1.04479	0.594168	0.463156	0.430201	1.1685	0.446551	0.346974	0.788459	0.223951	0.940498	0.000122562
907	200558	APLF	aprataxin and PNKP like factor	chr2:68694690-68807294	0.846969	0.750476	0.711659	0.384467	0.482405	1.13854	0.393116	0.801385	0.513032	1.27817	0.595518	0.765603	1.93196	0.36555	1.219	0.46267	0.826285	0.533232
908	8862	APLN	apelin	chrX:128779235-128788933	0.0330453	0.240594	0.0638489	0.232778	0.185614	0.0393251	0.32942	0.11177	0.142716	2.299	4.98515	0.762965	0.14268	3.24185	0.27512	0.344436	3.05551	0.459287
909	187	APLNR	apelin receptor	chr11:57001051-57004927	12.4769	13.4857	11.6565	7.15698	7.51011	6.97994	10.6186	7.26622	16.5254	1.82603	0.668166	10.8086	2.45535	2.24991	16.8285	3.94697	1.55142	9.78252
910	333	APLP1	amyloid beta (A4) precursor-like protein 1	chr19:36359400-36370699	0.133865	0.253543	0.303037	0.0450413	0.0716327	0.106097	0	0.100559	0.255398	2.44818	0.0849343	0.81141	0.116005	0.0796244	0.372656	0.232804	0	0.154212
911	334	APLP2	amyloid beta (A4) precursor-like protein 2	chr11:129939715-130014706	143.971	199.937	147.671	141.443	168.814	152.596	203.887	134.862	147.656	123.019	178.179	155.716	166.545	124.916	157.925	94.1472	261.019	187.05
912	57136	APMAP	adipocyte plasma membrane associated protein	chr20:24943579-24973425	134.061	69.9436	98.9988	138.64	130.751	101.69	160.644	88.3508	96.0977	92.1906	139.959	73.874	130.27	348.163	137.191	149.039	48.1493	79.5609
913	335	APOA1	apolipoprotein A-I	chr11:116706468-116708338	7548.89	6455.81	12203.9	17411.7	5500.05	8987.69	27844.2	11338.2	17593.4	2176.32	6480.55	8890.39	8462.57	7017.64	81.5763	6165.82	2346.05	14379.3
914	128240	APOA1BP	apolipoprotein A-I binding protein	chr1:156561557-156564091	38.0732	46.699	35.9667	61.3935	28.5009	40.37	64.1692	46.4438	37.6811	78.2017	128.845	226.411	69.706	68.6836	210.137	60.7905	83.0218	42.9646
915	336	APOA2	apolipoprotein A-II	chr1:161192082-161193418	22724.3	19421.5	36946.8	55396	26553.5	51102.6	33941.1	68992.9	16677.3	32030.4	81297.9	93210.4	43417.9	37502.4	5356.2	35611.3	60551.3	19439.6
916	337	APOA4	apolipoprotein A-IV	chr11:116691417-116694011	1.37443	0.330716	3.71477	0.410823	8.615	2.68293	14.4186	1.54164	5.43528	0.174411	3.48621	3.883	0.777024	198.573	0.0616341	13.1895	0.0699127	1.09617
917	116519	APOA5	apolipoprotein A-V	chr11:116660085-116663136	208.641	134.957	119.75	178.031	248.997	220.655	520.745	79.1947	212.926	88.2429	9.53185	14.1884	198.25	41.4491	56.9935	33.3144	85.1181	228.324
918	338	APOB	apolipoprotein B	chr2:21224300-21266945	1160.64	474.76	531.713	562.426	878.717	1058.42	577.826	925.294	390.732	345.476	165.011	207.12	623.478	469.852	659.391	388.625	597.422	464.416
919	339	APOBEC1	apolipoprotein B mRNA editing enzyme, catalytic polypeptide 1	chr12:7801995-7818502	0	0	0	0	0	0	0	0	0	0	0	0	0	0	0	0	0	0
920	10930	APOBEC2	apolipoprotein B mRNA editing enzyme, catalytic polypeptide-like 2	chr6:41020939-41032630	0.353765	0.404221	0.137988	0.215263	0.283522	0.587483	0.551307	0.23834	0	0.202955	0.541241	0.58536	0.616642	0.441319	0.161566	0.0461535	0.917606	0.144642
921	200315	APOBEC3A	apolipoprotein B mRNA editing enzyme, catalytic polypeptide-like 3A	chr22:39353526-39394225	0.159378	0.280997	0.159404	5.57171e-06	0.449786	0	0.286985	0.643161	0.974692	0	0.628157	5.85086e-06	0	0.0763865	0.0654192	0.588091	0	0.27754
922	100913187	APOBEC3A_B	APOBEC3A and APOBEC3B deletion hybrid	chr22:39353526-39394225	0.510417	0	1.25108	0.233968	0.013448	0.135096	0	0	0	0	0	0.28482	0	0	0	0	0.103595	0
923	9582	APOBEC3B	apolipoprotein B mRNA editing enzyme, catalytic polypeptide-like 3B	chr22:39353526-39394225	0.728701	1.42819	0	0	0.193844	0.191159	0.179784	1.10871	0.320173	4.32311	3.20057	0	0	1.69256	9.29103	0.743666	2.09947	1.80747
924	100874530	APOBEC3B-AS1	APOBEC3B antisense RNA 1	chr22:39353526-39394225	0	0	0	0	0	0	0	0	0	0	0	0	0	0	0	0	0	0
925	27350	APOBEC3C	apolipoprotein B mRNA editing enzyme, catalytic polypeptide-like 3C	chr22:39410264-39414825	13.3962	21.9961	23.8337	9.64131	7.81391	5.36688	10.1671	35.1497	3.74664	14.743	16.4293	14.8019	4.49977	4.04239	4.52274	12.9053	2.06253	2.64931
926	140564	APOBEC3D	apolipoprotein B mRNA editing enzyme, catalytic polypeptide-like 3D	chr22:39417117-39429256	1.96094	3.39254	4.22079	0.966823	0.978731	0.725348	0.821671	4.71111	1.1223	3.7227	2.56896	1.15091	0.452721	0.699373	0.957979	2.64104	0.979218	0.572208
927	200316	APOBEC3F	apolipoprotein B mRNA editing enzyme, catalytic polypeptide-like 3F	chr22:39436672-39451975	3.0361	3.87035	3.7969	2.22084	2.06785	2.00703	2.10421	4.91168	1.95173	2.74324	2.20747	2.08383	1.12827	2.07897	2.52523	4.07296	1.69173	2.12207
928	60489	APOBEC3G	apolipoprotein B mRNA editing enzyme, catalytic polypeptide-like 3G	chr22:39473009-39483748	8.60024	10.028	17.5186	6.26331	6.54736	4.25998	5.1594	22.6704	4.11718	12.5268	9.21249	3.42696	2.47511	4.63207	2.91602	8.91684	1.81862	3.60025
929	164668	APOBEC3H	apolipoprotein B mRNA editing enzyme, catalytic polypeptide-like 3H	chr22:39493228-39500072	1.51989	0.908811	2.17133	0.528423	0.973257	0.144026	0.592661	2.72667	0.636049	1.06498	1.88998	0.812374	0.107865	0.86897	0.467771	0.809451	0.105912	0.301951
930	403314	APOBEC4	apolipoprotein B mRNA editing enzyme, catalytic polypeptide-like 4 (putative)	chr1:183605207-183897666	0	0	0	0	0	0.0462142	0	0.131333	0	0	0	0	0.0335992	0	0.147164	0	0.0335782	0
931	55911	APOBR	apolipoprotein B receptor	chr16:28505969-28510291	3.44225	5.40549	9.6689	1.98127	3.05224	2.57795	2.9805	4.35289	3.06666	1.47596	4.70949	5.19377	1.72376	1.80754	1.38561	2.33243	0.791578	2.08928
932	341	APOC1	apolipoprotein C-I	chr19:45417920-45422606	5890.63	8000.51	9117.83	17063.6	7605.05	7752.17	15341.5	10319.9	14430.9	8243.82	9408.56	6159.75	6363.93	7605.62	2582.54	4624.11	3867.73	12661.8
933	342	APOC1P1	apolipoprotein C-I pseudogene 1	chr19:45430059-45434643	106.621	89.6963	16.9101	208.754	15.0889	142.839	152.158	23.525	221.516	125.198	70.9088	20.4303	50.0046	25.5248	2.40741	12.3461	0.886497	182.054
934	344	APOC2	apolipoprotein C-II	chr19:45445494-45452822	3624.65	3471.74	4992.49	8044.57	5144.97	5535.84	4763.82	11290.4	3724.64	5392.15	5021.19	6204.86	7172.52	8868.52	3682.13	2713.93	4082.64	4210.92
935	345	APOC3	apolipoprotein C-III	chr11:116700623-116703787	8565.02	5633.66	8842.49	13605.5	7230.46	14084.1	21444.9	9467.69	13698.9	7352.85	3354.95	3225.89	9832.38	7805.88	4322.68	1208.98	6500.88	11996.4
936	346	APOC4	apolipoprotein C-IV	chr19:45445494-45452822	421.077	374.76	309.893	1049.21	625.363	740.802	775.514	355.734	418.763	199.082	10.4623	434.011	663.85	501.022	714.156	155.195	1286.83	394.196
937	100533990	APOC4-APOC2	APOC4-APOC2 readthrough (NMD candidate)	chr19:45445494-45452822	14.1783	18.9864	8.78911	9.10289	19.9079	13.6994	20.1803	10.2475	14.527	6.23492	4.24507	9.72768	16.5113	15.8714	8.77865	17.7943	7.22041	17.1349
938	347	APOD	apolipoprotein D	chr3:195295572-195311076	0.110847	8.03721	1.0918	1.13354	1.59699	0.262068	0.992349	0.619668	1.83182	0.241079	0	7.08646	0.487845	5.92079	0.848875	6.66175	0	0.518051
939	348	APOE	apolipoprotein E	chr19:45409038-45412650	4511.88	3681.43	4970.87	5555.73	2984.91	3060.36	8753.34	2607.23	4667.46	5624.72	7230.37	11801	5806.1	4079.42	3075.07	4169.61	2669.07	5958.96
940	319	APOF	apolipoprotein F	chr12:56754354-56756583	242.044	127.636	87.2238	248.99	156.957	392.726	260.396	246.558	260.716	22.0471	88.2076	19.9302	125.562	76.7291	7.35409	13.1414	14.4767	185.279
941	350	APOH	apolipoprotein H (beta-2-glycoprotein I)	chr17:64208146-64225556	6887.45	2274.66	4716	9552.43	4760.14	10821.8	7747.15	8834.7	5353.36	3016.68	3698.22	2260.32	5745.89	4854.27	6575.81	2665.15	2871.15	5825.67
942	8542	APOL1	apolipoprotein L, 1	chr22:36649116-36663577	99.1409	61.5318	97.4378	86.17	50.8453	98.2633	97.0888	87.1015	77.9343	40.4121	41.6922	55.2005	82.818	106.05	38.6954	29.2467	73.674	98.6805
943	23780	APOL2	apolipoprotein L, 2	chr22:36622254-36636000	30.247	24.1778	48.5565	27.9106	19.9047	31.4884	31.3629	45.9673	16.2903	29.872	37.1751	48.4777	44.8086	53.5578	25.0662	21.7742	24.2928	23.8707
944	80833	APOL3	apolipoprotein L, 3	chr22:36536370-36562225	70.9017	34.8462	93.8375	38.3502	24.7934	37.0775	28.6881	71.4564	14.7059	59.4104	24.5325	18.5202	106.059	45.8725	13.7026	27.552	26.2897	17.868
945	80832	APOL4	apolipoprotein L, 4	chr22:36585175-36600879	1.68482	1.98394	3.54359	1.72995	0.849934	1.10924	1.54786	3.20284	0.930787	2.58309	5.29384	1.90613	1.19719	0.265061	1.27543	2.14477	1.36931	1.16669
946	80831	APOL5	apolipoprotein L, 5	chr22:36113918-36125529	0	0.606955	0	0.0837711	0.792196	1.07413	0.275602	0.0924129	1.49903	0.118559	0.789862	0	0.36012	0.587255	0.188501	0.107551	0.142517	1.73036
947	80830	APOL6	apolipoprotein L, 6	chr22:36044423-36064456	37.5987	28.4739	45.4561	34.0369	32.0322	35.1776	28.7396	54.5526	12.303	27.8564	14.785	15.1876	31.7562	31.3108	24.7831	19.702	40.9556	14.097
948	81575	APOLD1	apolipoprotein L domain containing 1	chr12:12878850-12944399	1.27686	3.161	1.3372	1.95541	1.66041	0.426583	0.594196	1.74331	2.15628	3.074	0.768044	2.17593	1.61946	6.92888	3.68736	3.74613	3.92604	1.90843
949	55937	APOM	apolipoprotein M	chr6_ssto_hap7:2937601-2956785	275.802	269.795	210.178	449.182	314.572	289.132	422.666	288.935	450.249	129.33	725.953	943.273	200.925	374.218	55.1671	168.253	233.019	571.566
950	79135	APOO	apolipoprotein O	chrX:23851464-23926057	7.26327	7.40448	9.85191	6.89821	6.13348	6.96703	8.23457	6.26413	3.96956	16.3569	7.94253	10.3095	13.0838	19.1947	6.90756	7.33418	7.07051	6.83678
951	139322	APOOL	apolipoprotein O-like	chrX:84258897-84363974	8.80356	5.53685	4.5087	4.9221	4.65275	11.1526	4.98709	5.86622	3.03935	5.74002	2.8892	2.5291	7.16203	11.344	7.33925	4.3296	7.4006	3.5088
952	644649	APOOP5	apolipoprotein O pseudogene 5	chr16:59788044-59789095	0	0	0	0	0	0	0	0	0	0	0	0	0	0	0	0	0	0
953	84334	APOPT1	apoptogenic 1, mitochondrial	chr14:104029298-104057236	9.61682	11.4046	11.3917	12.3389	7.70022	12.6701	8.97269	10.6547	9.27655	21.4938	32.042	30.9181	6.87409	13.4192	10.9137	12.6886	12.177	8.38984
954	351	APP	amyloid beta (A4) precursor protein	chr21:27252860-27543446	108.487	180.808	143.099	115.909	120.652	119.212	160.372	118.201	162.92	24.847	52.0059	144.338	100.629	67.6002	113.651	107.322	15.4702	174.83
955	10513	APPBP2	amyloid beta precursor protein (cytoplasmic tail) binding protein 2	chr17:58520509-58603601	6.75795	5.95014	7.36886	7.77191	6.14702	7.57902	4.84269	7.66949	3.88304	6.47864	10.681	4.03884	6.5807	3.80795	8.91424	4.34856	13.7662	4.08758
956	26060	APPL1	adaptor protein, phosphotyrosine interaction, PH domain and leucine zipper containing 1	chr3:57261764-57326710	6.43763	7.44116	8.52587	5.60738	5.71244	7.12657	5.1494	7.69161	4.27152	8.17906	7.5617	4.03147	7.92729	5.41103	10.1179	5.77971	7.72804	3.71638
957	55198	APPL2	adaptor protein, phosphotyrosine interaction, PH domain and leucine zipper containing 2	chr12:105567074-105630008	7.88196	12.9491	9.74672	7.16834	8.6005	9.30139	6.02718	10.9315	7.739	8.44265	8.79243	10.5784	8.11628	9.01378	9.45999	6.77485	13.1665	6.80695
958	353	APRT	adenine phosphoribosyltransferase	chr16:88875876-88878342	52.3178	85.5643	65.8352	89.0792	48.8679	37.791	100.629	48.0669	91.6569	62.9257	205.384	131.565	28.1382	79.2443	40.5881	34.1119	51.3027	88.1742
959	100505854	APTR	Alu-mediated CDKN1A/p21 transcriptional regulator (non-protein coding)	chr7:77313167-77409120	1.58884	1.06168	0.882263	1.43453	0.909954	1.28041	1.95448	0.446688	1.73238	1.41889	2.10999	1.50042	0.739278	1.26448	1.55164	0.813931	2.01113	2.49272
960	54840	APTX	aprataxin	chr9:32972603-33001639	6.93139	6.7203	8.2534	6.45782	6.80697	8.07121	6.42284	4.88732	8.90989	8.89884	18.8102	6.18162	14.6526	5.85885	5.7521	6.98048	10.0557	9.50956
961	358	AQP1	aquaporin 1 (Colton blood group)	chr7:30951414-30965131	11.1938	50.8353	31.3141	28.0794	19.616	5.18444	16.3035	12.8571	40.8961	3.36444	3.24902	38.8851	6.0172	15.7105	17.8922	28.3059	2.44773	17.5965
962	89872	AQP10	aquaporin 10	chr1:154293591-154297801	0.0635883	0	0	0.064393	0	0	0.0707159	0	0	0.227564	0	0.210301	0.276612	0	0	0	0	0
963	282679	AQP11	aquaporin 11	chr11:77300679-77321401	13.6096	3.64398	6.9043	10.8315	8.76435	16.4152	10.4748	6.90267	9.28786	8.05451	8.00312	6.0035	10.7324	2.29782	3.75613	6.92266	20.8095	9.04744
964	375318	AQP12A	aquaporin 12A	chr2:241631261-241637900	0	0	0	0	0	0	0	0	0	0	0	0	0	0	0	0	0	0
965	653437	AQP12B	aquaporin 12B	chr2:241615834-241622317	0	0	0	0	0	0	0	0	0	0	0	0	0	0	0	0	0	0
966	359	AQP2	aquaporin 2 (collecting duct)	chr12:50344523-50359465	0	0	0	0	0	0	0	0	0	0	0	0	0	0	0.0189234	0	0.0216293	0
967	360	AQP3	aquaporin 3 (Gill blood group)	chr9:33441151-33447631	47.5884	53.3678	23.9963	43.7537	37.2309	30.5107	62.4459	30.588	52.4365	62.0975	29.8296	9.94636	17.1896	31.3124	10.7536	19.1236	9.7752	52.8166
968	361	AQP4	aquaporin 4	chr18:24432007-24765302	0.525099	0.814463	0.797436	1.2365	0.778208	0.577458	0.625307	0.501631	0.175758	0.0285669	0.191107	0.36596	0.712819	0.0180115	0.0457581	0.0131399	0.0174371	0.282604
969	147429	AQP4-AS1	AQP4 antisense RNA 1	chr18:24432007-24765302	0.0916494	0.334636	0.222051	0.0462352	0.110266	0.272366	0.0508423	0.206374	0.0327409	0.0326427	0.217964	0.71875	0.119085	0	0	0	0	0
970	362	AQP5	aquaporin 5	chr12:50344523-50359465	0	0.101365	0	0.125987	0	0	0	0	0.0440397	0.222599	0	0.360085	0	0	0	0.0405774	0	0
971	363	AQP6	aquaporin 6, kidney specific	chr12:50366619-50370922	0.0816999	0.0662135	0.514025	0.205869	0.196623	0.242902	0.0905865	0.276103	0.0292707	0	0.0776411	0.0337075	0.106028	0	0	0.0266189	8.43777	0.678532
972	364	AQP7	aquaporin 7	chr9:33384947-33402517	7.47608	6.37901	8.48193	13.5637	8.31894	9.76729	7.04948	16.1985	13.1375	5.32951	4.85425	3.05953	9.79467	6.48468	1.26138	1.33127	7.80992	11.9457
973	375719	AQP7P1	aquaporin 7 pseudogene 1	chr9:67270214-67289492	2.44841	3.22918	3.04619	1.78902	1.9108	4.07103	3.12081	1.73936	3.52373	0.69059	5.12394	2.8211	2.20146	1.10675	0.787002	0.655496	1.15935	4.14776
974	441432	AQP7P3	aquaporin 7 pseudogene 3	chr9:42844369-42893137	75.2053	28.91	33.5946	134.778	28.7873	264.309	36.3013	74.9702	16.6814	1.05789	166.595	116.475	33.1955	29.0585	23.8745	5.17851	8.30721	30.6599
975	343	AQP8	aquaporin 8	chr16:25228284-25240253	0.092362	0.0757681	0.181105	0.376357	0.0739708	0.109356	0.206211	0.206942	0.192781	0.59961	0.354863	0.153119	3.23708	0.164519	1.97494	0.0602956	0.159763	0.124493
976	366	AQP9	aquaporin 9	chr15:58430407-58478110	333.446	217.866	178.645	419.541	364.985	429.469	445.8	385.475	257.266	25.0593	15.7947	19.74	174.817	215.444	188.598	152.79	199.056	232.743
977		AQPEP	#N/A	chr5:115298150-115363299	0.0225064	0.0181623	0.0650603	0	0.0722634	0.0268079	0	0.0254036	0.0489011	0	0.234386	0.0370828	0.0193855	0.0200773	0.034015	0.0293126	0.0194462	0.0314552
978	9716	AQR	aquarius intron-binding spliceosomal factor	chr15:35148551-35261995	6.6412	6.07966	8.49527	5.13229	6.13256	8.34877	3.89719	12.3047	2.74774	6.83194	4.91598	3.52373	6.59419	4.7434	10.8957	6.6326	14.345	3.22094
979	367	AR	androgen receptor	chrX:66763873-66950461	29.1485	12.1502	17.9486	29.1226	13.1211	37.4361	32.0651	28.9001	22.8798	7.41452	3.96649	9.11877	21.6485	15.6885	9.68281	8.3779	47.2412	27.3021
980	369	ARAF	A-Raf proto-oncogene, serine/threonine kinase	chrX:47420498-47479256	27.5275	27.8206	23.034	26.7585	20.7065	14.2856	31.2252	16.5796	34.789	18.5553	29.155	40.656	23.6454	50.1996	11.2071	18.9919	15.8827	34.7461
981	116985	ARAP1	ArfGAP with RhoGAP domain, ankyrin repeat and PH domain 1	chr11:72396113-72463434	15.774	20.2011	26.5391	13.8291	16.1684	9.97806	22.0685	18.3643	28.821	11.5017	28.0192	26.7316	12.1454	10.1587	10.586	17.1381	10.4402	29.3329
982	116984	ARAP2	ArfGAP with RhoGAP domain, ankyrin repeat and PH domain 2	chr4:36067619-36245979	4.66536	3.71269	7.73385	3.12224	3.75704	4.14199	1.86604	8.33636	1.65273	4.32176	1.20366	1.08264	1.46358	1.93928	1.95374	3.22643	1.02856	1.41891
983	64411	ARAP3	ArfGAP with RhoGAP domain, ankyrin repeat and PH domain 3	chr5:141032967-141061800	1.74737	3.79998	3.44071	1.02457	2.04895	1.02923	1.86693	1.46306	4.33004	0.611082	0.52015	3.97793	0.709761	1.64646	1.88341	1.95596	0.542819	2.43211
984	23237	ARC	activity-regulated cytoskeleton-associated protein	chr8:143692404-143695833	0.036414	0.117924	0	0.0366693	0.262946	0.0433214	0.0403513	0.0410397	0.130798	0.0517478	0	0	0.0314708	0.0974198	0	0.0474493	0	0.151564
985	372	ARCN1	archain 1	chr11:118443101-118473747	29.3523	36.924	32.6571	27.7834	28.6965	37.1176	26.9287	41.9414	26.2238	27.0857	38.1966	28.6792	24.5415	28.8522	44.1224	35.1789	58.7886	30.5429
986	374	AREG	amphiregulin	chr4:75310814-75320726	0	0.547139	0.0934179	0	0.305	0	0	0	0.13228	0	0	0	0	0	0	0.0621654	0	0.064077
987	9870	AREL1	apoptosis resistant E3 ubiquitin protein ligase 1	chr14:75127954-75179807	4.2243	4.39892	4.99699	3.51644	3.9691	3.09214	4.25149	4.9838	3.28584	4.52833	4.98205	5.03909	3.22782	1.75759	4.56396	4.83503	3.96069	4.13788
988	375	ARF1	ADP-ribosylation factor 1	chr1:228270360-228286913	93.8974	147.823	115.501	123.152	85.4261	71.8928	131.57	99.8764	118.359	112.995	216.199	200.975	117.073	186.017	190.16	283.962	159.729	131.138
989	377	ARF3	ADP-ribosylation factor 3	chr12:49329991-49351252	23.7167	26.4975	29.8524	22.6781	17.8807	18.9396	25.8282	24.151	21.9768	18.4561	32.0727	28.7226	19.4582	21.0732	23.0553	20.533	22.7423	21.2761
990	378	ARF4	ADP-ribosylation factor 4	chr3:57557089-57583215	52.2064	77.506	72.2337	64.0816	48.0135	62.3432	55.0028	56.2151	53.3622	90.3625	178.749	93.3598	56.8911	106.409	103.721	91.2551	78.503	61.0029
991	381	ARF5	ADP-ribosylation factor 5	chr7:127228405-127231759	46.7926	57.6075	53.6406	62.995	40.6757	34.5925	72.3967	59.1187	72.2779	64.5811	105.116	114.49	40.6233	63.4016	63.1493	49.3216	65.9088	68.4862
992	382	ARF6	ADP-ribosylation factor 6	chr14:50359735-50363772	19.8859	26.1833	26.3292	19.0477	21.6083	26.3124	18.2613	23.5484	18.9512	21.3098	23.3642	21.4193	14.5715	13.2915	19.7935	16.5108	28.6997	21.3566
993	55738	ARFGAP1	ADP-ribosylation factor GTPase activating protein 1	chr20:61904136-61921142	8.69706	11.6192	14.8665	6.74386	7.19373	5.46076	9.65996	6.82559	14.0635	10.1714	35.128	36.6354	8.55506	16.183	11.1661	10.314	7.94151	15.9303
994	84364	ARFGAP2	ADP-ribosylation factor GTPase activating protein 2	chr11:46958239-47198676	19.0695	24.1283	20.0284	18.7355	15.9977	13.0734	25.9199	13.8707	31.9236	20.3194	25.8794	46.0433	17.3957	16.5234	13.2575	19.8512	19.9171	33.5312
995	26286	ARFGAP3	ADP-ribosylation factor GTPase activating protein 3	chr22:43192531-43253408	13.5384	15.6158	17.2888	13.9062	13.7908	15.1091	11.6335	14.4414	12.0368	18.8152	18.3165	15.51	15.5521	30.1151	28.0846	32.5837	18.2732	15.0488
996	10565	ARFGEF1	ADP-ribosylation factor guanine nucleotide-exchange factor 1 (brefeldin A-inhibited)	chr8:68109883-68255912	6.22487	6.15042	8.17112	4.99481	5.64405	7.5377	4.28889	7.76608	3.68824	9.17263	7.27062	10.2372	5.90889	7.90924	6.63693	8.56438	7.35334	4.16126
997	10564	ARFGEF2	ADP-ribosylation factor guanine nucleotide-exchange factor 2 (brefeldin A-inhibited)	chr20:47538274-47653230	8.24616	7.70556	9.06981	7.33716	7.58818	8.83914	6.61025	7.14497	4.15837	10.9416	3.87855	5.29603	10.5235	5.43072	16.9653	8.48011	16.0261	4.23894
998	27236	ARFIP1	ADP-ribosylation factor interacting protein 1	chr4:153701088-153833063	9.0212	8.75677	10.946	5.64272	6.29151	8.21542	5.46076	8.5578	6.94131	9.45377	3.5083	4.27933	4.69676	5.71885	5.90666	6.41256	10.0027	6.69704
999	23647	ARFIP2	ADP-ribosylation factor interacting protein 2	chr11:6495912-6505911	5.73271	6.05067	5.84943	7.73511	5.45726	5.13579	6.57557	4.2995	6.35749	10.4333	22.3723	8.63524	5.83062	8.66285	3.93801	9.75835	7.70491	6.07677
1000	10139	ARFRP1	ADP-ribosylation factor related protein 1	chr20:62289162-62367494	6.25194	9.25432	8.38679	6.23383	5.6884	5.12858	7.05663	3.5557	10.0413	5.43586	20.4294	39.071	6.01067	9.48648	6.79951	6.38209	8.59878	10.7604
1001	383	ARG1	arginase 1	chr6:131894343-131949379	383.004	209.229	215.497	436.446	274.925	442.826	385.825	190.915	319.766	237.716	168.058	16.9043	654.584	304.911	191.256	33.6965	1.86925	299.88
1002	384	ARG2	arginase 2	chr14:68086578-68141602	3.74081	2.67415	2.58862	2.17795	5.04445	4.98116	2.64494	4.27056	1.73046	2.55101	6.97109	1.54552	1.82143	1.61668	2.62612	2.1803	4.45859	1.67293
1003	503582	ARGFX	arginine-fifty homeobox	chr3:121286777-121309469	0	0	0	0	0	0	0	0	0	0	0	0	0	0	0	0	0	0
1004	503640	ARGFXP2	arginine-fifty homeobox pseudogene 2	chr17:30469472-30552790	0.818661	0.168292	0.603471	0.208925	0.163859	0.726343	0.800706	0.114518	0	0.222046	0.393989	0.764091	0.719077	0.637827	0.469596	0.200485	0.708135	0.137235
1005	55082	ARGLU1	arginine and glutamate rich 1	chr13:107195661-107220514	26.8922	32.8268	53.9014	22.9441	24.12	25.175	22.9431	31.3144	28.4079	33.2317	17.8926	29.2547	14.43	33.68	19.7081	27.5428	14.0512	23.3284
1006	392	ARHGAP1	Rho GTPase activating protein 1	chr11:46698624-46722215	14.1173	23.9478	14.195	8.72405	13.7477	7.9441	15.9727	17.169	24.3851	10.9542	23.4802	27.2582	8.44124	15.8007	12.7291	11.8405	15.229	23.2186
1007	79658	ARHGAP10	Rho GTPase activating protein 10	chr4:148653452-148993927	3.6768	5.29974	6.26149	4.33606	2.30393	5.33307	8.03084	2.09198	5.564	1.0695	4.28765	4.30308	1.21013	0.718257	2.49205	1.96195	0.635481	4.42433
1008	9824	ARHGAP11A	Rho GTPase activating protein 11A	chr15:32907344-32932150	0.751179	0.674213	1.2844	0.34961	0.708199	0.528422	0.196756	1.22079	0.247217	7.42878	1.89532	2.13065	0.764618	1.01084	3.38007	2.15706	2.51757	0.940133
1009	89839	ARHGAP11B	Rho GTPase activating protein 11B	chr15:30918878-30931013	0.76188	0.315084	1.25579	0	0.203163	1.34908	0.569607	0.42518	0.0866551	3.51356	0.368559	0.527887	0.785532	0	1.26725	0.74697	0.659248	0.588658
1010	94134	ARHGAP12	Rho GTPase activating protein 12	chr10:32094325-32217804	8.80108	9.21521	11.2484	7.0535	9.19104	11.1681	4.567	10.8214	5.70339	12.0701	13.7422	7.88646	9.58751	7.69379	17.1969	8.71387	23.5419	5.54668
1011	55843	ARHGAP15	Rho GTPase activating protein 15	chr2:143886898-144525921	9.28476	14.7645	22.1912	7.10297	7.85895	9.94017	9.894	18.0921	5.91888	8.18203	7.68932	7.46284	2.26028	4.33975	5.77727	8.17262	1.1788	4.39341
1012	55114	ARHGAP17	Rho GTPase activating protein 17	chr16:24930704-25026699	8.81743	11.6302	12.8786	4.94988	6.71197	5.32107	8.07145	11.4262	8.83394	7.06508	10.2659	11.0915	5.21549	8.62762	10.3845	7.93458	7.6267	7.59462
1013	93663	ARHGAP18	Rho GTPase activating protein 18	chr6:129898239-130031370	4.05435	4.74534	9.11353	3.59075	3.05935	3.92562	1.97655	6.65389	3.03215	3.5629	9.09491	3.29246	5.32641	5.23526	4.14317	5.77458	2.24848	1.76879
1014	84986	ARHGAP19	Rho GTPase activating protein 19	chr10:98757794-99052430	1.82535	2.33641	3.2088	1.49155	1.76881	2.23875	1.71401	2.39885	2.41275	3.02081	1.82835	2.464	1.74884	1.62846	2.09361	2.43811	1.82922	2.31797
1015	100533184	ARHGAP19-SLIT1	ARHGAP19-SLIT1 readthrough (NMD candidate)	chr10:98757794-99052430	0	0	0	0	0	0.0100786	0	0	0	0	0	0	0	0	0	0	0	0
1016	57569	ARHGAP20	Rho GTPase activating protein 20	chr11:110447758-110583912	0.574958	0.702171	0.45272	0.454232	0.503503	0.705906	0.539248	0.806739	0.620159	0.0492635	0.296597	0.129118	0.119901	0.132861	0.299964	0.317494	0.105363	0.549361
1017	57584	ARHGAP21	Rho GTPase activating protein 21	chr10:24872537-25012597	8.46896	10.696	11.032	5.93567	7.81695	9.12768	6.25927	13.1857	4.94122	9.8027	9.40339	5.51892	14.254	5.42279	38.6088	5.89333	13.5633	5.19485
1018	58504	ARHGAP22	Rho GTPase activating protein 22	chr10:49654067-49864310	0.747083	1.28042	1.45271	0.236924	0.349357	0.333125	0.125818	0.507978	0.314617	0.449318	1.04369	3.0698	0.0333145	1.5079	0.76115	1.27024	0.0807125	0.579915
1019	57636	ARHGAP23	Rho GTPase activating protein 23	chr17:36584719-36668628	1.80977	3.77303	1.64119	1.01242	2.47279	0.953881	2.61599	2.22073	3.62798	1.1318	0.460813	3.08084	0.68862	0.947044	1.69504	1.85812	0.811857	2.88979
1020	83478	ARHGAP24	Rho GTPase activating protein 24	chr4:86396283-86923823	2.91638	5.68647	4.04984	3.1965	2.67376	3.4727	2.16014	1.76394	3.94184	0.6625	0.322524	3.98002	1.80264	1.00317	3.78224	1.92626	0.225989	4.35088
1021	9938	ARHGAP25	Rho GTPase activating protein 25	chr2:68961912-69053957	10.3174	10.3862	17.3374	5.87859	7.3016	7.15483	6.86509	22.2501	5.84251	7.47524	6.01837	3.86473	2.2677	3.20981	2.90833	6.3751	1.56355	5.19885
1022	23092	ARHGAP26	Rho GTPase activating protein 26	chr5:142150291-142608572	2.3772	2.60692	3.27606	1.88727	2.35602	2.7087	2.03016	3.07363	2.3137	0.765533	3.29041	1.67252	1.28472	1.09001	1.602	3.28721	2.07333	1.80562
1023	100874239	ARHGAP26-AS1	ARHGAP26 antisense RNA 1	chr5:142150291-142608572	0	0	0	0	0	0	0	0	0	0	0	0	0	0	0	0	0	0
1024	201176	ARHGAP27	Rho GTPase activating protein 27	chr17_ctg5_hap1:86403-125407	6.45962	6.74554	13.6548	3.72554	4.86161	2.34313	5.48261	7.05321	6.56403	7.51629	5.28797	9.18595	3.61601	4.31795	6.74013	3.46896	0.724458	4.69838
1025	79822	ARHGAP28	Rho GTPase activating protein 28	chr18:6834431-6915712	0.111811	0.375617	0.161454	0.112186	0.164562	0.0444081	0.020602	0.147299	0.284072	0.09225	0.246801	0.199509	0.465042	0.116377	1.95627	0.157737	0.0322007	0.234881
1026	9411	ARHGAP29	Rho GTPase activating protein 29	chr1:94634462-94703307	8.41885	7.02617	10.5655	7.36594	8.49941	12.4213	5.93717	8.51013	7.73377	5.87913	2.68559	2.55943	10.828	4.7967	7.75029	6.04411	5.08531	7.22276
1027	257106	ARHGAP30	Rho GTPase activating protein 30	chr1:161016731-161039760	11.7393	12.5559	22.4941	6.26507	6.32554	6.65163	7.04297	22.1954	6.91933	8.42485	10.5342	7.89517	3.67714	4.13966	3.85702	8.73673	1.41365	5.66114
1028	57514	ARHGAP31	Rho GTPase activating protein 31	chr3:119013219-119138323	2.51549	3.62524	5.23493	1.91581	2.4036	1.79929	2.90384	3.8798	1.95164	0.967959	0.558519	1.64607	1.23203	1.01003	1.99297	3.01305	0.662811	1.62573
1029	9743	ARHGAP32	Rho GTPase activating protein 32	chr11:128834954-129062093	3.51472	4.33754	2.7826	2.3499	3.10615	3.35873	2.82755	4.37162	1.68038	0.861679	1.68951	1.73669	2.39336	1.87124	3.04511	1.17321	5.69349	1.83032
1030	115703	ARHGAP33	Rho GTPase activating protein 33	chr19:36266416-36279724	1.2818	1.45285	1.41743	0.328458	0.874664	0.345112	0.383856	0.898564	2.32995	3.17691	1.14645	2.22911	0.520099	0.851052	0.640817	0.655957	0.435147	2.86001
1031	2909	ARHGAP35	Rho GTPase activating protein 35	chr19:47421932-47508333	12.7347	11.0485	7.27457	12.8499	15.9108	12.9267	16.9995	10.642	15.5835	12.0786	16.3043	12.6578	12.3691	6.78534	16.23	9.09114	19.8064	18.0794
1032	158763	ARHGAP36	Rho GTPase activating protein 36	chrX:130192215-130223859	0	0	0	0	0	0	0	0	0	0.295064	0	0	0	0	0	0.0245851	0	0
1033	80728	ARHGAP39	Rho GTPase activating protein 39	chr8:145754562-145838888	0.58319	0.437923	0.367958	0.181652	0.242152	0.2875	0.266842	0.272454	0.437557	1.69303	1.48431	3.75995	0.415471	0.502334	0.27344	0.602352	0.364874	0.74575
1034	393	ARHGAP4	Rho GTPase activating protein 4	chrX:153172829-153191714	10.0506	12.2557	21.2573	4.80964	6.79622	2.84412	6.128	11.3108	9.10389	31.2393	15.4977	41.25	7.01043	6.71313	24.0842	7.98804	0.53752	7.33815
1035	343578	ARHGAP40	Rho GTPase activating protein 40	chr20:37230576-37279295	0	0.122963	0	0	0	0	0.0420687	0	0.0272429	0	2.01874	5.22905	0	0	0.0574979	0.420422	0.0656043	0.0526184
1036	143872	ARHGAP42	Rho GTPase activating protein 42	chr11:100558406-100861656	4.19576	4.39043	4.46338	4.54171	5.05199	7.05437	3.77046	4.14417	1.64664	4.25353	0.848137	0.846092	4.74254	1.0722	3.63264	2.07764	5.79656	1.89425
1037	9912	ARHGAP44	Rho GTPase activating protein 44	chr17:12569206-12921381	0.515607	1.16954	0.852127	0.739933	0.650322	0.321635	0.353142	0.803493	1.15445	0.399993	0.627869	1.6589	0.190423	0.17521	0.408302	0.911414	0.551575	0.565577
1038	394	ARHGAP5	Rho GTPase activating protein 5	chr14:32546494-32628934	8.58181	8.75386	10.0963	8.56461	8.1937	14.5639	6.14026	8.11629	4.33146	11.9558	4.54507	4.0731	19.1185	5.19602	9.83301	6.16208	20.2855	3.99867
1039	84837	ARHGAP5-AS1	ARHGAP5 antisense RNA 1 (head to head)	chr14:32544624-32545905	0.663313	0.700007	0.929583	2.22132	0.9865	1.23388	1.90467	0.636773	1.77765	0.41038	1.18383	1.4927	4.90151	1.01267	0.651513	0.433059	2.04893	2.10487
1040	395	ARHGAP6	Rho GTPase activating protein 6	chrX:11155662-11683821	0.682299	1.61282	0.958694	0.298178	0.613602	0.224797	0.238846	1.07242	0.913909	0.229433	0.0511118	0.755907	0.116292	0.675868	1.33546	0.496376	0.349644	0.437566
1041	23779	ARHGAP8	Rho GTPase activating protein 8	chr22:45064426-45258664	0.129557	1.56141	1.451	0.503024	0.540566	0.0470464	0.767698	1.20567	0.542208	0.304862	0.417265	12.9574	0.432281	1.10487	1.36787	0.2311	0.0662137	0.917273
1042	64333	ARHGAP9	Rho GTPase activating protein 9	chr12:57853917-57873633	7.99917	7.72155	18.8334	3.85134	5.68314	2.38441	5.12627	11.8767	7.10295	6.07802	7.79071	7.16525	1.43622	2.53862	1.03679	3.92529	0.559012	5.313
1043	396	ARHGDIA	Rho GDP dissociation inhibitor (GDI) alpha	chr17:79825596-79829282	49.881	94.6457	65.1294	52.169	46.6828	27.764	77.9576	44.0743	73.6093	54.1368	270.353	186.669	58.4921	70.4707	37.0644	50.335	24.3099	66.053
1044	397	ARHGDIB	Rho GDP dissociation inhibitor (GDI) beta	chr12:15094949-15114562	106.431	146.481	200.01	78.2909	62.7978	90.0443	89.2388	202.493	66.4089	82.5803	91.2298	96.5896	31.0629	54.4498	66.7771	99.5986	26.665	48.6245
1045	398	ARHGDIG	Rho GDP dissociation inhibitor (GDI) gamma	chr16:330605-333003	0	0.116637	0.139485	0	0	0	0.157913	0	0	0	0	0.585036	0.12464	0	0	0	0	0
1046	9138	ARHGEF1	Rho guanine nucleotide exchange factor (GEF) 1	chr19:42387266-42411604	20.3308	25.5785	35.1027	8.16985	13.3501	8.85059	15.524	15.6734	24.1103	14.7316	21.6385	34.0242	10.676	14.3205	8.73658	16.932	6.30764	21.3382
1047	9639	ARHGEF10	Rho guanine nucleotide exchange factor (GEF) 10	chr8:1772148-1906807	0.847602	1.85693	1.50767	0.831921	1.05027	0.856262	1.1	0.853095	1.49825	0.377872	0.278883	1.3657	0.30125	0.493169	0.946262	1.18775	0.604951	1.10975
1048	55160	ARHGEF10L	Rho guanine nucleotide exchange factor (GEF) 10-like	chr1:17866329-18024370	22.4127	25.3801	22.5428	15.9502	19.0618	13.7932	26.3346	11.0247	42.6219	25.0153	17.6399	31.1657	28.8607	17.724	16.8585	15.7092	12.3032	40.3229
1049	9826	ARHGEF11	Rho guanine nucleotide exchange factor (GEF) 11	chr1:156904631-157015162	6.37134	6.96001	8.61071	4.09779	5.61599	4.03771	5.57531	5.68301	5.9511	6.82686	7.97684	9.02891	9.30521	5.60895	20.5612	11.4636	9.63591	7.26908
1050	23365	ARHGEF12	Rho guanine nucleotide exchange factor (GEF) 12	chr11:120207617-120360645	35.8089	29.6688	28.5988	27.4931	31.4055	44.3935	29.0499	33.2792	15.3871	28.4003	12.2785	14.0462	30.0148	25.3422	42.7258	26.7731	47.5587	15.0748
1051	22899	ARHGEF15	Rho guanine nucleotide exchange factor (GEF) 15	chr17:8213555-8225834	1.96512	2.40975	2.64356	1.19951	1.21935	1.33301	2.62969	1.13327	3.64005	0.752262	0.598732	4.18754	0.915226	2.16588	2.03079	1.87709	0.873814	3.00344
1052	27237	ARHGEF16	Rho guanine nucleotide exchange factor (GEF) 16	chr1:3371146-3397677	1.14748	3.14709	2.68463	1.19295	2.13827	0.792627	2.1331	1.50174	2.10001	1.97292	0.281191	12.3354	2.23968	2.47569	11.4093	1.1335	0.735745	1.92524
1053	9828	ARHGEF17	Rho guanine nucleotide exchange factor (GEF) 17	chr11:73019662-73080425	1.87478	5.51415	3.57956	1.44832	2.43572	1.1485	2.35879	1.41218	6.6469	1.07563	1.47623	4.6832	0.71604	2.0213	2.20065	3.00028	0.506138	3.8678
1054	23370	ARHGEF18	Rho/Rac guanine nucleotide exchange factor (GEF) 18	chr19:7459998-7537371	8.61257	8.65822	11.2204	5.56364	5.96052	4.01345	8.01409	7.942	6.97049	4.79215	5.6015	8.78951	5.71179	4.48645	3.63518	5.88064	7.54601	7.26987
1055	128272	ARHGEF19	Rho guanine nucleotide exchange factor (GEF) 19	chr1:16524598-16539104	0.74248	0.600969	0.922764	0.177982	0.36879	0.210334	0.587606	0.358669	0.635381	1.3311	1.00685	2.18702	0.366584	0.126123	1.41877	0.483727	0.672192	0.785296
1056	9181	ARHGEF2	Rho/Rac guanine nucleotide exchange factor (GEF) 2	chr1:155916629-155948336	7.55652	11.0889	16.3054	4.95223	4.80075	4.31323	6.74374	11.4255	6.97603	5.5461	29.9451	24.7718	2.99115	4.68519	6.06981	21.9647	2.43311	5.78422
1057	115557	ARHGEF25	Rho guanine nucleotide exchange factor (GEF) 25	chr12:58003962-58011028	1.81786	6.44076	3.70332	1.68626	2.44246	1.26687	2.12695	1.73935	4.87557	0.353738	0.514267	6.16457	0.681224	1.05113	2.03082	1.50459	0.212246	2.68312
1058	26084	ARHGEF26	Rho guanine nucleotide exchange factor (GEF) 26	chr3:153742189-153975616	12.9236	3.55677	14.2291	15.6471	7.46388	9.64103	14.1316	10.5687	8.80738	8.09081	3.88385	6.61253	13.8237	5.74901	10.8556	1.891	12.7015	9.59672
1059	100507524	ARHGEF26-AS1	ARHGEF26 antisense RNA 1	chr3:153742189-153975616	0.167281	0.135604	0.242936	0.716725	0.201288	0.795683	0.695627	0.847897	0.419289	0.386858	0.914266	0.517667	0.470481	0.223739	0.570495	0.24527	0.108431	0.202504
1060	64283	ARHGEF28	Rho guanine nucleotide exchange factor (GEF) 28	chr5:72921982-73237818	3.76468	4.69702	3.91425	5.09541	4.1924	3.25601	2.67677	4.33461	3.19518	1.79549	8.46736	7.87297	4.91581	1.65369	5.88276	4.2094	11.5973	4.44245
1061	50650	ARHGEF3	Rho guanine nucleotide exchange factor (GEF) 3	chr3:56761445-57113336	4.64813	6.72194	11.2578	3.37731	3.81627	3.91038	3.30246	13.6494	3.75984	5.15145	5.61064	4.52834	1.29051	1.87909	7.15698	6.47511	1.45371	2.70209
1062	100874200	ARHGEF3-AS1	ARHGEF3 antisense RNA 1	chr3:56761445-57113336	0	0	0	0	0	0	0	0	0	0	0	0	0	0	0	0	0	0
1063	100271715	ARHGEF33	Rho guanine nucleotide exchange factor (GEF) 33	chr2:39146503-39202590	0.0242622	0.137111	0.0935549	0.0243716	0.0389482	0.144474	0	0.0821406	0.0702157	0.0171837	0.0459567	0.0399819	0.0209067	0	0	0.094804	0.0419275	0.0677554
1064	728377	ARHGEF34P	Rho guanine nucleotide exchange factor (GEF) 34, pseudogene	chr7:143955788-143983096	1.31277	1.97628	1.04397	0.785966	1.87068	0.841113	0.385313	2.08837	0.45739	0.947405	1.43723	0.81345	1.42822	0.794767	2.84913	0.608128	2.74998	0.499977
1065	445328	ARHGEF35	Rho guanine nucleotide exchange factor (GEF) 35	chr7:143883175-143892791	2.8251	4.97656	3.97686	3.87344	5.77149	4.98567	3.96615	6.0147	1.38906	4.8088	4.70151	3.97138	4.93062	3.10929	12.3822	2.70416	16.1763	1.25043
1066	389337	ARHGEF37	Rho guanine nucleotide exchange factor (GEF) 37	chr5:148961134-149014527	1.36441	1.04915	0.82146	1.0059	0.462059	0.609503	0.872363	0.746054	1.26699	3.84726	0.403572	2.77468	1.57873	0.133129	3.15702	0.777414	5.01018	0.641005
1067	54848	ARHGEF38	Rho guanine nucleotide exchange factor (GEF) 38	chr4:106473776-106602070	0.0378062	0.198142	0.181985	0.113805	0.0664392	0.0977	0.09152	0.149413	0.35671	0	0	0.0155679	0	1.23109	0	0.0246164	0	0.0794085
1068	100874374	ARHGEF38-IT1	ARHGEF38 intronic transcript 1	chr4:106473776-106602070	0	0	0	0	0	0	0	0	0	0	0	0	0	0.40984	0	0	0	0
1069	84904	ARHGEF39	Rho guanine nucleotide exchange factor (GEF) 39	chr9:35658286-35665278	1.56736	2.91737	2.80859	1.60377	1.77453	1.83271	2.23061	1.5155	1.87915	5.93295	11.0887	6.25166	3.16229	4.0942	2.01093	2.88032	4.59511	1.73569
1070	50649	ARHGEF4	Rho guanine nucleotide exchange factor (GEF) 4	chr2:131674223-131804826	0.137102	0.116643	0.413103	0.116092	0.472121	0.0343585	0.0319501	0.0976712	0.0416526	0.674631	0.0273593	0.225998	0.319957	0	0.301127	0.0940035	0.0498801	0.0764476
1071	55701	ARHGEF40	Rho guanine nucleotide exchange factor (GEF) 40	chr14:21484921-21572863	13.3744	21.8055	12.1377	9.23728	17.0939	9.61404	13.8719	7.65783	31.359	8.64167	9.89448	18.2122	18.6804	4.69484	5.65204	10.3082	14.4449	34.1809
1072	7984	ARHGEF5	Rho guanine nucleotide exchange factor (GEF) 5	chr7:144052488-144077725	2.36727	3.72649	1.98958	1.67778	4.02709	1.45507	1.55785	3.35194	1.09095	2.28538	4.14126	2.58396	3.49227	2.66508	3.88793	1.94506	6.54163	1.3681
1073	9459	ARHGEF6	Rac/Cdc42 guanine nucleotide exchange factor (GEF) 6	chrX:135747711-135863503	7.60716	8.44312	15.1784	4.85991	5.66612	6.65732	5.76641	13.3263	3.71245	4.02195	2.56002	3.21343	2.31193	3.09594	5.83488	5.09374	1.3721	2.89531
1074	8874	ARHGEF7	Rho guanine nucleotide exchange factor (GEF) 7	chr13:111767623-111958081	11.7885	10.4162	15.7153	7.0366	10.0159	10.4945	11.0123	11.1586	11.2018	8.51796	6.71683	11.5713	5.18137	13.932	7.84745	8.02251	9.30289	9.47328
1075	100874226	ARHGEF7-AS1	ARHGEF7 antisense RNA 1	chr13:111767623-111958081	0	0	0	0	0	0	0	0	0	0	0	0	0	0	0	0	0	0
1076	23229	ARHGEF9	Cdc42 guanine nucleotide exchange factor (GEF) 9	chrX:62854847-63005426	2.39407	3.09421	2.33213	2.84856	2.07727	2.54582	1.8831	3.23813	2.40067	1.106	2.38678	3.06291	2.46629	2.68296	2.21197	0.948844	2.00442	2.3907
1077	100874355	ARHGEF9-IT1	ARHGEF9 intronic transcript 1	chrX:62854847-63005426	0	0	0	0	0	0	0	0	0	0	0	0	0	0	0	0	0	0
1078	8289	ARID1A	AT rich interactive domain 1A (SWI-like)	chr1:27022521-27108601	8.88474	11.1718	9.34493	5.13774	6.79274	6.89335	9.0601	11.912	7.37043	8.28194	9.45742	11.3909	6.90849	4.6543	12.1406	5.7032	11.8607	10.5435
1079	57492	ARID1B	AT rich interactive domain 1B (SWI1-like)	chr6:157099063-157531913	4.52989	5.66304	5.25289	2.9969	3.71204	3.49194	3.78112	5.11961	3.65744	3.73929	3.65132	3.11067	3.90452	2.77307	3.33694	4.29952	2.55729	4.3906
1080	196528	ARID2	AT rich interactive domain 2 (ARID, RFX-like)	chr12:46123619-46301819	2.78068	3.66647	4.37738	3.02641	3.01237	4.4297	2.70081	5.64782	1.55476	3.3591	1.70976	1.76584	2.98623	2.50256	2.56821	3.06628	7.63122	1.61711
1081	1820	ARID3A	AT rich interactive domain 3A (BRIGHT-like)	chr19:926036-972803	1.88012	1.77148	2.04144	0.695777	1.20055	0.821529	0.935648	2.16174	1.01873	0.763779	9.22057	1.86759	1.99061	1.36863	0.697537	8.3502	0.331598	0.957245
1082	10620	ARID3B	AT rich interactive domain 3B (BRIGHT-like)	chr15:74833547-74890472	2.04548	2.12903	2.566	1.36166	1.95827	1.29135	1.58148	3.44847	1.72916	1.50123	2.87107	1.76666	1.48666	1.34098	1.78838	2.02227	0.936936	1.78902
1083	138715	ARID3C	AT rich interactive domain 3C (BRIGHT-like)	chr9:34621454-34628011	3.94981	3.00171	0.969655	5.74133	2.372	3.50548	5.40589	1.98983	4.31267	0.356756	0.28492	0.573277	7.27916	0.527587	0.981256	0	0.256229	3.97996
1084	5926	ARID4A	AT rich interactive domain 4A (RBP1-like)	chr14:58765221-58840451	11.2582	14.3065	14.2401	8.45961	12.9205	22.904	6.02891	20.133	5.78528	15.7029	9.94429	8.59737	5.67366	8.10964	4.90439	7.55083	13.8125	5.69353
1085	51742	ARID4B	AT rich interactive domain 4B (RBP1-like)	chr1:235330209-235491532	7.13034	8.89903	11.9669	5.45262	6.80936	8.55099	4.20808	9.54669	3.71629	7.31014	7.58729	7.57324	7.65191	11.4639	10.162	17.5877	15.4136	3.375
1086	10865	ARID5A	AT rich interactive domain 5A (MRF1-like)	chr2:97202463-97218371	10.5339	12.7115	16.0595	13.3225	11.103	9.11973	21.7731	10.8948	14.7646	8.40676	30.6627	23.1979	3.47981	11.4927	2.70249	10.5612	6.3302	13.4739
1087	84159	ARID5B	AT rich interactive domain 5B (MRF1-like)	chr10:63661012-63856707	2.92046	6.24001	5.61914	2.45195	3.61389	2.97682	2.84154	6.60714	2.88743	3.24511	3.25482	4.74902	1.49879	2.60741	3.11659	6.14063	3.19892	2.13104
1088	25820	ARIH1	ariadne RBR E3 ubiquitin protein ligase 1	chr15:72766666-72878896	11.8846	12.8849	13.8311	11.3741	12.6524	13.1514	9.39873	18.1062	7.65111	11.5248	8.19181	8.47574	12.9563	7.93439	21.001	11.2106	24.7525	7.93187
1089	10425	ARIH2	ariadne RBR E3 ubiquitin protein ligase 2	chr3:48955220-49022971	12.6414	13.4803	15.4003	10.0841	11.1193	11.213	10.5344	10.13	12.6812	16.2869	27.5942	23.1732	10.8304	14.5899	11.3324	12.232	10.8115	13.8397
1090	646450	ARIH2OS	ariadne homolog 2 opposite strand	chr3:48955220-49022971	0.435777	0.830249	1.06286	0.589488	0.698456	0.430691	1.13214	1.14152	0.562096	1.25066	2.91801	1.38226	0.886604	0.776578	0.663592	0.947613	0.56518	0.890007
1091	400	ARL1	ADP-ribosylation factor-like 1	chr12:101786902-101801572	15.9697	18.8018	21.1703	20.9826	15.0256	23.1529	13.0921	22.0847	13.4057	21.2844	24.036	15.879	26.0051	22.8887	18.8722	19.8337	28.7483	13.6809
1092	285598	ARL10	ADP-ribosylation factor-like 10	chr5:175792501-175800503	0.409945	0.739122	0.971091	0.459549	0.621096	0.433178	0.555886	0.820563	0.0976481	0.454219	0.0433286	0.300807	0.512901	0	0.483556	0.712469	0.393686	0.157237
1093	115761	ARL11	ADP-ribosylation factor-like 11	chr13:50202434-50208008	0.924413	0.565867	1.94608	0.506887	0.651964	0.900461	0.496116	1.45358	0.242674	0.635509	0.265506	0.507949	0.338245	0.149915	0.275415	0.821045	0.145232	0.312296
1094	392509	ARL13A	ADP-ribosylation factor-like 13A	chrX:100224696-100245820	0	0	0	0	0	0	0	0	0	0.0546132	0	0	0	0	0	0	0	0
1095	200894	ARL13B	ADP-ribosylation factor-like 13B	chr3:93698982-93774522	1.31584	2.10174	2.7665	1.59397	1.64816	2.69476	1.3699	2.20748	1.30866	1.10368	1.69153	1.96899	1.76962	0.976012	2.69884	1.50823	1.79636	1.21213
1096	80117	ARL14	ADP-ribosylation factor-like 14	chr3:160394947-160396235	0.0941257	1.23596	0.276967	0.287763	2.41213	0	0.105099	0	1.11218	0.203784	0.90443	0.156067	0.165017	1.5927	0	0.245803	0	0.126756
1097	120534	ARL14EP	ADP-ribosylation factor-like 14 effector protein	chr11:30344648-30359165	8.31552	7.72234	10.1045	8.03053	8.11258	13.5413	5.73561	7.89498	8.24726	7.70682	6.09431	5.17021	11.7237	8.32993	7.54905	8.19779	11.4802	8.24097
1098	644100	ARL14EPL	ADP-ribosylation factor-like 14 effector protein-like	chr5:115387162-115394827	0	0	0	0	0	0.287028	0	0	0	0	0	0	0	0	0	0	0	0
1099	54622	ARL15	ADP-ribosylation factor-like 15	chr5:53180613-53606403	4.96141	5.87553	6.08192	3.80827	4.29671	5.11573	3.99353	3.51052	4.55373	7.62747	1.4613	3.26153	6.04445	5.44156	9.12023	8.98469	4.47781	2.24509
1100	339231	ARL16	ADP-ribosylation factor-like 16	chr17:79648223-79650954	8.36522	13.3367	13.1338	8.85114	7.26917	6.51697	7.63979	4.68084	16.5186	13.4278	39.274	28.2674	14.8734	12.6262	6.00748	8.19426	7.14758	15.7356
1101	51326	ARL17A	ADP-ribosylation factor-like 17A	chr17_ctg5_hap1:1450905-1513884	0.514547	0.789492	2.00033	0	0.876236	0.373596	0	2.23479	0.0710919	0.450634	0.982906	1.45397	0.16109	1.13647	0.422812	0.180095	1.01596	0.215036
1102	100506084	ARL17B	ADP-ribosylation factor-like 17B	chr17_ctg5_hap1:195720-462618	0	1.77892	0	0	0.412611	0	0	0	0.236441	0.468425	0	0	0	0	1.09715	1.39361	0	0
1103	402	ARL2	ADP-ribosylation factor-like 2	chr11:64781584-64808044	10.3422	25.7072	17.197	13.4253	10.1311	5.03406	12.8616	12.7612	15.2331	16.9804	32.9335	53.4275	8.06253	15.3565	11.6803	24.9153	11.094	11.9254
1104	100528018	ARL2-SNX15	ARL2-SNX15 readthrough (NMD candidate)	chr11:64781584-64808044	0.270179	0	0.567826	0	0	0	0	0	0	0	0	0.196958	0	0	0	0	0	0
1105	23568	ARL2BP	ADP-ribosylation factor-like 2 binding protein	chr16:57279037-57287545	10.8163	18.3578	14.928	13.5545	11.7774	8.37748	14.5439	14.4948	12.7889	7.79542	13.1336	9.72301	7.49956	10.4928	20.246	8.53751	20.7615	14.002
1106	403	ARL3	ADP-ribosylation factor-like 3	chr10:104433483-104474190	2.76763	3.04688	2.69604	5.37257	2.74387	4.10292	3.45356	2.14277	4.60562	3.59639	5.06545	3.6898	2.94806	2.90429	2.58531	3.79957	3.7982	3.51816
1107	10124	ARL4A	ADP-ribosylation factor-like 4A	chr7:12726451-12730558	3.19124	3.83403	4.96691	2.69753	3.57648	3.06263	2.59992	4.19223	1.87704	4.95138	2.78266	2.66426	2.48192	2.77399	5.67682	2.61155	12.8252	2.69298
1108	10123	ARL4C	ADP-ribosylation factor-like 4C	chr2:235401685-235405697	9.2481	13.9476	21.6317	8.57542	12.1081	6.43429	7.86444	12.4934	9.67712	6.82611	10.1383	10.3231	3.46875	6.52726	3.07828	10.2888	1.83876	6.16321
1109	379	ARL4D	ADP-ribosylation factor-like 4D	chr17:41476352-41478504	20.0929	14.313	11.9496	16.8909	8.52109	17.915	17.5561	8.72588	19.8041	53.0457	12.2076	20.5109	14.8369	11.9571	24.4579	6.64976	10.7156	20.7604
1110	26225	ARL5A	ADP-ribosylation factor-like 5A	chr2:152657479-152685009	10.541	9.36166	15.3221	11.6564	9.8982	18.3644	9.69642	14.9764	8.26766	15.7721	9.35875	10.288	13.8537	7.92724	9.31107	9.15657	17.3216	8.86411
1111	221079	ARL5B	ADP-ribosylation factor-like 5B	chr10:18948312-18966940	8.30295	4.9977	8.24157	6.06948	10.4202	9.5334	3.58566	9.76323	1.59284	8.93743	3.32186	1.45624	7.87494	2.83619	17.2166	8.07402	8.62486	2.33698
1112	390790	ARL5C	ADP-ribosylation factor-like 5C	chr17:37313146-37322414	0.140758	0	0	0	0	0	0	0	0	0	0	0	0	0	0	0	0	0
1113	84100	ARL6	ADP-ribosylation factor-like 6	chr3:97483364-97520086	1.18846	1.06385	1.14772	0.75564	1.20792	1.55299	1.58372	0.416209	0.782032	0.640162	0.796802	0.984144	1.95783	0.547207	1.45134	0.890931	0.927032	0.822816
1114	23204	ARL6IP1	ADP-ribosylation factor-like 6 interacting protein 1	chr16:18802990-18812857	130.433	139.847	144.643	195.036	138.254	174.409	161.426	130.629	150.727	294.828	82.2287	88.4708	294.174	103.166	88.5663	61.7384	137.123	183.364
1115	51329	ARL6IP4	ADP-ribosylation factor-like 6 interacting protein 4	chr12:123464606-123467460	82.5017	109.634	93.3506	160.849	74.1589	102.892	123.498	96.1224	80.9373	121.869	186.781	353.129	107.852	149.649	80.368	85.0795	99.2088	81.0513
1116	10550	ARL6IP5	ADP-ribosylation factor-like 6 interacting protein 5	chr3:69134089-69155239	42.3621	49.832	59.0176	43.0618	35.5629	66.6507	34.2216	80.103	34.0964	42.8262	37.1679	40.5128	27.0097	23.1891	56.2218	35.5153	49.756	29.2889
1117	151188	ARL6IP6	ADP-ribosylation factor-like 6 interacting protein 6	chr2:153574406-153617767	1.75409	1.48246	2.77913	1.61335	1.00959	1.45149	1.80012	1.28905	2.13549	3.11734	2.06441	1.41562	1.41769	0.408057	1.03981	1.80703	2.04367	2.30972
1118	127829	ARL8A	ADP-ribosylation factor-like 8A	chr1:202102531-202113871	20.375	34.4549	25.0211	19.5244	21.0131	14.6045	29.4355	22.4259	17.9994	7.08143	32.3618	72.0883	21.756	26.8645	33.2745	39.0164	25.2916	19.3492
1119	55207	ARL8B	ADP-ribosylation factor-like 8B	chr3:5163929-5222601	20.9791	27.917	30.3881	24.3433	18.6771	26.9684	19.8228	22.7546	15.1788	32.5147	40.072	25.8663	26.4795	23.7065	32.9945	22.7256	30.7028	15.9281
1120	132946	ARL9	ADP-ribosylation factor-like 9	chr4:57371374-57390058	0	0.138231	0.33073	0.342559	0	0	0	0	0.331912	0	0	0	0	0	0	0	0	0
1121	55156	ARMC1	armadillo repeat containing 1	chr8:66514690-66546452	9.50193	9.2572	11.2595	9.56611	7.53928	14.4044	7.44737	5.39483	7.10924	17.3483	19.9713	21.548	11.2805	16.6054	9.8851	13.298	18.3692	7.05991
1122	83787	ARMC10	armadillo repeat containing 10	chr7:102715327-102789569	10.6652	11.7337	11.7378	12.2549	10.9782	14.2678	11.8561	10.4593	13.6851	11.2643	15.8104	10.918	14.0623	11.2633	13.4065	9.02276	21.7567	12.9887
1123	221481	ARMC12	armadillo repeat containing 12	chr6:35704808-35716690	1.23346	0.359918	0.107554	0.2312	0.262336	0.645809	0.733375	0.610833	0.416649	0.633331	0.842451	1.36256	0.576741	1.06988	0.5855	0.784984	0	0.471061
1124	84071	ARMC2	armadillo repeat containing 2	chr6:109169618-109295675	0.394868	0.433031	0.707609	0.141774	0.203722	0.572393	0.0956565	0.668134	0.366472	0.344949	0.614881	0.65093	0.291928	0.15415	0.767946	0.238821	0.268088	0.334059
1125	101929716	ARMC2-AS1	ARMC2 antisense RNA 1	chr6:109169618-109295675	0	0	0	0	0	0	0	0	0	0	0.203641	0	0	0	0	0	0	0
1126	219681	ARMC3	armadillo repeat containing 3	chr10:23216952-23327452	0	0	0	0	0	0	0	0	0	0	0.3706	0	0	0	0	0	0	0
1127	55130	ARMC4	armadillo repeat containing 4	chr10:28101092-28287984	0	0.119187	0.0284488	0	0.203593	0	0.0468742	0.0476072	0.595691	0	0.0279433	0.0697642	0	0.6406	0.0320352	0.0275441	0	0.233568
1128	79798	ARMC5	armadillo repeat containing 5	chr16:31469593-31478488	4.81628	5.09326	4.34327	5.07876	3.90117	2.19029	9.17723	1.57986	8.71221	1.10303	2.36735	5.0857	9.19002	1.91063	0.731437	0.863441	4.25424	9.60092
1129	93436	ARMC6	armadillo repeat containing 6	chr19:19144386-19168987	15.0566	22.6727	22.0012	31.5648	15.8325	22.5224	28.3355	7.74591	18.5823	5.04786	18.0781	13.7148	42.3853	6.45042	7.72452	6.68906	8.09191	25.5942
1130	79637	ARMC7	armadillo repeat containing 7	chr17:73106081-73127890	2.09159	5.94887	3.40071	2.53577	3.18685	1.67735	4.00646	3.3534	3.64764	2.38801	15.8395	12.7844	3.62936	3.68249	3.29436	2.62472	2.48592	3.5255
1131	25852	ARMC8	armadillo repeat containing 8	chr3:137906089-138048728	5.95963	6.9697	10.215	5.46546	5.56947	7.74253	4.35541	7.13211	3.79048	7.65879	9.71499	6.50697	7.7155	5.31454	8.65684	6.58713	9.95744	3.93107
1132	80210	ARMC9	armadillo repeat containing 9	chr2:232063259-232240590	0.43071	1.16113	0.605594	0.290196	0.525379	0.695953	0.373383	0.27005	0.47808	0.12667	0.828713	2.28064	0.374302	0.512469	0.647187	0.525818	0.51018	0.679553
1133	51309	ARMCX1	armadillo repeat containing, X-linked 1	chrX:100805513-100809675	1.71918	6.01127	4.85441	1.89471	2.46487	1.60927	2.19824	1.58261	3.1895	1.15235	1.93531	2.45272	1.35591	1.9041	1.14675	4.31304	0.180125	2.00732
1134	9823	ARMCX2	armadillo repeat containing, X-linked 2	chrX:100910267-100914876	1.17251	3.47617	3.45953	1.06191	1.29389	1.88115	1.25189	1.91185	2.79591	0.539104	0.182347	2.12246	1.13926	0.671522	2.96577	3.95298	0.553166	1.22002
1135	51566	ARMCX3	armadillo repeat containing, X-linked 3	chrX:100878119-100882831	11.3642	9.10781	15.1998	6.02276	9.17953	12.4142	5.4477	13.3586	11.4441	12.4235	1.8245	7.40612	2.00683	37.5413	12.7898	19.2691	1.21925	12.9587
1136	100131755	ARMCX4	armadillo repeat containing, X-linked 4	chrX:100673250-100790975	1.13886	3.15684	2.23863	0.579633	1.6878	1.83643	1.13583	1.13512	2.38103	0.460711	1.38729	0.846916	1.03675	1.7988	1.17022	1.70706	1.02444	1.55049
1137	64860	ARMCX5	armadillo repeat containing, X-linked 5	chrX:101854095-101972661	4.16644	4.5028	4.42135	4.19661	4.4779	6.30388	2.56669	5.84569	2.38257	3.37528	2.96718	2.90663	4.98206	9.198	4.00217	4.36779	5.94189	3.17634
1138		ARMCX5-GPRASP2,GPRASP2	#N/A	chrX:101854095-101972661	0.338011	0.359732	0.437119	0.445303	0.836245	0.380959	0	0	0.679846	0	0	0	0	0	0.373393	0	0.249449	0.349047
1139	54470	ARMCX6	armadillo repeat containing, X-linked 6	chrX:100870107-100872991	9.42711	12.4783	21.5857	8.22202	8.15051	11.6356	8.26598	30.2613	12.6059	10.5932	6.36826	16.692	2.28403	29.0754	16.7356	16.6012	1.42309	11.0823
1140	387715	ARMS2	age-related maculopathy susceptibility 2	chr10:124214178-124216868	0	0	0	0	0.138789	0	0.196072	0	0	0.256322	0.169772	0.145067	0	0	0	0	0.150445	0
1141	405	ARNT	aryl hydrocarbon receptor nuclear translocator	chr1:150782180-150849244	17.6652	17.3888	17.7305	17.0684	18.0988	18.5504	18.1783	18.6165	16.2999	24.9271	11.7952	11.5494	27.1185	9.80446	45.5594	22.0153	28.9833	17.2891
1142	9915	ARNT2	aryl-hydrocarbon receptor nuclear translocator 2	chr15:80696691-80890277	0.218479	1.73511	0.345273	0.328614	0.300706	0.0557978	0.275936	0.334925	0.567419	0.132327	0.0442608	0.424003	0.0670957	1.11389	0.0942447	2.032	0.0134824	0.558205
1143	406	ARNTL	aryl hydrocarbon receptor nuclear translocator-like	chr11:13299324-13408812	12.3671	6.27793	5.09681	5.83279	3.39428	5.39566	5.08701	6.75347	6.99763	6.65178	1.98572	2.60348	3.70835	7.75241	9.96663	6.27053	8.69913	4.7072
1144	56938	ARNTL2	aryl hydrocarbon receptor nuclear translocator-like 2	chr12:27485786-27599567	0.462997	0.960535	0.72856	0.618823	0.653404	0.334467	0.170503	1.33277	0.439147	3.93975	1.56587	2.74901	1.05521	3.67339	0.455314	1.40325	0.0367508	0.558156
1145	101928646	ARNTL2-AS1	ARNTL2 antisense RNA 1	chr12:27485786-27599567	0	0	0	0	0	0	0	0	0	0.126996	0	0	0	0.153154	0	0	0	0
1146	10552	ARPC1A	actin related protein 2/3 complex, subunit 1A, 41kDa	chr7:98923495-98963885	28.1389	37.2877	26.6044	46.1118	27.6968	23.1913	41.6908	26.4075	41.7386	56.5229	99.9984	77.4309	25.9166	44.0389	65.2033	44.1496	57.3307	38.8137
1147	10095	ARPC1B	actin related protein 2/3 complex, subunit 1B, 41kDa	chr7:98972297-99006305	39.5755	59.7533	77.5903	37.8553	27.365	16.0329	41.1071	33.3514	39.2627	43.2394	106.42	163.601	20.2037	60.9217	50.0552	70.7833	12.9481	37.8434
1148	10109	ARPC2	actin related protein 2/3 complex, subunit 2, 34kDa	chr2:219081816-219119071	79.8546	95.2756	148.671	85.0741	63.2739	61.4969	66.0914	151.085	60.161	80.6522	161.864	138.187	64.9579	81.4917	99.5405	100.812	69.5007	57.4481
1149	10094	ARPC3	actin related protein 2/3 complex, subunit 3, 21kDa	chr12:110872694-110888216	86.2168	114.098	204.39	92.666	77.0289	103.97	108.813	134.547	100.987	170.342	285.76	205.374	91.3795	210.794	94.0863	125.967	92.4606	98.6071
1150	10093	ARPC4	actin related protein 2/3 complex, subunit 4, 20kDa	chr3:9821647-9878040	34.7146	52.0978	55.8398	40.7894	29.8395	32.9341	48.4234	57.2594	37.1837	46.7841	0	120.996	29.2454	48.0623	41.5077	42.8089	36.0393	35.1272
1151	100526693	ARPC4-TTLL3	ARPC4-TTLL3 readthrough	chr3:9821647-9878040	0.76053	1.96492	3.09772	0.373334	1.35242	0.466548	0.32736	1.42893	1.77701	0.795088	0	3.9326	0.918292	1.14267	0.991956	0.773317	0.0256488	2.19307
1152	10092	ARPC5	actin related protein 2/3 complex, subunit 5, 16kDa	chr1:183595327-183605076	45.2565	52.2808	91.5377	49.9676	37.2376	45.0881	45.6727	47.2268	36.0831	59.7066	54.2226	87.6769	69.3299	55.8479	129.897	70.9771	102.649	37.8303
1153	81873	ARPC5L	actin related protein 2/3 complex, subunit 5-like	chr9:127631483-127639696	21.7435	22.7595	26.5912	26.1721	20.9144	17.6579	18.3203	16.2749	20.8574	48.5794	67.7129	32.3915	19.3207	24.1597	12.9267	37.2945	24.2517	19.2401
1154	10776	ARPP19	cAMP-regulated phosphoprotein, 19kDa	chr15:52839431-52861213	14.6036	17.2228	23.8245	16.2652	15.1002	20.31	13.2683	23.7027	10.7374	22.7318	18.3113	17.935	17.1234	14.1004	32.9884	14.818	30.1157	11.4519
1155	10777	ARPP21	cAMP-regulated phosphoprotein, 21kDa	chr3:35680665-35835988	1.44048	0.867815	0.65709	1.30631	0.38131	0.105905	0.768682	0.216928	0.138665	2.28769	0.120623	0.107753	1.17009	0.0300102	0.101964	0	0	0.255419
1156	407	ARR3	arrestin 3, retinal (X-arrestin)	chrX:69488184-69501690	0	0	0	0	0	0	0.103008	0	0	0	0.0886311	0	0	0	0	0	0	0
1157	408	ARRB1	arrestin, beta 1	chr11:74971165-75062875	4.30357	5.83599	5.93637	4.44838	2.81052	2.95992	6.45938	3.61873	4.45199	5.31741	2.09027	3.40749	4.47742	1.33128	1.40326	3.28529	0.855589	4.53386
1158	409	ARRB2	arrestin, beta 2	chr17:4613788-4624795	25.0455	33.6318	48.7515	22.2193	19.5133	17.305	32.0973	36.0998	18.2489	26.5135	26.4699	57.7061	14.0882	25.8257	17.7474	24.0002	8.39518	19.3365
1159	92714	ARRDC1	arrestin domain containing 1	chr9:140500095-140513308	10.5313	16.0713	17.4308	11.8634	9.66197	6.5465	19.0037	6.93068	17.0673	8.28562	19.1755	19.2315	11.0825	8.99536	3.92625	10.8976	6.27978	17.8496
1160	27106	ARRDC2	arrestin domain containing 2	chr19:18111940-18124911	6.83632	19.6584	13.4702	3.15379	6.42359	3.36769	6.31069	6.60079	14.1543	12.7795	7.20392	29.5232	5.72989	28.5134	21.1383	7.69594	2.59015	11.1528
1161	57561	ARRDC3	arrestin domain containing 3	chr5:90664540-90716532	25.8514	22.7426	32.7336	39.9695	17.015	144.552	32.4998	49.8002	23.8403	22.4822	9.55216	10.1744	38.8831	57.9186	38.5345	25.2542	50.8885	32.9386
1162	100129716	ARRDC3-AS1	ARRDC3 antisense RNA 1	chr5:90664540-90716532	0.30517	0.141419	0.464494	0.0879322	0.139881	0.518334	0.19342	0.68734	0.0623769	0.372436	0.12436	0.215891	0.301949	0.194356	0.165242	0.142054	0.113037	0
1163	91947	ARRDC4	arrestin domain containing 4	chr15:98503932-98517068	7.57491	5.34759	12.5972	9.63075	9.47112	8.34511	5.4171	11.6285	5.30806	18.4379	0.463773	4.26762	29.117	7.90595	6.66196	4.56422	11.4653	5.24834
1164	645432	ARRDC5	arrestin domain containing 5	chr19:4890448-4902879	0.352752	0.460622	0.687932	0.071546	0.565424	0.251062	0.157061	0.316884	0.0993917	0.65768	0.742045	0.642041	0	0.188596	0.214798	0.138063	0	0.192324
1165	410	ARSA	arylsulfatase A	chr22:51061181-51066601	10.713	11.1786	11.2565	8.91198	7.48213	4.9359	13.1581	6.81119	10.6366	5.3346	13.9959	35.7166	13.9382	13.6373	5.9848	4.17515	6.87005	11.5409
1166	411	ARSB	arylsulfatase B	chr5:78073036-78282357	5.69579	4.45466	7.19814	4.08485	6.27445	3.62156	3.33063	6.4147	2.57658	3.45756	3.62868	3.24984	4.63612	5.49331	2.78056	2.55558	3.88092	4.17008
1167	414	ARSD	arylsulfatase D	chrX:2822010-2847416	16.1772	15.4923	14.8291	18.6782	14.4597	17.8473	51.3694	9.75166	25.9855	4.50154	13.0992	15.9365	15.1787	10.8196	9.95981	7.93601	20.4571	31.9221
1168	415	ARSE	arylsulfatase E (chondrodysplasia punctata 1)	chrX:2852672-2886351	39.0138	39.0812	33.2309	44.9126	44.4413	40.3231	126.566	27.1032	58.7335	5.77039	57.9684	72.0444	23.3599	72.2636	9.25905	39.2635	32.8046	68.671
1169	416	ARSF	arylsulfatase F	chrX:2958274-3030770	0.40942	1.50785	0.983135	1.71229	0.0437138	1.03373	1.09064	0.122684	0.36453	0.311548	0.155924	4.1911	0.0946749	0	0.786943	0.467047	0	0.0749437
1170	22901	ARSG	arylsulfatase G	chr17:66255322-66597095	1.17049	1.42328	1.37609	1.09572	0.938966	0.745723	1.8079	1.69543	1.5381	0.356966	0.666564	1.5523	0.217078	0.484592	0.50695	1.25309	0.686469	1.16579
1171	347527	ARSH	arylsulfatase family, member H	chrX:2924653-2951426	0	0	0	0	0	0	0	0	0	0	0	0	0	0	0	0	0	0
1172	340075	ARSI	arylsulfatase family, member I	chr5:149675908-149682525	0.0336889	0.354347	0.260411	0.135625	0.0810965	0	0.186591	0.0759593	0.339364	0.119601	0.0319681	0.805651	0.465541	0.06009	0.0765015	0.0219471	0.320239	0.421267
1173	79642	ARSJ	arylsulfatase family, member J	chr4:114821439-114900878	1.17752	1.63143	1.19877	0.892327	0.802528	0.502819	0.393182	0.727263	0.949528	2.12313	1.17784	0.677202	0.306162	0.0594586	0.637955	0.245954	0.15357	0.605589
1174	153642	ARSK	arylsulfatase family, member K	chr5:94890824-94940806	1.74665	1.51529	2.45363	2.30036	1.8858	2.41898	1.89916	2.50666	1.57845	0.788796	0.783201	0.811695	3.72845	1.27456	1.87445	1.63429	4.50059	1.98758
1175	417	ART1	ADP-ribosyltransferase 1	chr11:3666360-3685646	0	0	0	0	0	0	0	0	0	0	0	0	0	0	0	0.0600697	0	0
1176	419	ART3	ADP-ribosyltransferase 3	chr4:76932332-77033955	0	0.124232	0.222763	0	0.0608764	0.0901008	0.0835775	0.0852816	0.105454	0	0	0	0.0662931	0.0676946	0	0.0991785	0	0
1177	420	ART4	ADP-ribosyltransferase 4 (Dombrock blood group)	chr12:14982244-14996413	15.9602	13.3627	20.4096	21.7439	15.2993	22.7274	14.3994	12.7086	8.70233	4.64887	0.920498	4.04655	21.6748	6.37009	2.39583	4.09858	7.24069	13.4364
1178	116969	ART5	ADP-ribosyltransferase 5	chr11:3659735-3663546	0.0977632	0.319761	0	0.498527	0	0	0.436861	0	1.76262	0.141247	5.92478	0.0810751	0	0	0	0.127668	0	0.265488
1179	9048	ARTN	artemin	chr1:44398991-44402912	0	0.103345	0	0.128443	0.10168	0	0.0705262	0	0.358865	0.0907818	0.279968	0.630705	0.0551713	0	0	0.15311	0.0548249	0.17353
1180	64801	ARV1	ARV1 homolog (S. cerevisiae)	chr1:231114822-231136479	13.0151	13.7985	17.209	15.8922	11.5419	20.4678	13.2313	21.5741	7.73413	11.0689	13.1016	11.8629	28.829	15.8237	31.8297	33.3857	31.7822	8.76311
1181	421	ARVCF	armadillo repeat gene deleted in velocardiofacial syndrome	chr22:19863040-20004309	3.32489	5.76915	5.38592	2.21865	2.89788	1.67026	4.48432	1.20166	7.56616	0.754628	7.57975	7.64186	1.67942	3.19746	3.24047	0.998127	0.98758	7.0663
1182	170302	ARX	aristaless related homeobox	chrX:25021812-25034065	0	0	0.0362066	0	0.0300362	0	0	0.0843766	0	0	0	0	0	0	0	0.0243922	0	0
1183	57412	AS3MT	arsenite methyltransferase	chr10:104613966-104661655	16.6124	17.4738	19.0795	18.6776	16.0966	29.9684	44.6207	18.4064	26.5794	35.7308	13.7762	32.3959	10.7564	34.2453	14.2149	42.0075	22.9349	34.9207
1184	427	ASAH1	N-acylsphingosine amidohydrolase (acid ceramidase) 1	chr8:17913924-17942507	52.8987	62.5272	132.103	42.5593	44.77	51.2936	42.2489	61.6714	30.6	49.4885	27.7089	33.6198	48.5401	38.4353	35.1874	58.2055	24.0061	29.9327
1185	56624	ASAH2	N-acylsphingosine amidohydrolase (non-lysosomal ceramidase) 2	chr10:51946999-52008370	1.22252	0.774143	1.0147	1.50737	1.34416	2.48688	0.739088	1.50039	0.323602	0.508536	0.181076	0.44852	5.13727	0.381703	1.80572	0.591372	2.11323	0.375179
1186	653308	ASAH2B	N-acylsphingosine amidohydrolase (non-lysosomal ceramidase) 2B	chr10:52499687-52514569	0.718915	0.407384	0	0.75544	0.38202	1.68116	0.545646	0.79287	0	0.900241	0	0.201255	0.653693	0	1.6846	0.943569	1.66148	0.150232
1187	50807	ASAP1	ArfGAP with SH3 domain, ankyrin repeat and PH domain 1	chr8:131064350-131455906	5.32029	8.47016	10.1385	2.83275	5.46131	5.17605	4.37366	8.27194	3.61742	13.4995	22.1544	12.2235	2.47195	6.36273	7.7514	8.63551	3.41881	3.62837
1188	29065	ASAP1-IT1	ASAP1 intronic transcript 1	chr8:131064350-131455906	0	0	0	0	0	0	0	0	0	0	0.303537	0.0871818	0	0.0935397	0	0	0.0908786	0
1189	100507117	ASAP1-IT2	ASAP1 intronic transcript 2	chr8:131064350-131455906	0.440515	0.895515	0.802303	0	0.309073	0.457832	0.183504	0.619348	0	0.786435	4.30358	5.00428	0.191226	1.47252	0.250887	0.430794	0.618783	0
1190	8853	ASAP2	ArfGAP with SH3 domain, ankyrin repeat and PH domain 2	chr2:9346893-9545812	2.41952	2.69423	3.38072	1.83332	2.31117	2.22122	1.98032	1.45895	2.03672	0.535978	0.401566	1.70934	2.5403	1.61329	6.44556	1.6412	6.55248	1.5402
1191	55616	ASAP3	ArfGAP with SH3 domain, ankyrin repeat and PH domain 3	chr1:23755055-23810750	2.38329	8.90619	3.30049	2.78114	2.23848	2.29463	3.79412	1.45906	3.59312	2.35308	7.30146	7.80771	4.65479	8.39061	8.45293	1.57044	2.78227	4.17508
1192	51665	ASB1	ankyrin repeat and SOCS box containing 1	chr2:239335625-239360891	2.37779	4.21644	3.55269	1.8592	4.05837	2.1211	1.60294	1.94275	3.22023	1.27842	1.99322	4.33379	1.58145	1.8947	1.90768	2.50214	1.24031	2.93783
1193	136371	ASB10	ankyrin repeat and SOCS box containing 10	chr7:150872784-150884919	0	0	0	0	0	0	0	0	0	0	0	0	0	0	0	0	0	0
1194	140456	ASB11	ankyrin repeat and SOCS box containing 11, E3 ubiquitin protein ligase	chrX:15299830-15333746	0	0.0319891	0	0	0	0	0	0	0.028314	0.140458	0	0.0325755	0.03415	0	0	0	0	0.0547083
1195	142689	ASB12	ankyrin repeat and SOCS box containing 12	chrX:63444071-63450511	0.0936785	0.076872	0.0918735	0.0954563	0.225066	0.221804	0	0.104931	0	0	0	0.15532	0	0.333717	0.0715532	0	0	0
1196	79754	ASB13	ankyrin repeat and SOCS box containing 13	chr10:5680819-5708558	19.5969	13.9618	18.8009	24.3968	15.0548	15.0216	39.5886	10.811	21.5224	9.54411	29.841	31.6132	15.1603	8.85082	32.9689	5.32232	11.4455	26.4878
1197	142686	ASB14	ankyrin repeat and SOCS box containing 14	chr3:57261764-57326710	0.302043	0.531561	0.488412	0.305032	0.484461	1.13654	0.223543	0.679805	0.0717465	0.610351	0.623136	0.374161	0.349239	0.403903	0.573005	0.295329	0.391613	0.104005
1198	142685	ASB15	ankyrin repeat and SOCS box containing 15	chr7:123241920-123277934	0	0.0319147	0	0	0.0316028	0	0.0436702	0	0	0.0560279	0	0	0.250843	0.0351274	0.0298424	0.025667	0.068092	0
1199	92591	ASB16	ankyrin repeat and SOCS box containing 16	chr17:42248073-42264085	0.778976	0.421974	0.957692	0.419705	0.374811	0.678704	0.288323	0.467448	0.665524	1.18572	0.692508	1.45838	0.810942	0.833309	0.394172	0.440098	1.21201	0.536021
1200	339201	ASB16-AS1	ASB16 antisense RNA 1	chr17:42248073-42264085	2.72689	5.26394	3.68865	1.23343	2.70363	0.987341	1.8442	3.0255	2.85804	2.64778	4.15404	4.32654	3.0694	2.74567	2.78358	1.52894	2.02747	2.80887
1201	127247	ASB17	ankyrin repeat and SOCS box containing 17	chr1:76384557-76398116	0	0	0	0	0	0	0	0	0	0	0	0	0	0	0.0940105	0	0	0
1202	401036	ASB18	ankyrin repeat and SOCS box containing 18	chr2:237103514-237172988	0	0.139147	0	0	0.0680588	0	0	0	0	0	0	0	0	0	0	0	0	0.0574744
1203	51676	ASB2	ankyrin repeat and SOCS box containing 2	chr14:94400498-94443076	1.64232	0.911664	1.97192	0.276399	0.408764	0.139851	0.521366	1.01566	0.584649	1.05904	2.02759	0.768399	0.169442	0.209698	0.178112	1.57589	0.0677027	0.325791
1204	51130	ASB3	ankyrin repeat and SOCS box containing 3	chr2:53897116-54087170	1.33787	1.75276	2.6675	2.53376	3.40983	4.05533	1.649	2.46519	2.33007	2.42693	4.0332	1.95479	2.00914	2.20717	3.53886	2.55602	2.41889	3.25255
1205	51666	ASB4	ankyrin repeat and SOCS box containing 4	chr7:95115212-95169543	0.440195	0.133367	0.132714	1.05103	0.463687	0.917173	0.943995	0.310369	0.576156	0.0585558	0.2026	0.0453504	0.830408	0.214476	0.478534	0.0179193	6.44551	0.677624
1206	140458	ASB5	ankyrin repeat and SOCS box containing 5	chr4:177134825-177190373	0	0	0	0	0	0	0	0	0	0.0753456	0	0	0.0610974	0	0.107077	0	0.0305542	0
1207	140459	ASB6	ankyrin repeat and SOCS box containing 6	chr9:132371162-132404448	3.37626	4.28531	3.85938	3.18584	3.19698	2.25368	4.55473	2.86549	4.44905	3.90262	8.96129	5.88408	3.33352	3.03105	2.2955	5.91982	2.47215	4.29264
1208	140460	ASB7	ankyrin repeat and SOCS box containing 7	chr15:101142754-101191904	3.88169	3.33066	3.68312	2.90521	3.34664	4.56504	2.97819	4.14194	2.5123	2.71813	1.26451	2.01966	3.0538	3.12883	3.5215	2.61007	6.96447	3.10669
1209	140461	ASB8	ankyrin repeat and SOCS box containing 8	chr12:48541571-48551377	12.7992	12.9011	13.2762	15.2066	10.1342	14.9239	12.4878	12.732	11.2807	13.0395	12.5601	14.6427	10.1766	14.8588	7.65268	8.90921	17.3469	10.8676
1210	140462	ASB9	ankyrin repeat and SOCS box containing 9	chrX:15262108-15288589	3.24017	3.94902	2.99718	5.89816	3.63187	8.15064	13.931	10.4913	8.70518	31.822	2.45188	3.26292	18.0501	1.10343	4.38481	3.58892	15.6611	8.34892
1211	728619	ASB9P1	ankyrin repeat and SOCS box containing 9 pseudogene 1	chr15:93338713-93340338	0.213639	0.0581275	0.208352	0	0.0570721	0.506811	0.0792749	0.639675	0	0.51075	0.953421	0.883784	0.620721	0.190364	0.70472	0.0929085	0.492575	0.0485159
1212	51008	ASCC1	activating signal cointegrator 1 complex subunit 1	chr10:73855789-73995618	7.32921	6.18588	10.4293	7.56797	7.0646	12.4347	7.71365	9.12956	3.39744	10.382	8.6563	11.8665	6.08734	5.65384	8.80459	7.30138	11.0723	3.09257
1213	84164	ASCC2	activating signal cointegrator 1 complex subunit 2	chr22:30184596-30234293	14.6845	21.3663	19.2028	17.1125	12.7747	13.6689	23.3998	20.3906	18.2008	12.4816	37.3509	42.1702	17.8905	21.3118	22.1214	20.2704	20.0596	22.3314
1214	10973	ASCC3	activating signal cointegrator 1 complex subunit 3	chr6:100956070-101329248	5.85966	6.38516	7.74898	5.59967	5.88251	7.44054	2.88666	9.00428	3.04756	8.2664	6.06905	7.66348	10.8972	17.8742	12.8942	11.7594	5.10941	3.28664
1215	429	ASCL1	achaete-scute family bHLH transcription factor 1	chr12:103351451-103354294	0.0439455	0	0	3.05822	0	0	2.09605	0	0	3.78589	0.292523	0.145087	36.0711	0.470193	0	0	0	0
1216	430	ASCL2	achaete-scute family bHLH transcription factor 2	chr11:2289727-2292182	0.919428	1.2978	2.20636	0.434291	0.638814	0.363833	1.09032	0.826763	0.477462	0.789203	1.63791	0.253345	0.479677	0.16389	0.0465899	2.63806	0	0.545655
1217	56676	ASCL3	achaete-scute family bHLH transcription factor 3	chr11:8959118-8964580	0.240809	0	0	0	0	0.281534	0	0.531097	0	0	0	0	0	0	0	0	0	0
1218	121549	ASCL4	achaete-scute family bHLH transcription factor 4	chr12:108168161-108170421	0	0.0396401	0.0946964	0	0	0.0580189	0	0	0.0348206	0	0	0.0403123	0	0	0	0	0	0
1219	647219	ASCL5	achaete-scute family bHLH transcription factor 5	chr1:201083080-201084500	0	0	0	0	0	0	0	0	0	0.0601535	0.160289	0	0	0	0.0637509	0.0545527	0	0
1220	25842	ASF1A	anti-silencing function 1A histone chaperone	chr6:119134611-119256327	5.82636	7.29887	7.66471	6.53346	6.52213	7.9096	4.72619	5.87597	5.22614	13.4337	7.44168	6.96193	8.35667	5.00113	5.60327	4.137	6.87698	5.43929
1221	55723	ASF1B	anti-silencing function 1B histone chaperone	chr19:14230320-14247440	1.52141	1.13251	2.83492	0.737227	0.424174	0.235485	0.956639	2.22939	0.65397	13.9764	8.72044	3.50106	0.921372	1.12003	4.02523	2.71798	3.71726	0.994029
1222	432	ASGR1	asialoglycoprotein receptor 1	chr17:7076750-7082883	206.721	214.314	161.109	268.936	196.476	139.312	329.946	119.58	366.282	52.1435	202.883	117.222	130.927	303.484	130.399	225.901	86.1463	379.289
1223	433	ASGR2	asialoglycoprotein receptor 2	chr17:7004640-7018130	271.345	229.249	282.901	362.303	194.83	219.436	429.793	224.036	304.476	109.538	169.713	276.886	109.048	413.563	177.507	378.674	79.8278	308.511
1224	55870	ASH1L	ash1 (absent, small, or homeotic)-like (Drosophila)	chr1:155305051-155533735	6.42808	6.46316	6.59964	4.33941	5.73189	8.7158	4.09598	9.71118	2.43438	7.7471	3.10679	3.01031	6.83145	3.81393	28.1303	9.78661	19.6273	2.59364
1225	645676	ASH1L-AS1	ASH1L antisense RNA 1	chr1:155305051-155533735	1.0869	0.930798	0.833936	0.347117	0.733866	0.611414	0.762766	0.321639	1.01511	0.490487	1.0364	0.756335	0.84475	0.560886	1.65126	0.857854	1.38462	0.588836
1226	9070	ASH2L	ash2 (absent, small, or homeotic)-like (Drosophila)	chr8:37963010-37997598	10.7508	11.0305	12.434	12.2073	10.4115	11.4088	11.6668	13.0212	9.22147	5.04141	5.83216	29.8077	11.6664	10.724	7.96403	5.10519	24.6849	10.2306
1227	41	ASIC1	acid sensing (proton gated) ion channel 1	chr12:50451419-50477405	0.028811	0.330487	0.11123	0.0869109	0.231244	0.068602	0.150899	0.130003	0.228712	0	0.38767	1.425	0.070533	0.0513982	0.144335	0.102642	0.801123	0.17106
1228	40	ASIC2	acid sensing (proton gated) ion channel 2	chr17:31340105-32483825	0	0.124497	0	0	0.0322885	0	0.044623	0.0453427	0.0288498	0	0	0.101553	0	0	0.0304956	0.0262263	0	0.0642806
1229	9311	ASIC3	acid sensing (proton gated) ion channel 3	chr7:150745378-150749843	0.0517326	0.511505	0.465549	0.261334	0.165966	0.169542	0.219483	0.232864	0.501487	0.445767	0.365553	0.356779	1.26791	0.656679	1.13356	0.571634	0.544126	0.430362
1230	55515	ASIC4	acid sensing (proton gated) ion channel family member 4	chr2:220378891-220403494	0	0	0	0	0	0	0	0	0.0271815	0.026918	0.0359653	0	0	0	0.0573646	0	0	0
1231	51802	ASIC5	acid sensing (proton gated) ion channel family member 5	chr4:156750880-156787425	0	0.0554013	0	0	0	0	0	0	0.0479186	0	0	0	0.0591589	0	0.0516812	0.0443047	0.0587268	0
1232	434	ASIP	agouti signaling protein	chr20:32848170-32857148	0.287092	1.23451	0.591723	0	1.14242	0	0.986841	0.945143	0.719967	0	0.57484	1.93708	0	0	0.225903	0	0	0.528069
1233	435	ASL	argininosuccinate lyase	chr7:65540775-65558329	100.098	112.904	88.8308	133.154	102.9	65.0718	147.722	33.7027	117.666	45.2137	54.6527	217.7	82.2371	79.5579	89.3119	43.1959	31.003	108.049
1234	438	ASMT	acetylserotonin O-methyltransferase	chrY:1660485-1711974	0	0	0	0	0	0	0	0	0	0	0	0	0	0	0	0	0	0
1235	8623	ASMTL	acetylserotonin O-methyltransferase-like	chrY:1469423-1522655	0	0	0	0	0	0	0	0	0	0	0	0	0	0	0	0	0	0
1236	80161	ASMTL-AS1	ASMTL antisense RNA 1	chrY:1469423-1522655	0	0	0	0	0	0	0	0	0	0	0	0	0	0	0	0	0	0
1237	439	ASNA1	arsA arsenite transporter, ATP-binding, homolog 1 (bacterial)	chr19:12848305-12859137	21.3413	30.8306	27.7288	30.7422	17.6981	17.1785	26.4795	25.8139	21.2195	14.9252	34.0912	45.1389	27.2759	34.4639	25.7237	25.699	34.3731	24.0686
1238	440	ASNS	asparagine synthetase (glutamine-hydrolyzing)	chr7:97481428-97501854	2.49284	6.67204	5.64562	2.3896	2.42975	0.886495	1.80152	5.06946	1.59472	7.04607	20.5339	13.8721	1.1145	6.90355	10.5572	4.45646	0.29121	1.42873
1239	54529	ASNSD1	asparagine synthetase domain containing 1	chr2:190526124-190535557	12.288	12.4045	15.6293	16.1835	11.7712	24.7516	11.8655	17.3714	13.3398	25.6504	14.0816	10.1425	17.6442	17.1438	22.0501	31.9175	31.3264	13.1009
1240	443	ASPA	aspartoacylase	chr17:3377403-3402700	4.85651	2.29939	4.52918	5.70495	5.25725	11.781	4.66832	10.5158	4.44915	3.3142	0.255638	0.294274	4.09978	0.298357	0.830293	0.601104	17.1413	4.55859
1241	554235	ASPDH	aspartate dehydrogenase domain containing	chr19:51014856-51017947	74.3179	48.975	69.157	120.09	56.6617	46.927	124.849	51.272	82.8259	5.06627	22.6922	86.1004	25.1009	32.9165	36.3549	0.0801952	15.8532	72.9428
1242	374569	ASPG	asparaginase	chr14:104552022-104579046	53.2396	45.2566	27.7783	50.327	21.5949	26.5756	67.3804	6.27517	47.4162	20.3818	0.76009	5.69322	16.2718	6.85183	0.0432517	12.5112	0	29.2707
1243	444	ASPH	aspartate beta-hydroxylase	chr8:62200524-62627199	22.5858	19.3918	21.3663	20.6201	18.8084	29.5721	25.5484	29.07	22.198	164.064	68.1367	120.511	13.4248	38.2308	43.6729	39.497	28.0799	27.6424
1244	253982	ASPHD1	aspartate beta-hydroxylase domain containing 1	chr16:29912146-29917377	0.159346	1.04261	0.856515	0.242849	0.702181	0	0.0887915	0.0893771	0.725804	4.58186	0	7.12449	0.0695908	6.88497	0.121453	0.155965	0.0688946	0.216176
1245	57168	ASPHD2	aspartate beta-hydroxylase domain containing 2	chr22:26825279-26840978	0.64176	0.285477	1.02275	0.355128	0.180242	0.229135	0.213225	0.470354	0.300429	0.660439	0.669657	0.608515	0.249326	0.085855	0.0485658	0.418059	0.0277286	0.178483
1246	259266	ASPM	asp (abnormal spindle) homolog, microcephaly associated (Drosophila)	chr1:197053256-197115824	1.05869	0.162066	1.47219	0.234819	0.36026	0.558908	0.22203	2.63715	0.182634	12.1047	3.88422	2.06972	1.79849	1.17968	4.61014	7.44603	4.65375	0.776015
1247	54829	ASPN	asporin	chr9:95059639-95432547	9.93038	23.2935	24.9096	11.4506	20.5883	12.834	7.98529	11.0571	16.1637	0.768349	0.731902	23.293	5.23669	5.33107	13.2202	7.41348	2.05233	14.9135
1248	151516	ASPRV1	aspartic peptidase, retroviral-like 1	chr2:70187223-70314147	0.662891	0.331395	0.742213	0.566534	0.736073	0.302942	0.792589	0.344274	0.544858	0.290989	0.14568	0.336908	0.353813	1.1819	0.309585	0.531832	0.176303	0.947835
1249	79058	ASPSCR1	alveolar soft part sarcoma chromosome region, candidate 1	chr17:79935425-79975282	11.5379	15.282	15.9847	15.1391	14.7168	9.00825	19.4633	11.0645	14.9172	10.1472	34.0695	40.6681	17.2467	10.8934	13.3086	14.069	31.6486	18.3222
1250	80150	ASRGL1	asparaginase like 1	chr11:62104773-62160887	0.633594	1.81673	1.27177	0.958797	0.338647	0.390348	0.502087	1.32037	1.54094	9.10035	23.3717	4.77181	3.58996	0.543759	2.85228	3.98807	1.11738	0.938647
1251	445	ASS1	argininosuccinate synthase 1	chr9:133320093-133376661	1559.02	569.418	702.209	1950.93	1100.36	844.816	2491.06	452.869	1315.55	1839.36	163.673	110.678	683.077	157.548	57.7295	398.838	157.089	970.159
1252	28990	ASTE1	asteroid homolog 1 (Drosophila)	chr3:130569368-131100319	2.86041	2.94062	4.03703	2.99818	2.83836	5.99198	3.53903	2.9925	2.76761	2.75696	3.97306	2.2252	2.5381	1.84523	4.02171	2.0484	3.34946	2.41491
1253	431705	ASTL	astacin-like metallo-endopeptidase (M12 family)	chr2:96789588-96804175	0	0	0	0	0	0	0.104292	0.104636	0.0649525	0.0674	0	0	0	0	0	0	0	0.0629205
1254	460	ASTN1	astrotactin 1	chr1:176826440-177134040	0.0834024	0.0447798	0.0668311	0.162415	0.067061	0.0165693	0.0922758	0.0157043	0.234432	0.0196357	0	0	0.116292	0.0480811	0.122194	0.0452476	0.0241203	0.117154
1255	23245	ASTN2	astrotactin 2	chr9:119187503-120177317	2.42181	1.43623	2.1062	2.28554	1.16216	1.2302	1.34262	2.74404	0.830188	2.76641	2.87451	1.25944	1.88252	0.853745	1.09328	0.754	4.54994	1.57699
1256	55726	ASUN	asunder spermatogenesis regulator	chr12:27058111-27091254	5.51431	5.68946	7.94455	6.09692	5.20514	8.14708	4.87223	8.57109	3.75512	7.55392	10.881	6.12376	6.41603	4.94973	5.40356	5.79992	11.4308	3.97611
1257	171023	ASXL1	additional sex combs like transcriptional regulator 1	chr20:30946146-31027122	9.97265	11.8472	11.6422	5.38821	9.97827	7.73791	10.0067	9.64286	10.2978	15.0508	18.1788	10.9693	9.29479	10.6368	12.1755	11.9595	13.3386	10.6726
1258	55252	ASXL2	additional sex combs like transcriptional regulator 2	chr2:25962252-26101312	4.76342	3.4014	5.37368	2.57997	3.50494	4.94906	2.70228	8.38536	1.34532	4.49965	1.16919	0.807687	3.49572	1.53512	5.69854	4.71175	8.57445	1.64672
1259	80816	ASXL3	additional sex combs like transcriptional regulator 3	chr18:31158540-31327399	0.372962	0.128713	0.179285	0.213604	0.0748662	0.19054	0.132442	0.0902977	0.0678956	0	0	0.0109646	0.560925	0.011885	0.361864	0.104055	0.0345222	0.0654745
1260	136991	ASZ1	ankyrin repeat, SAM and basic leucine zipper domain containing 1	chr7:117003275-117067577	0	0	0	0	0	0	0	0	0	0	0	0	0	0	0	0	0	0
1261	84896	ATAD1	ATPase family, AAA domain containing 1	chr10:89512874-89577917	13.6937	12.1976	21.5946	17.5884	13.989	19.1902	11.1444	15.0372	9.89457	13.4123	8.44231	10.246	13.3867	8.43512	9.86007	14.0029	20.8921	9.67647
1262	29028	ATAD2	ATPase family, AAA domain containing 2	chr8:124332090-124408705	4.88917	3.18033	7.05975	3.93923	5.23337	6.66412	2.19072	9.49428	2.43342	48.6927	17.4488	17.2038	7.74493	5.76628	9.77649	14.3253	8.51228	2.99581
1263	54454	ATAD2B	ATPase family, AAA domain containing 2B	chr2:23971533-24149936	2.36044	1.84201	3.49262	1.70679	1.94699	3.38755	1.58987	4.28257	1.02016	2.38071	0.72846	0.893065	2.50746	1.31879	2.72624	2.39061	4.03453	1.35596
1264	55210	ATAD3A	ATPase family, AAA domain containing 3A	chr1:1447522-1470067	7.41984	7.49702	8.66778	4.80597	6.35042	4.10082	4.8309	4.05122	4.53104	9.77209	15.7395	26.3819	6.45297	6.08181	6.8475	2.61003	6.86357	5.63415
1265	83858	ATAD3B	ATPase family, AAA domain containing 3B	chr1:1407163-1431582	4.00213	5.21652	5.88202	1.90523	3.60691	1.9245	2.29475	2.17723	4.9181	7.0775	13.9003	18.6707	3.505	4.61073	3.75052	3.31163	2.09874	4.72039
1266	219293	ATAD3C	ATPase family, AAA domain containing 3C	chr1:1385068-1405538	2.56113	1.71689	1.41936	3.66967	0.459206	2.88717	3.67901	1.35245	0.373888	0.289685	0.826244	0.763482	2.34949	0.413146	0.803546	0.354915	1.45966	0.227906
1267	79915	ATAD5	ATPase family, AAA domain containing 5	chr17:29159022-29222295	0.492821	0.344184	1.10638	0.1977	0.290154	0.685202	0.36312	1.37301	0.191042	1.86928	1.04072	0.608673	0.593399	0.366411	0.967388	0.545459	1.17797	0.368528
1268	79969	ATAT1	alpha tubulin acetyltransferase 1	chr6_ssto_hap7:1926891-1946878	3.67983	4.75052	3.13257	1.99888	2.82297	4.97934	3.06086	4.25583	2.52139	4.03354	11.2396	7.66242	4.20138	3.28411	10.0851	3.19344	9.20261	4.35018
1269	85300	ATCAY	ataxia, cerebellar, Cayman type	chr19:3880617-3928080	0	0	0	0	0	0	0	0	0	0.0145463	0	0	0	0.0183406	0.0155311	0	0	0
1270	11101	ATE1	arginyltransferase 1	chr10:123499935-123711480	10.0541	8.63495	9.32603	10.4508	7.90207	15.8554	7.88526	11.3354	4.81963	15.3285	3.5127	6.61178	9.37665	7.77375	15.8521	11.2736	18.2025	5.79299
1271	100130887	ATE1-AS1	ATE1 antisense RNA 1 (head to head)	chr10:123499935-123711480	0.138788	0.92088	0.137656	0.713733	0.443907	1.30928	0	0.309398	0.0940923	0	2.019	0.69304	0.492026	0.370392	0.960564	0	3.12266	0.0913694
1272	466	ATF1	activating transcription factor 1	chr12:51157788-51214943	4.1361	5.11958	6.07251	4.08338	6.77523	7.19533	3.47693	9.85522	6.04275	7.50073	5.09195	3.34186	4.41009	3.68788	4.25757	5.0788	10.9124	5.05516
1273	1386	ATF2	activating transcription factor 2	chr2:175936977-176032934	9.72858	9.13156	12.0002	9.62672	7.4476	13.3706	7.1795	23.8652	7.96249	17.3051	9.78886	6.80466	10.9402	7.62786	15.2221	19.953	20.9029	8.44196
1274	467	ATF3	activating transcription factor 3	chr1:212738675-212794119	10.7477	21.7127	10.4916	32.5212	20.8636	4.7091	6.04231	16.5896	18.0819	8.63134	18.7218	10.1767	14.2375	28.1041	3.26423	7.1079	4.42033	24.3497
1275	468	ATF4	activating transcription factor 4	chr22:39916563-39918691	130.26	182.456	182.804	235.942	149.906	150.531	170.535	199.122	102.581	196.607	251.222	266.012	102.976	334.941	143.366	344.221	141.202	113.762
1276	22809	ATF5	activating transcription factor 5	chr19:50392912-50437193	205.683	131.298	133.351	263.879	101.491	217.875	320.291	121.539	285.456	80.6861	38.6661	58.2129	197.937	357.932	47.7331	272.136	31.9458	288.716
1277	22926	ATF6	activating transcription factor 6	chr1:161736033-161933860	11.093	10.8675	13.5328	14.9464	11.865	16.2637	10.4366	18.6929	6.13131	14.2482	6.27437	11.1199	27.6969	16.1953	55.9924	18.9762	29.3099	6.92662
1278	1388	ATF6B	activating transcription factor 6 beta	chr6_mcf_hap5:3462872-3475845	17.3484	23.4716	18.81	14.4003	13.626	11.2561	16.1136	20.1666	22.1641	18.8238	37.7279	34.5196	14.6289	20.142	32.9202	16.6716	36.7152	21.8958
1279	11016	ATF7	activating transcription factor 7	chr12:53901639-54020199	6.0431	8.17069	9.72278	5.25794	5.162	7.74737	7.3818	8.12677	6.25181	7.41005	6.31696	8.66427	8.11476	6.76269	6.53388	8.97797	15.4247	8.50197
1280	55729	ATF7IP	activating transcription factor 7 interacting protein	chr12:14518565-14655869	7.36784	8.7563	12.923	7.02071	5.78736	10.5436	5.56508	15.2754	4.38535	6.06253	5.22947	4.10519	7.14909	5.08416	11.8393	6.7184	17.8472	5.00512
1281	80063	ATF7IP2	activating transcription factor 7 interacting protein 2	chr16:10479911-10577495	8.77067	7.18377	6.44099	4.33975	5.11055	8.57916	8.34527	6.39197	7.31332	10.6493	3.96762	8.7733	12.9316	5.83295	8.0093	5.05873	4.81986	9.97481
1282	83734	ATG10	autophagy related 10	chr5:81267843-81551216	2.26063	1.55364	1.63085	2.1845	1.31114	2.79931	1.2807	0.965113	1.96946	3.42529	1.73894	2.54081	3.84473	1.50034	2.99086	1.06703	1.37144	1.67963
1283	60673	ATG101	autophagy related 101	chr12:52463757-52471279	10.9816	17.2128	16.4383	19.7271	22.191	10.988	17.9401	9.38459	21.0876	17.932	27.8282	32.1454	15.4501	18.5988	7.18535	12.8527	13.2589	19.3937
1284	9140	ATG12	autophagy related 12	chr5:115163893-115177548	9.21503	9.72415	11.4521	10.2206	7.45243	13.8197	8.04359	11.8074	6.12921	9.21732	7.04519	8.5696	10.7284	16.2594	12.4945	8.89637	15.4888	7.59052
1285	9776	ATG13	autophagy related 13	chr11:46638825-46697568	8.67018	10.4944	9.62431	8.24462	8.10726	7.31106	8.54715	9.97153	7.40001	9.01858	15.8899	17.2018	8.87136	11.7517	10.4097	14.8497	11.9844	8.68419
1286	22863	ATG14	autophagy related 14	chr14:55833108-55878576	5.95587	5.22963	7.65784	3.75938	5.00935	8.26825	4.16551	5.73431	4.64825	4.95952	7.81438	6.09685	6.37381	3.80904	4.86427	6.445	11.8055	5.38784
1287	55054	ATG16L1	autophagy related 16-like 1 (S. cerevisiae)	chr2:234160216-234204320	6.41151	7.74501	9.3304	5.46807	7.11237	5.79266	7.36036	6.05899	6.09248	3.75805	6.45153	10.2194	6.89607	7.0872	6.52737	6.72091	8.06308	6.96233
1288	89849	ATG16L2	autophagy related 16-like 2 (S. cerevisiae)	chr11:72525450-72540680	10.3536	11.2728	17.7361	4.28825	7.01597	3.93644	6.66785	2.27167	11.9059	6.24205	5.52242	12.9983	5.61357	4.24573	3.4184	4.01584	2.01363	10.6876
1289	23130	ATG2A	autophagy related 2A	chr11:64662003-64684722	9.00281	9.88391	5.62981	5.25575	11.823	2.7973	7.37345	4.88463	15.7547	3.48794	5.44166	12.7205	5.6823	4.20263	3.66532	3.84127	3.11119	11.87
1290	55102	ATG2B	autophagy related 2B	chr14:96747594-96829678	7.39059	6.77083	5.97314	5.0279	6.63494	8.39102	4.68173	8.26168	4.00328	6.24444	3.03454	2.4206	4.45869	4.12389	4.27952	7.25121	7.1688	4.03209
1291	64422	ATG3	autophagy related 3	chr3:112251353-112280810	25.8996	30.4547	43.1256	26.6456	21.6859	35.2183	24.9421	29.8092	16.7116	44.1305	36.8749	30.4022	27.432	29.9565	45.4161	25.037	34.9738	17.2526
1292	115201	ATG4A	autophagy related 4A, cysteine peptidase	chrX:107334898-107397901	8.58601	9.61044	12.6586	10.4622	7.89417	12.4896	6.14822	11.224	5.16775	6.94934	4.93217	7.45904	10.9195	21.5369	7.86249	8.61559	9.82416	5.47651
1293	23192	ATG4B	autophagy related 4B, cysteine peptidase	chr2:242577026-242613271	7.61842	9.96275	10.5142	5.57433	6.34981	5.07122	8.24182	6.23041	14.252	4.67024	2.62786	23.7622	6.00995	10.4005	4.44644	7.64533	5.91103	13.2587
1294	84938	ATG4C	autophagy related 4C, cysteine peptidase	chr1:63249776-63330941	4.61482	4.80729	5.78501	5.79342	3.40914	6.88315	4.04895	5.47238	3.83719	3.74333	3.1555	2.63874	5.96246	2.65322	4.5313	3.72977	8.74166	3.35886
1295	84971	ATG4D	autophagy related 4D, cysteine peptidase	chr19:10654569-10676702	3.22414	4.41358	3.40463	2.76393	3.03484	1.38263	4.13756	1.76753	4.64759	1.59754	2.42405	4.11547	2.633	3.18722	0.997639	2.73161	1.2062	5.61206
1296	9474	ATG5	autophagy related 5	chr6:106632351-106773695	7.88864	8.26402	9.0404	8.25761	8.17853	9.54999	7.65959	9.60685	7.77785	8.10364	8.84781	6.29257	8.81911	6.98954	4.15492	5.7095	4.60376	8.57275
1297	10533	ATG7	autophagy related 7	chr3:11314009-11762242	3.19716	3.9918	4.97999	2.9211	2.23747	3.27172	3.01423	4.2163	2.08051	3.10514	6.96283	6.01925	2.4911	3.27772	3.67544	4.03027	3.91332	2.86939
1298	79065	ATG9A	autophagy related 9A	chr2:220084101-220094410	15.5783	15.206	12.9134	13.2721	12.3261	8.05121	17.1601	9.687	18.387	5.48832	20.2248	25.2334	13.7211	9.03267	22.4932	11.6587	17.3328	21.4104
1299	285973	ATG9B	autophagy related 9B	chr7:150688143-150721586	0.0821926	0.110673	0.396472	0.0550778	0.0219886	0.0652399	0.181951	0.123641	0.322123	0.0971019	0.493324	0.564512	0.0391756	0.122189	0	0.0898273	0	0.190962
1300	80162	ATHL1	ATH1, acid trehalase-like 1 (yeast)	chr11:289137-295688	5.73144	23.47	13.0545	4.81681	17.717	4.37933	7.68247	3.63498	15.1936	19.5786	12.0179	12.9425	7.28253	9.11963	1.50338	6.42785	1.40705	22.5231
1301	471	ATIC	5-aminoimidazole-4-carboxamide ribonucleotide formyltransferase/IMP cyclohydrolase	chr2:216176678-216214496	12.9959	22.1274	18.3827	15.1867	17.8835	20.394	19.4228	19.7941	17.3855	11.8342	61.1484	55.6659	20.6079	31.2268	39.344	27.4391	38.6476	17.7605
1302	51062	ATL1	atlastin GTPase 1	chr14:50999799-51099784	0.536379	1.57006	0.758886	0.499086	0.529584	0.682662	0.32025	0.388526	0.715096	0.176075	0.392134	0.645101	0.428353	0.441486	0.312666	0.53773	0.607117	0.7423
1303	64225	ATL2	atlastin GTPase 2	chr2:38522028-38604432	18.2461	17.3931	20.9249	21.3146	18.8869	26.0687	21.0235	20.2767	15.2696	35.379	18.0617	18.1424	31.1424	23.4146	33.6827	21.7617	25.6972	15.5091
1304	25923	ATL3	atlastin GTPase 3	chr11:63391553-63439446	5.73204	6.65908	8.6244	6.84684	4.53352	9.53213	6.07955	7.08579	4.69145	14.081	8.3395	10.14	6.87634	10.7478	17.9601	7.74138	16.247	5.61126
1305	472	ATM	ATM serine/threonine kinase	chr11:108093558-108239826	6.23312	5.87881	12.0858	4.85588	5.57009	9.40172	3.80317	13.1177	2.87978	6.4096	3.8284	2.52645	5.95915	2.8834	7.04383	5.63293	6.55241	2.72774
1306	23300	ATMIN	ATM interactor	chr16:81069457-81080951	10.3161	9.78425	10.2044	8.73018	11.087	10.9687	9.31105	11.044	7.69298	4.82688	6.73818	3.93287	5.04717	6.17967	11.5625	4.95494	16.1138	7.94378
1307	1822	ATN1	atrophin 1	chr12:7033625-7051484	13.5505	21.1602	16.4432	5.93668	11.2814	5.69413	11.9346	9.46278	21.6967	7.40147	15.2674	20.3895	5.56864	10.0515	6.9732	10.9839	6.49766	16.204
1308	474	ATOH1	atonal homolog 1 (Drosophila)	chr4:94750077-94751142	0	0	0	0	0	0	0	0	0	0	0	0	0	0	0	0	0	0
1309	220202	ATOH7	atonal homolog 7 (Drosophila)	chr10:69990351-69991870	0.848294	0.630349	0.225959	0.626497	0.617925	0.548555	1.37464	0	0.054119	0.221593	0.369193	0.0638375	0.20195	0.137414	0.117513	0.100633	0.0666826	0.261897
1310	84913	ATOH8	atonal homolog 8 (Drosophila)	chr2:85980908-86018506	3.64722	4.4239	4.72514	5.17133	3.98389	2.11038	9.36184	2.3565	3.23513	0.322316	0.165839	0.765281	2.53428	0.813488	0.648791	1.58692	1.46949	5.17223
1311	475	ATOX1	antioxidant 1 copper chaperone	chr5:151122382-151138210	164.312	274.045	196.196	239.524	201.757	231.269	250.592	205.382	146.588	318.295	336.22	724.484	269.228	666.526	312.021	244.638	682.216	166.934
1312	57194	ATP10A	ATPase, class V, type 10A	chr15:25923859-26108349	0.256666	0.796121	1.82511	0.217956	0.364538	0.0470449	0.240136	0.601874	0.830705	0.209498	0.336265	1.38221	0.101966	0.105682	0.38775	0.539944	0.068233	0.290157
1313	23120	ATP10B	ATPase, class V, type 10B	chr5:159990126-160279219	0.0403748	0.086702	0	0.0134891	0	0.0320858	0.0148687	0	0.166586	0	0	0	0.0346998	19.3933	0	0.0350451	0	0
1314	57205	ATP10D	ATPase, class V, type 10D	chr4:47487409-47595503	3.92199	2.48009	5.12556	1.48848	1.80652	2.10438	1.53684	2.50629	1.51123	2.27451	0.649985	0.990596	1.34362	1.03165	2.01704	1.87181	0.26999	1.67672
1315	23250	ATP11A	ATPase, class VI, type 11A	chr13:113344642-113541482	6.08524	6.20523	7.44755	3.48656	5.76221	4.23206	5.5998	4.79288	4.2934	3.81505	3.67226	4.96837	2.7312	2.54471	4.40471	9.08681	6.01502	5.08388
1316	100874205	ATP11A-AS1	ATP11A antisense RNA 1	chr13:113344642-113541482	0.154146	0	0.197669	0	0	0.419901	0.0550095	0.514208	0	0	0.141537	0.495619	0	0.0932363	0.233985	0.200968	0.214171	0
1317	400165	ATP11AUN	ATP11A upstream neighbor	chr13:113301357-113338811	0	0	0	0	0	0	0	0	0.0351419	0	0	0	0	0	0	0.0321242	0	0
1318	23200	ATP11B	ATPase, class VI, type 11B	chr3:182511290-182639421	7.04652	6.68448	9.94916	7.14711	6.00442	8.06746	4.50819	10.9974	3.82162	8.54745	6.0146	2.41888	8.98938	4.2619	10.8252	7.39776	2.89945	3.92987
1319	286410	ATP11C	ATPase, class VI, type 11C	chrX:138808504-138914447	20.6161	6.77159	12.7451	15.2052	11.8915	29.0322	12.598	10.2496	7.6718	2.94705	2.5855	2.16734	17.7299	6.90376	39.9103	2.89333	7.13007	8.34275
1320	479	ATP12A	ATPase, H+/K+ transporting, nongastric, alpha polypeptide	chr13:25254548-25285923	0	0	0.027303	0	0	0	0	0	0.0818541	0.0200612	0	0	0	0	0	0.0368724	0	0.0197121
1321	57130	ATP13A1	ATPase type 13A1	chr19:19756009-19774503	10.2848	12.4632	15.6437	7.00099	7.22799	3.36912	10.9013	8.65607	11.4176	12.5549	15.1096	18.2085	7.48447	11.722	11.7279	9.85301	4.5375	10.7729
1322	23400	ATP13A2	ATPase type 13A2	chr1:17312452-17338467	3.7833	4.57877	8.49329	3.00406	2.75437	1.88862	4.57596	5.10475	4.39479	5.32579	8.40708	7.14799	2.41012	2.83495	3.04808	3.80366	1.77828	3.49671
1323	79572	ATP13A3	ATPase type 13A3	chr3:194123402-194188968	27.5422	17.7901	27.8742	28.5003	27.7991	44.5697	28.1251	26.4175	17.4565	42.8264	17.5896	12.2411	28.9821	13.8014	55.7131	20.7374	42.2049	19.3149
1324	84239	ATP13A4	ATPase type 13A4	chr3:193119865-193272696	0.244427	0.47361	0.282765	0.245538	0.196188	0.174656	0.108173	0.220667	0.972544	0.0173124	0	0.0402799	0.0421263	0	0.018476	0.0318366	0	0.460707
1325	344905	ATP13A5	ATPase type 13A5	chr3:192992830-193096514	0	0	0	0	0	0	0	0	0.0416445	0	0	0	0	0	0	0	0	0
1326	476	ATP1A1	ATPase, Na+/K+ transporting, alpha 1 polypeptide	chr1:116915794-116961244	53.9836	92.574	70.4931	60.646	54.2877	51.9999	67.8953	61.0756	76.6633	68.7531	103.837	200.577	99.2085	66.2898	89.042	57.5706	62.6415	75.4408
1327	84852	ATP1A1-AS1	ATP1A1 antisense RNA 1	chr1:116915794-116961244	1.58475	2.41547	2.03786	4.0438	1.18034	2.50112	2.61212	2.12812	2.68949	0.774677	4.89197	4.06526	1.9396	0.606951	2.30723	1.1018	2.74723	4.4696
1328	477	ATP1A2	ATPase, Na+/K+ transporting, alpha 2 polypeptide	chr1:160085519-160113374	0.132296	0.73146	0.655021	0.208603	0.242757	0.0450371	0.146265	0.234747	1.11108	0.0668323	0.232436	0.778247	0.0325289	0	0.785075	0.283035	0.179617	0.105858
1329	478	ATP1A3	ATPase, Na+/K+ transporting, alpha 3 polypeptide	chr19:42470733-42498428	0.183389	0.0741316	0.396915	0	0.147166	0.0363759	0.203063	0.310227	0.190693	0.166655	0.115938	0.0242127	0	0.0272558	0.0231191	0.0995456	0	0.0850709
1330	480	ATP1A4	ATPase, Na+/K+ transporting, alpha 4 polypeptide	chr1:160121351-160156767	0	0.0220852	0.152057	0	0	0	0	0.170026	0	0	0	0	0	0	0	0.300333	0	0
1331	481	ATP1B1	ATPase, Na+/K+ transporting, beta 1 polypeptide	chr1:169075946-169396670	49.1075	93.0978	79.2774	63.0585	79.5323	62.4185	70.6036	45.5239	55.0388	104.819	134.385	40.5965	72.2554	73.8319	67.5417	88.324	104.551	51.1801
1332	482	ATP1B2	ATPase, Na+/K+ transporting, beta 2 polypeptide	chr17:7554253-7561089	0.733488	2.78551	1.57082	0.545439	1.63781	0.37955	1.83654	1.47434	2.54973	0.203693	0.695765	1.18324	0.165188	0.568851	1.49624	1.41266	0.110232	1.0866
1333	483	ATP1B3	ATPase, Na+/K+ transporting, beta 3 polypeptide	chr3:141595469-141645382	5.86974	9.85839	17.1305	5.69349	8.13697	4.71816	7.34129	7.3538	6.32205	12.5954	42.537	27.8996	6.75174	6.75736	13.1054	12.0012	2.3786	4.10352
1334	23439	ATP1B4	ATPase, Na+/K+ transporting, beta 4 polypeptide	chrX:119495939-119517104	0	0	0	0	0	0	0	0	0	0	0	0	0	0	0	0.0141833	0	0
1335	487	ATP2A1	ATPase, Ca++ transporting, cardiac muscle, fast twitch 1	chr16:28889808-28936532	0.301347	0.270984	0.5825	0.168482	0.241804	0.14428	0.445051	0.150988	0.505995	0.0475296	0.254156	0.303718	0.231321	0.171491	0.101373	0.0218085	0.0578664	0.628096
1336	488	ATP2A2	ATPase, Ca++ transporting, cardiac muscle, slow twitch 2	chr12:110719031-110788897	23.1404	23.3738	25.2347	16.6168	19.8493	18.807	19.6538	21.9416	19.4355	32.1803	23.0155	22.44	27.2757	26.7766	30.8586	36.959	37.8064	21.9349
1337	489	ATP2A3	ATPase, Ca++ transporting, ubiquitous	chr17:3827162-3867758	4.98128	6.44829	7.83682	2.4278	3.78619	1.24265	2.57713	8.47563	6.46649	3.07241	4.2244	5.3535	0.7761	0.823517	1.18405	3.97567	0.379816	2.36655
1338	490	ATP2B1	ATPase, Ca++ transporting, plasma membrane 1	chr12:89981825-90049844	7.38831	6.70504	11.1634	5.04933	7.06998	8.51845	5.46511	8.0565	4.2447	5.58221	8.23846	2.87998	5.00407	4.60096	3.8128	7.78441	4.38996	2.5705
1339	491	ATP2B2	ATPase, Ca++ transporting, plasma membrane 2	chr3:10365706-10547268	8.54588	13.7423	5.06193	3.90713	9.19504	8.00564	7.29137	7.62645	9.50963	13.0529	8.58077	12.4919	12.6232	7.46811	16.0579	11.5379	4.31634	9.798
1340	492	ATP2B3	ATPase, Ca++ transporting, plasma membrane 3	chrX:152801579-152848387	0	0	0	0	0	0	0.0176267	0	0.0231943	0	0	0	0.013714	0	0	0.0207687	0	0
1341	493	ATP2B4	ATPase, Ca++ transporting, plasma membrane 4	chr1:203595914-203713209	5.70551	9.32082	9.68714	4.13626	7.496	4.28603	5.30297	10.5493	4.70252	15.9895	3.81542	6.58565	5.83779	15.8071	10.5399	16.6481	6.96629	3.70042
1342	27032	ATP2C1	ATPase, Ca++ transporting, type 2C, member 1	chr3:130569368-131100319	12.6856	14.6302	16.0264	10.5585	10.3397	14.5595	11.433	10.1087	10.4483	13.5819	12.44	9.90216	16.0804	11.6845	16.7905	10.0465	15.5203	11.4521
1343	9914	ATP2C2	ATPase, Ca++ transporting, type 2C, member 2	chr16:84402128-84497793	0.0626173	0.381919	0.537275	0	0.201025	0.0429869	0.0400376	0.162898	0.389384	0	0	0.119212	0	0.0322218	0	0.0941653	0	0.150418
1344	495	ATP4A	ATPase, H+/K+ exchanging, alpha polypeptide	chr19:36041094-36054560	0	0	0	0	0	0	0	0	0	0.147505	0	0.0244907	0	0	0	0	0	0
1345	496	ATP4B	ATPase, H+/K+ exchanging, beta polypeptide	chr13:114303121-114312513	0	0	0	0	0	0	0	0	0	0	0	0.064963	0	0	0	0	0.0678515	0
1346	498	ATP5A1	ATP synthase, H+ transporting, mitochondrial F1 complex, alpha subunit 1, cardiac muscle	chr18:43664109-43684199	205.348	152.515	182.379	192.777	145.663	190.904	186.253	138.641	174.967	278.775	181.575	232.27	155.424	183.824	213.491	201.718	211.727	202.892
1347	506	ATP5B	ATP synthase, H+ transporting, mitochondrial F1 complex, beta polypeptide	chr12:57031958-57039852	270.955	274.225	266.966	306.776	259.341	347.44	326.827	342.308	232.667	549.571	331.349	433.122	278.682	408.681	297.665	250.473	442.95	278.745
1348	509	ATP5C1	ATP synthase, H+ transporting, mitochondrial F1 complex, gamma polypeptide 1	chr10:7830092-7849762	200.236	168.302	247.318	360.669	177.873	338.324	232.097	259.893	113.053	383.129	426.743	287.509	339.687	276.438	588.004	263.572	258.801	133.95
1349	513	ATP5D	ATP synthase, H+ transporting, mitochondrial F1 complex, delta subunit	chr19:1241748-1244824	116.73	157.39	135.347	188.123	106.382	85.1261	269.97	57.3349	114.527	78.504	141.443	223.918	118.645	147.838	40.2969	122.305	89.4348	111.273
1350	514	ATP5E	ATP synthase, H+ transporting, mitochondrial F1 complex, epsilon subunit	chr20:57603732-57617901	386.101	557.614	682.049	1022.22	363.318	488.993	454.831	158.988	371.506	1188.84	1581.35	1207.9	810.488	896.587	257.085	714.834	360.457	350.524
1351	432369	ATP5EP2	ATP synthase, H+ transporting, mitochondrial F1 complex, epsilon subunit pseudogene 2	chr13:28519342-28519710	0	0	0	0	0	0.865088	0	0	0	0	0	0	0	0	0	0	0	0
1352	515	ATP5F1	ATP synthase, H+ transporting, mitochondrial Fo complex, subunit B1	chr1:111982511-112004525	45.1496	36.1789	52.4769	58.9007	35.9081	56.2817	42.0192	33.3859	38.045	74.5834	70.2769	48.7639	46.6283	43.5547	56.4006	54.963	73.6567	47.5966
1353	516	ATP5G1	ATP synthase, H+ transporting, mitochondrial Fo complex, subunit C1 (subunit 9)	chr17:46970147-46973232	80.2041	73.8629	93.0841	143.579	65.3624	88.023	92.1283	70.3206	83.0348	244.47	279.922	318.393	119.283	162.355	86.2458	115.837	126.165	99.2306
1354	517	ATP5G2	ATP synthase, H+ transporting, mitochondrial Fo complex, subunit C2 (subunit 9)	chr12:54058943-54070512	132.442	145.338	159.115	162.087	115.423	127.629	170.475	146.768	165.724	182.033	482.274	257.818	99.7771	198.732	80.5927	200.118	125.159	151.878
1355	518	ATP5G3	ATP synthase, H+ transporting, mitochondrial Fo complex, subunit C3 (subunit 9)	chr2:176040985-176046490	28.5857	23.1562	34.749	35.7857	25.015	42.7807	32.932	25.8142	52.6696	16.4117	29.0551	32.4138	27.6335	38.3418	21.8132	40.1054	23.3304	58.3263
1356	10476	ATP5H	ATP synthase, H+ transporting, mitochondrial Fo complex, subunit d	chr17:73028661-73061984	145.136	162.081	213.903	266.34	152.644	242.514	210.949	155.629	178.755	330.936	548.394	323.48	393.237	294.527	182.559	207.499	260.158	168.728
1357	521	ATP5I	ATP synthase, H+ transporting, mitochondrial Fo complex, subunit E	chr4:666224-668127	219.201	129.988	233.383	274.538	215.681	554.451	348.841	136.129	270.36	282.502	355.891	382.018	140.634	321.927	101.493	152.255	363.866	249.12
1358	522	ATP5J	ATP synthase, H+ transporting, mitochondrial Fo complex, subunit F6	chr21:27096790-27144771	219.268	189.786	206.932	396.067	184.896	786.817	204.047	839.306	115.692	289.367	126.118	269.843	290.452	151.247	256.222	150.527	457.687	113.875
1359	9551	ATP5J2	ATP synthase, H+ transporting, mitochondrial Fo complex, subunit F2	chr7:99006600-99063824	182.409	230.694	312.219	439.605	157.366	473.549	283.977	619.658	125.291	571.235	721.819	580.148	223.6	281.925	900.937	301.266	834.56	133.43
1360	100526740	ATP5J2-PTCD1	ATP5J2-PTCD1 readthrough	chr7:99006600-99063824	0	0	0	0	0.000194879	0.000296041	0.000296936	0	0	0.259747	0	0	0	0	0	0	0	0.00116301
1361	10632	ATP5L	ATP synthase, H+ transporting, mitochondrial Fo complex, subunit G	chr11:118230295-118289530	52.2763	56.7594	64.6958	98.8593	45.9611	66.9188	61.4467	37.8517	54.0743	112.341	101.752	85.0964	86.9877	78.6451	48.3839	77.9352	65.8645	54.318
1362	267020	ATP5L2	ATP synthase, H+ transporting, mitochondrial Fo complex, subunit G2	chr22:43013845-43045405	0.353146	0	0	0	0	0	0	0	0	0	0	0.147442	0	0	0.136672	0	0.305784	0
1363	539	ATP5O	ATP synthase, H+ transporting, mitochondrial F1 complex, O subunit	chr21:35275756-35288158	122.406	148.354	184.478	194.797	139.138	153.756	166.871	98.1743	136.481	229.487	154.548	213.869	203.812	87.7292	64.9892	168.731	155.206	138.52
1364	27109	ATP5S	ATP synthase, H+ transporting, mitochondrial Fo complex, subunit s (factor B)	chr14:50779046-50792946	2.58798	2.75751	2.81208	3.16057	3.32443	6.44802	2.92384	3.58345	3.02637	3.13481	3.99532	3.62729	3.77358	2.7589	2.71	2.73457	6.95039	3.64861
1365	55101	ATP5SL	ATP5S-like	chr19:41937222-41945843	13.46	16.0972	15.5697	19.7859	12.9373	12.74	18.4795	18.7419	11.7458	16.4474	37.9166	27.0491	12.6511	12.7794	11.6393	20.774	16.2633	12.9495
1366	537	ATP6AP1	ATPase, H+ transporting, lysosomal accessory protein 1	chrX:153656977-153664863	30.328	42.3178	49.9317	23.6802	28.6994	16.1251	43.0429	25.2914	32.1797	39.6582	73.9016	81.901	25.4893	63.4765	73.4572	41.2013	23.4197	33.4007
1367	92270	ATP6AP1L	ATPase, H+ transporting, lysosomal accessory protein 1-like	chr5:81601165-81614147	3.0487	4.00082	2.29814	2.37771	1.97754	1.1186	1.72403	1.26743	3.39173	0.282407	1.68159	5.57635	2.90876	3.5556	1.62478	1.9972	1.15516	2.32368
1368	10159	ATP6AP2	ATPase, H+ transporting, lysosomal accessory protein 2	chrX:40440215-40465888	49.3101	52.865	72.5368	41.7409	35.2685	43.8953	47.3942	38.9109	37.7007	59.3649	48.7237	50.3564	45.0021	81.0569	37.0688	46.5034	35.7419	36.5191
1369	535	ATP6V0A1	ATPase, H+ transporting, lysosomal V0 subunit a1	chr17:40610861-40674597	10.0497	21.1824	14.6847	7.19674	11.9586	8.98329	11.0846	15.811	12.4023	15.5362	21.0672	40.6191	13.7862	20.9667	18.2604	12.9494	31.2312	14.757
1370	23545	ATP6V0A2	ATPase, H+ transporting, lysosomal V0 subunit a2	chr12:124196864-124246301	1.7682	2.34496	2.60409	1.16111	1.72116	1.93954	1.88489	2.45684	1.91163	1.82443	1.95275	1.58464	2.11251	1.99644	2.2798	1.99674	2.67672	1.73397
1371	50617	ATP6V0A4	ATPase, H+ transporting, lysosomal V0 subunit a4	chr7:138391038-138490769	0	0	0	0	0	0	0	0	0	0	0	0.0873409	0	0	0	0.0229868	0	0
1372	533	ATP6V0B	ATPase, H+ transporting, lysosomal 21kDa, V0 subunit b	chr1:44440601-44443972	56.5345	78.894	83.3647	87.2024	57.9752	45.4296	79.8565	48.3179	57.4405	137.216	162.525	315.583	82.5719	117.384	81.9716	90.2996	60.2291	57.2301
1373	527	ATP6V0C	ATPase, H+ transporting, lysosomal 16kDa, V0 subunit c	chr16:2563726-2570224	82.1403	107.892	128.667	92.0861	67.1408	41.5281	124.06	88.5018	72.9054	90.7521	252.351	340.255	88.406	89.8785	64.1333	67.3819	62.2262	68.4109
1374	442211	ATP6V0CP3	ATPase, H+ transporting, lysosomal 16kDa, V0 subunit c pseudogene 3	chr6:42695313-42695932	0	0	0	0	0	0	0	0	0	0	0	0	0	0	0	0	0	0
1375	9114	ATP6V0D1	ATPase, H+ transporting, lysosomal 38kDa, V0 subunit d1	chr16:67471916-67515089	28.8299	33.6481	38.1848	26.0108	17.9658	18.6561	30.6258	23.5481	26.599	31.9364	53.8622	50.3776	20.9696	36.6304	34.3251	18.6251	31.1277	28.4138
1376	245972	ATP6V0D2	ATPase, H+ transporting, lysosomal 38kDa, V0 subunit d2	chr8:87111138-87166454	0.0462981	0.262991	0.179497	0	0	0	0.0513708	0	0	0.230889	1.05714	1.41419	0.200549	0.371504	0.316002	0.844899	0	0
1377	8992	ATP6V0E1	ATPase, H+ transporting, lysosomal 9kDa, V0 subunit e1	chr5:172410762-172461900	142.178	135.372	190.844	188.891	123.962	137.949	148.596	168.332	86.9317	137.665	241.373	244.675	157.261	312.219	110.779	164.819	203.168	81.8668
1378	155066	ATP6V0E2	ATPase, H+ transporting V0 subunit e2	chr7:149564782-149577801	18.3251	8.46915	13.9554	16.7415	11.6823	10.9414	21.6175	14.7956	20.72	5.61917	10.9676	27.2278	15.558	8.77129	23.9076	4.1578	56.3343	21.7025
1379	401431	ATP6V0E2-AS1	ATP6V0E2 antisense RNA 1	chr7:149564782-149577801	0.0697124	0.310308	0.202136	0.105269	0.223745	0.041483	0.0772344	0.196455	0.200505	0.222812	0.132336	0.258719	0.120456	0.186511	0.448607	0.0454245	0.271097	0.242002
1380	523	ATP6V1A	ATPase, H+ transporting, lysosomal 70kDa, V1 subunit A	chr3:113465865-113530905	15.2669	12.3389	18.684	14.7393	11.4183	15.7023	14.3316	9.74087	11.5483	23.6048	11.6449	12.0549	13.4625	9.75969	18.829	13.7771	21.2153	12.3297
1381	525	ATP6V1B1	ATPase, H+ transporting, lysosomal 56/58kDa, V1 subunit B1	chr2:71162997-71192561	0	0.283406	0.282129	0.0587146	0.093081	0	0.129013	0.0652688	0.0411822	0.041485	0.498237	0.815496	0	0.155217	0.176398	0.0378481	0.100358	0.0398162
1382	526	ATP6V1B2	ATPase, H+ transporting, lysosomal 56/58kDa, V1 subunit B2	chr8:20054703-20079207	24.8982	29.0609	45.8212	25.5267	21.6987	23.7247	25.8326	30.364	19.1891	17.7355	26.2374	19.9256	22.484	25.1524	19.8624	31.8236	30.421	21.2625
1383	528	ATP6V1C1	ATPase, H+ transporting, lysosomal 42kDa, V1 subunit C1	chr8:104033247-104085285	7.4526	10.0228	13.5303	9.63099	7.53313	10.7295	5.92459	12.0636	5.90966	25.2251	29.5453	38.7404	12.6226	29.7994	9.87959	13.394	12.9089	5.01797
1384	245973	ATP6V1C2	ATPase, H+ transporting, lysosomal 42kDa, V1 subunit C2	chr2:10861774-10978103	0.620273	0.530415	0.96581	0.381774	0.414784	0.328263	0.458647	0.349851	0.446499	0.73468	0.787309	1.25138	0.565437	0.461221	0.574072	1.10103	0.0596567	0.622752
1385	51382	ATP6V1D	ATPase, H+ transporting, lysosomal 34kDa, V1 subunit D	chr14:67804580-67826720	16.8784	16.6747	25.56	26.3999	15.2974	28.631	16.3877	19.2512	18.1784	22.6248	31.7457	26.3988	26.2416	13.8638	21.6426	18.8516	34.0834	21.1135
1386	529	ATP6V1E1	ATPase, H+ transporting, lysosomal 31kDa, V1 subunit E1	chr22:18074902-18111588	37.0333	50.7656	66.1854	51.8752	39.4463	46.3309	42.2059	48.2533	27.4736	56.7233	97.8381	130.66	76.6791	90.7877	95.8014	70.0131	64.9174	32.5954
1387	90423	ATP6V1E2	ATPase, H+ transporting, lysosomal 31kDa, V1 subunit E2	chr2:46738985-46747096	0.39698	0.830393	0.495983	0.344087	0.545659	0.404109	0.378068	0.765313	0.402655	0.0810318	1.51399	2.01502	0.640334	0.859354	1.50766	0.480682	0.637308	0.233562
1388	9296	ATP6V1F	ATPase, H+ transporting, lysosomal 14kDa, V1 subunit F	chr7:128502856-128505903	42.535	60.1735	98.6485	72.8119	35.7934	46.0374	61.3875	91.7989	41.7595	82.1936	187.387	121.217	41.05	78.8209	110.794	83.1856	115.393	39.1398
1389	9550	ATP6V1G1	ATPase, H+ transporting, lysosomal 13kDa, V1 subunit G1	chr9:117349993-117361152	27.4093	31.1864	46.1035	37.8748	28.0774	34.0451	30.8356	43.2119	32.1531	44.3303	61.0323	20.7741	37.4423	28.0767	20.2646	31.8186	39.8089	33.2174
1390	534	ATP6V1G2	ATPase, H+ transporting, lysosomal 13kDa, V1 subunit G2	chr6_ssto_hap7:2827543-2845430	0.587453	0.467282	0.554095	0.165885	0.588238	0.289579	0.545647	0.915033	0.477361	3.69481	0.390272	0.7227	0.505288	0.634517	0.373145	0.372709	0.0695018	0.773998
1391	100532737	ATP6V1G2-DDX39B	ATP6V1G2-DDX39B readthrough (NMD candidate)	chr6_ssto_hap7:2827543-2845430	0.111844	1.08712	0.737041	0	0	0.80304	0	0	0.799766	0	0	0.559049	0	0.015764	1.00711	0	0.586678	0.483524
1392	127124	ATP6V1G3	ATPase, H+ transporting, lysosomal 13kDa, V1 subunit G3	chr1:198492351-198510075	0	0	0.257186	0	0	0	0	0	0	0	0	0	0	0	0	0	0	0
1393	51606	ATP6V1H	ATPase, H+ transporting, lysosomal 50/57kDa, V1 subunit H	chr8:54628102-54755871	6.08126	8.03523	12.5006	7.03031	5.13762	7.5215	9.815	5.68771	8.84594	9.18118	16.8012	33.7961	5.32061	12.7726	8.42814	9.39372	6.4801	8.01502
1394	538	ATP7A	ATPase, Cu++ transporting, alpha polypeptide	chrX:77166152-77305892	1.63759	1.69495	3.16949	1.49346	1.34375	2.22613	0.949263	2.96235	1.04033	1.71052	0.739277	0.720339	1.33035	1.22854	1.33555	1.38128	1.84794	0.977482
1395	540	ATP7B	ATPase, Cu++ transporting, beta polypeptide	chr13:52506805-52585630	5.54395	4.29839	4.35612	5.03869	5.1325	6.00504	7.3809	6.0208	7.0152	0.865012	2.51992	1.85472	2.92822	2.1022	2.67432	4.93052	6.97586	8.68862
1396	10396	ATP8A1	ATPase, aminophospholipid transporter (APLT), class I, type 8A, member 1	chr4:42410391-42659122	2.03666	2.86104	4.61689	1.46038	2.27833	1.41349	1.24151	3.58261	0.89084	3.60993	0.501743	0.37611	0.901999	0.584051	0.866648	2.34764	0.181385	0.564015
1397	51761	ATP8A2	ATPase, aminophospholipid transporter, class I, type 8A, member 2	chr13:25946208-26595420	0	0.0166879	0.0398516	0	0	0	0	0.0700673	0	0	0	0.0340814	0	0.018456	0.0468876	0.121242	0.0357493	0.0289417
1398	5205	ATP8B1	ATPase, aminophospholipid transporter, class I, type 8B, member 1	chr18:55297533-55470327	4.13636	5.83089	4.23046	5.39904	3.72374	4.33101	3.94085	5.5119	2.90435	9.40869	4.89395	9.07814	8.91803	5.55871	16.6227	9.85975	13.4423	3.49271
1399	57198	ATP8B2	ATPase, aminophospholipid transporter, class I, type 8B, member 2	chr1:154298035-154323780	2.22341	5.70258	3.04681	1.28519	3.43298	1.12933	2.134	3.5478	4.62861	4.47093	2.29062	2.65919	2.70262	0.876843	1.6433	5.7114	0.561235	3.04341
1400	148229	ATP8B3	ATPase, aminophospholipid transporter, class I, type 8B, member 3	chr19:1782073-1812275	0.324943	0.283805	0.347214	0.118766	0.158338	0.0725845	0.20211	0.210279	0.29455	0.273006	0.153742	0.117094	0.142542	0.0905833	0.5146	0.25952	0.105653	0.365895
1401	79895	ATP8B4	ATPase, class I, type 8B, member 4	chr15:50150434-50411419	2.47709	2.54155	4.46367	1.2766	1.88503	2.68674	1.06254	2.57687	1.56828	2.40176	0.934667	1.10537	1.87948	0.88143	0.986332	1.52229	0.830438	0.952646
1402	158381	ATP8B5P	ATPase, class I, type 8B, member 5, pseudogene	chr9:35406751-35483026	0.0375943	0.06089	0.0363599	0	0	0	0	0	0	0.396669	0	0	0.210178	0	0.0613608	0.0772625	0.227425	0
1403	10079	ATP9A	ATPase, class II, type 9A	chr20:50213313-50384908	2.92831	5.88445	3.57734	4.64485	3.38664	3.47468	4.73405	4.41638	4.38173	5.05619	7.90808	9.96264	3.64805	8.07812	10.5322	4.62588	5.38455	4.1312
1404	374868	ATP9B	ATPase, class II, type 9B	chr18:76829396-77138282	3.90383	3.30605	3.85533	2.50186	2.38372	2.56712	3.81545	2.4596	3.18892	4.7491	5.67026	4.361	3.13667	2.28597	7.62101	3.35337	4.86303	3.39487
1405	64756	ATPAF1	ATP synthase mitochondrial F1 complex assembly factor 1	chr1:47100710-47134099	41.9152	28.2692	29.6778	49.5513	36.7163	46.0658	40.6484	49.1507	34.3367	41.8845	32.4704	31.3231	38.3437	28.3721	37.2584	23.5091	76.9881	36.8094
1406	91647	ATPAF2	ATP synthase mitochondrial F1 complex assembly factor 2	chr17:17921333-17942480	8.11912	7.37047	7.04534	10.8361	6.08437	8.37917	10.7176	10.4624	7.97513	6.04529	12.7354	6.65758	9.24837	10.516	4.18006	5.44422	10.1404	9.04686
1407	93974	ATPIF1	ATPase inhibitory factor 1	chr1:28562601-28564616	206.463	166.67	267.709	307.181	197.176	262.755	370.644	172.207	144.349	304.501	374.014	485.461	213.006	321.183	108.435	92.3133	230.451	141.392
1408	545	ATR	ATR serine/threonine kinase	chr3:142168076-142297668	2.54763	2.36809	4.15216	1.86224	2.21365	2.74375	1.63142	3.3933	1.38993	3.34529	2.97666	2.00576	4.24039	2.74542	3.38945	3.26879	3.37047	1.24517
1409	51374	ATRAID	all-trans retinoic acid-induced differentiation factor	chr2:27422454-27440046	40.4316	59.5529	56.6957	58.8232	42.2514	48.2713	51.0961	62.3264	51.8252	73.34	100.113	79.9427	43.7292	55.3013	52.9299	37.4554	87.5857	51.916
1410	84126	ATRIP	ATR interacting protein	chr3:48488113-48509044	1.7325	2.01932	2.17251	1.5639	1.36275	1.2116	1.93536	1.79663	1.96441	2.38018	4.49926	3.72591	2.40932	2.39837	2.70095	2.08511	2.56488	2.99003
1411	8455	ATRN	attractin	chr20:3451664-3631769	36.674	28.3757	22.9688	32.4167	35.2771	33.1324	42.0652	35.3666	26.0805	55.0019	19.0481	17.0462	43.9933	32.6053	68.484	54.2047	65.3703	34.9951
1412	26033	ATRNL1	attractin-like 1	chr10:116853123-117708509	0.692036	1.02529	1.34214	1.33455	1.60716	1.68226	1.2491	0.459461	0.4563	0.0453186	0.0109505	1.76014	0.378929	4.79854	0.148679	0.695228	0	0.537758
1413	546	ATRX	alpha thalassemia/mental retardation syndrome X-linked	chrX:76760355-77041755	7.25013	8.87528	12.2079	5.74538	6.52709	9.66926	4.19929	11.1988	2.18624	9.23527	9.19198	7.78722	5.68689	13.3926	5.53476	6.30889	6.22878	2.27314
1414	6310	ATXN1	ataxin 1	chr6:16299342-16761721	3.42078	3.80246	4.67688	3.47419	3.38211	5.12447	3.28281	3.99378	2.78163	3.63323	3.43692	1.9707	3.72259	1.73829	3.5167	2.6839	8.58877	2.74889
1415	25814	ATXN10	ataxin 10	chr22:46067677-46241187	23.1677	27.8045	28.1391	30.8362	22.5857	27.4885	27.0713	23.3612	18.8478	31.0722	32.2744	47.8444	32.4805	22.8097	60.6344	36.8152	37.3654	21.879
1416	342371	ATXN1L	ataxin 1-like	chr16:71879893-71891236	4.15218	5.17062	5.09478	3.86399	4.45221	4.48868	4.35907	5.27434	4.31101	2.48575	2.59522	2.89769	2.93646	2.63482	6.17878	3.03878	10.6054	5.41611
1417	6311	ATXN2	ataxin 2	chr12:111890017-112037480	7.1376	7.41764	7.17503	4.28221	5.95999	7.37018	6.868	9.97738	4.72243	4.56739	6.5477	8.02801	5.91884	7.39236	6.62898	7.02232	10.3675	5.42133
1418	11273	ATXN2L	ataxin 2-like	chr16:28834368-28848558	18.5525	26.2356	24.8415	8.92982	14.1387	9.31327	15.7871	16.8167	20.007	15.7867	30.8971	49.0033	18.2982	20.6518	21.056	11.398	13.5677	21.8643
1419	4287	ATXN3	ataxin 3	chr14:92524895-92572965	2.33584	3.13922	3.19571	1.58262	2.57789	4.24876	1.95165	3.53478	2.22396	2.69398	2.37495	2.62066	2.65815	1.7769	3.46893	2.17597	3.73684	2.15056
1420	92552	ATXN3L	ataxin 3-like	chrX:13328770-13338518	0	0	0	0	0	0	0	0	0	0	0	0	0	0	0	0	0	0
1421	6314	ATXN7	ataxin 7	chr3:63850232-63989136	6.17702	5.77993	8.24077	3.76878	5.26888	8.45698	3.99345	9.52204	2.85956	5.8816	3.4765	2.2167	5.09093	3.36286	6.03365	4.99519	7.08523	3.77054
1422	222255	ATXN7L1	ataxin 7-like 1	chr7:105245220-105517031	3.27091	3.0835	3.35594	3.51473	3.14503	3.8779	3.07006	5.9803	2.35306	1.92545	1.85421	1.93523	3.3456	1.943	4.59866	1.90602	9.29185	4.00322
1423	127002	ATXN7L2	ataxin 7-like 2	chr1:110026560-110035420	0.69058	1.15808	1.24936	1.02197	0.59083	0.383086	1.02162	0.673833	1.24981	1.41027	2.93449	3.26854	0.717884	0.697801	0.907744	1.0802	0.795834	2.25617
1424	56970	ATXN7L3	ataxin 7-like 3	chr17:42269172-42275529	9.46808	9.87995	10.7156	8.10146	8.18125	6.75337	9.46896	9.91284	12.7623	10.9192	15.0741	17.4979	8.36178	7.62869	9.8478	11.7892	9.32232	12.9953
1425	552889	ATXN7L3B	ataxin 7-like 3B	chr12:74931550-74935232	17.79	20.1646	20.6514	20.4209	14.714	23.2933	23.5625	26.6587	22.162	14.6662	23.6257	16.6237	17.2488	10.8084	14.3442	16.1217	66.7622	23.7854
1426	6315	ATXN8OS	ATXN8 opposite strand (non-protein coding)	chr13:70274724-70713885	0	0	0	0	0	0	0	0	0	0	0	0	0	0	0	0	0	0
1427	549	AUH	AU RNA binding protein/enoyl-CoA hydratase	chr9:93976096-94124206	18.9506	12.5478	13.636	13.2892	15.8316	14.925	17.3537	12.5671	11.8365	14.5964	9.52	6.23637	15.3137	8.73604	6.85286	15.6565	19.0426	11.8519
1428	79000	AUNIP	aurora kinase A and ninein interacting protein	chr1:26146396-26185949	0.325178	0.291827	0.654004	0.631686	0.411482	0.412198	0.170908	0.660225	2.70363	1.26256	1.30722	1.42844	0.374675	0.13725	0.356126	0.167242	1.33254	3.08002
1429	550	AUP1	ancient ubiquitous protein 1	chr2:74753774-74784678	52.3184	64.9313	60.1446	74.4393	45.5234	34.7587	72.2689	48.8255	53.1094	74.9665	107.149	135.261	61.4519	64.7357	42.4225	67.3162	47.2382	55.1825
1430	6790	AURKA	aurora kinase A	chr20:54944444-54967351	4.04184	1.00856	3.64423	3.41999	1.30363	1.12536	1.16872	3.01945	0.567123	14.5468	19.4243	14.9058	5.70598	3.73536	8.55602	4.78777	5.09654	2.67879
1431	54998	AURKAIP1	aurora kinase A interacting protein 1	chr1:1309109-1310818	71.1314	76.1739	67.7474	123.253	57.2558	70.0638	105.308	46.6169	88.5847	89.8613	195.47	227.879	84.418	90.6371	56.7184	29.7198	87.892	73.8822
1432	6791	AURKAPS1	aurora kinase A pseudogene 1	chr1:220321609-220445843	0.228141	0.062144	0.668288	0	0	0.450824	0.0847101	0.256028	0.1602	0.218453	0.509581	0.188835	0.530915	0	0.289656	0.545777	0.197267	0.0516805
1433	9212	AURKB	aurora kinase B	chr17:8108048-8113944	1.50674	0.689171	1.48161	0.511455	0.401333	0.237221	0.937761	1.6832	0.208314	9.83512	17.0731	11.4508	0.616067	4.9133	2.7594	5.57217	1.37216	2.01165
1434	6795	AURKC	aurora kinase C	chr19:57742376-57746916	1.24724	0.655023	1.79112	0.812934	0.726698	1.07319	0.88944	2.91836	1.01456	0.905825	2.08087	0.659947	0.171379	0.404059	0.0867593	0.519004	0.196153	1.36235
1435	26053	AUTS2	autism susceptibility candidate 2	chr7:69063904-70258054	8.52199	7.98498	6.291	5.73096	6.11012	5.09147	7.20155	6.00115	6.76215	1.66846	1.6684	2.77747	6.93779	1.66709	5.82906	1.88113	6.05026	9.74066
1436	57099	AVEN	apoptosis, caspase activation inhibitor	chr15:34158427-34357287	5.27164	5.49456	6.71454	4.49919	5.63217	5.16313	6.21288	4.37255	6.81198	5.32262	5.11988	6.57694	4.4008	8.37248	9.77823	4.48627	7.46499	8.51346
1437	10677	AVIL	advillin	chr12:58176527-58209852	2.36319	2.75352	1.73074	2.09103	2.58558	1.5762	4.84023	1.61427	2.98487	2.28938	3.29718	1.68333	8.69426	2.45871	0.488005	1.58629	2.69202	3.92576
1438	23080	AVL9	AVL9 homolog (S. cerevisiase)	chr7:32535175-32758780	4.38705	4.73447	5.70019	3.48518	3.66844	4.54893	3.10721	4.62363	2.49967	5.1542	6.83844	3.6989	6.02499	2.99592	11.3267	6.08364	14.8042	2.22199
1439	551	AVP	arginine vasopressin	chr20:3063201-3065370	0.260537	0.445195	0.266641	0	0.415056	0.304091	0	0	0	0.196912	0.518679	5.48041	0	0	0	0	0	0
1440	60370	AVPI1	arginine vasopressin-induced 1	chr10:99437180-99447015	20.2072	14.3062	19.8618	24.9115	21.6056	14.3025	26.3576	18.8143	25.4147	12.6383	15.5222	8.79556	8.68822	9.22868	6.72809	10.2267	7.99703	22.6405
1441	552	AVPR1A	arginine vasopressin receptor 1A	chr12:63536538-63546590	7.15661	0.35558	1.07381	0.976271	2.80539	4.1186	4.13243	2.36274	6.20557	3.82452	0.0245453	0.08553	6.62994	8.9584	0.215622	1.48813	0.112208	4.79828
1442	553	AVPR1B	arginine vasopressin receptor 1B	chr1:206224282-206231482	0	0.0524285	0	0	0	0	0	0	0	0	0	0	0	0	0	0.0419575	0	0
1443	554	AVPR2	arginine vasopressin receptor 2	chrX:153167984-153172620	0.142418	0	0.138894	0.0734838	0.114137	0.0844602	0.161339	0.0813169	0.101953	0.754151	0	0.47135	0	0	0.26616	0.0464468	0	0.29481
1444	158833	AWAT1	acyl-CoA wax alcohol acyltransferase 1	chrX:69454504-69460511	0	0	0	0.0865675	0	0	0	0.0954168	0	0	0.326492	0	0.223309	0	0	0	0.0735986	0
1445	158835	AWAT2	acyl-CoA wax alcohol acyltransferase 2	chrX:69260391-69269788	0	0	0	0	0	0.0621896	0	0	0	0	0	0	0	0	0	0	0	0
1446	126859	AXDND1	axonemal dynein light chain domain containing 1	chr1:179334854-179545084	0.0289843	0	0.0559465	0	0	0.0748682	0	0.0709321	0.04532	0.044636	0.0274772	0.238954	0.0814488	0.112207	0.0219239	0.151032	0.0543563	0.0605559
1447	8312	AXIN1	axin 1	chr16:337439-402676	3.21727	4.88567	4.46411	3.0013	3.25045	1.68787	4.74185	5.04596	5.45744	4.14225	6.76483	18.5027	5.24549	5.00397	6.0164	3.43441	3.28767	3.96623
1448	8313	AXIN2	axin 2	chr17:63524682-63557740	0.963296	2.09397	1.83362	0.942912	3.03324	0.970694	1.5304	2.34131	1.69727	0.0524872	1.45049	0.915855	0.106431	1.18978	3.23011	0.836469	14.662	2.24125
1449	558	AXL	AXL receptor tyrosine kinase	chr19:41725103-41767672	15.3521	18.9253	24.5936	11.803	11.8173	16.3645	15.9428	18.8034	11.2919	5.57695	2.78108	8.49152	5.33663	2.8862	3.58303	2.65883	1.0978	10.8877
1450	563	AZGP1	alpha-2-glycoprotein 1, zinc-binding	chr7:99564349-99573735	1481.12	859.829	895.434	2096.58	1488.3	1615.56	2201.37	922.829	1409.73	261.849	260.15	190.085	1076.25	223.517	300.401	185.866	1127.47	1336.32
1451	646282	AZGP1P1	alpha-2-glycoprotein 1, zinc-binding pseudogene 1	chr7:99578384-99581860	14.2576	9.91937	11.3413	7.92339	13.5122	19.4667	11.7223	14.8955	22.7429	1.89693	1.61535	0.956941	8.38475	1.77348	1.44379	1.0955	11.8797	16.1475
1452	64343	AZI2	5-azacytidine induced 2	chr3:28363843-28390618	7.97578	9.49068	11.1042	8.67593	7.88052	10.7711	6.60594	11.5299	8.0716	13.2475	19.8762	9.07417	10.653	8.29372	12.3603	8.26107	12.1695	7.22629
1453	51582	AZIN1	antizyme inhibitor 1	chr8:103838535-103876397	20.6424	23.4796	20.9704	22.487	18.8035	25.5776	21.6565	20.4143	19.3151	52.2007	23.4858	51.3133	18.048	50.4049	16.5342	42.4682	33.24	18.3649
1454	566	AZU1	azurocidin 1	chr19:827830-832017	0	0.122032	0.583798	0	0	0	0.660428	0	0.198238	0	0	0	0	0	0	0	0	0
1455	567	B2M	beta-2-microglobulin	chr15:45003684-45010357	5287.7	3921.48	10120.7	5474.89	3484.87	5132.62	2933.39	8423.3	1901.33	6326.61	2983.15	2847.73	3406.52	11193.9	4453.87	4693.71	4853.82	2134.51
1456	8706	B3GALNT1	beta-1,3-N-acetylgalactosaminyltransferase 1 (globoside blood group)	chr3:160801670-160823160	0.203003	1.4639	1.21746	0.266109	0.553829	0.275368	0.146446	0.434784	0.97093	0.328527	2.05418	2.43507	0.442521	0.73702	1.07635	0.988086	0.330592	0.674029
1457	148789	B3GALNT2	beta-1,3-N-acetylgalactosaminyltransferase 2	chr1:235530674-235667781	3.78582	5.03043	5.65523	3.99675	4.32018	3.20243	4.79549	5.28743	3.62787	5.47302	5.313	5.40861	8.70982	4.15447	5.49573	14.11	14.3468	3.38016
1458	8708	B3GALT1	UDP-Gal:betaGlcNAc beta 1,3-galactosyltransferase, polypeptide 1	chr2:168675181-168727366	0	0.0415549	0	0	0	0	0.0567909	0.0575567	0	0.0364884	0.0487127	0	0.133098	0	0.465834	0.0333432	0	0
1459	8707	B3GALT2	UDP-Gal:betaGlcNAc beta 1,3-galactosyltransferase, polypeptide 2	chr1:193091087-193223942	0.387505	0.819251	0.690578	0.749412	0.574108	1.24189	0.198015	0.336186	1.03183	0.169142	1.9784	0.319441	0.282922	0.212691	0.270598	0.310659	0.154546	0.560249
1460	8705	B3GALT4	UDP-Gal:betaGlcNAc beta 1,3-galactosyltransferase, polypeptide 4	chr6_qbl_hap6:4477155-4478841	1.29594	1.72468	2.79174	1.24446	0.874701	0.323698	1.29029	1.30236	1.58762	1.07536	2.34672	4.62623	0.772312	0.243124	3.99614	1.69058	0.825592	1.62891
1461	10317	B3GALT5	UDP-Gal:betaGlcNAc beta 1,3-galactosyltransferase, polypeptide 5	chr21:40984866-41034816	0.12436	0.333439	0.160533	0.0417475	0.0664847	0.0492558	0.137902	0.0466531	0.223673	0	0	0.0341658	0	0	0	0.0269735	0	0.0860333
1462	126792	B3GALT6	UDP-Gal:betaGal beta 1,3-galactosyltransferase polypeptide 6	chr1:1167628-1170420	3.36172	5.25838	4.03719	3.15326	3.87504	1.56269	4.83991	3.17832	5.43372	4.2582	8.9191	16.2578	4.3437	4.03147	2.86849	2.49254	4.9089	6.31865
1463	145173	B3GALTL	beta 1,3-galactosyltransferase-like	chr13:31774111-31906411	1.86135	1.64316	1.86637	1.22171	1.35455	2.36443	1.40045	1.37228	1.25651	2.53152	0.564178	0.388548	1.21915	1.57181	1.4821	1.1799	4.54616	1.87075
1464	27087	B3GAT1	beta-1,3-glucuronyltransferase 1	chr11:134248397-134281812	2.16186	0.145632	1.62264	6.5256	1.22888	2.03725	7.54608	5.55313	5.4474	1.81037	0.256231	0.148508	1.81484	0.267799	0	0.293368	0.0259388	3.46927
1465	135152	B3GAT2	beta-1,3-glucuronyltransferase 2	chr6:71377473-71666788	0.175589	0.238161	1.02423	0.0592583	0.14078	0.416999	0.325235	0.460655	0.622695	0.167341	0.558254	0.628824	0.203433	0.417349	0.355754	0.648809	0.0505966	0.361234
1466	26229	B3GAT3	beta-1,3-glucuronyltransferase 3	chr11:62382767-62389647	7.28509	15.1352	12.284	9.5425	7.36983	4.31059	10.1162	9.791	12.9317	14.3967	46.6089	73.1633	12.827	28.8061	10.0561	8.83601	6.24215	13.4891
1467		B3GNT1	#N/A	chr11:66112842-66115161	12.4487	14.3694	9.52431	17.3194	14.2605	12.5473	25.6777	10.7301	18.3192	16.9274	20.9513	34.9919	11.5532	9.22346	12.1111	5.34018	28.8816	19.4485
1468	10678	B3GNT2	UDP-GlcNAc:betaGal beta-1,3-N-acetylglucosaminyltransferase 2	chr2:62423261-62451866	8.2929	7.61009	10.4198	6.49471	7.66204	16.1276	9.19307	5.31381	9.61193	11.8221	3.92053	3.95603	9.24565	5.5024	6.87802	9.5267	8.152	8.13982
1469	10331	B3GNT3	UDP-GlcNAc:betaGal beta-1,3-N-acetylglucosaminyltransferase 3	chr19:17905918-17924385	0.119288	1.99747	1.15433	0.881515	0.925082	0.0472916	0.969789	0.313582	2.45182	2.88441	5.78014	4.29773	0.343928	6.09854	1.98827	4.89687	0	0.963734
1470	79369	B3GNT4	UDP-GlcNAc:betaGal beta-1,3-N-acetylglucosaminyltransferase 4	chr12:122688227-122692084	0	0	0	0	0	0.0925041	0	0.175106	0	0.168209	0.149459	0.193802	0	0.486647	0	0.101831	0.0674752	0
1471	84002	B3GNT5	UDP-GlcNAc:betaGal beta-1,3-N-acetylglucosaminyltransferase 5	chr3:182895791-183146057	0.330114	1.43541	1.15084	0.969523	0.9783	1.27004	0.561969	0.601717	0.624244	6.89027	1.68386	0.962551	1.11626	2.94464	7.2566	1.19073	0.702125	0.602411
1472	192134	B3GNT6	UDP-GlcNAc:betaGal beta-1,3-N-acetylglucosaminyltransferase 6	chr11:76745384-76753005	0	0	0	0	0	0	0	0	0	0	0	0	0	0	0	0	0	0
1473	93010	B3GNT7	UDP-GlcNAc:betaGal beta-1,3-N-acetylglucosaminyltransferase 7	chr2:232260334-232265875	0.786507	1.6716	2.13672	1.11303	1.19225	0.762902	0.935216	1.44567	2.81611	2.10712	1.71219	0.864429	0.55288	1.29909	0.220345	0.436401	0.201371	1.07511
1474	374907	B3GNT8	UDP-GlcNAc:betaGal beta-1,3-N-acetylglucosaminyltransferase 8	chr19:41931263-41934635	1.20714	1.3268	2.3482	1.16052	0.677445	1.14654	0.738034	1.08559	1.24016	0.388464	1.1518	1.09757	0.367288	0.268976	0.137611	0.432933	0.156533	0.909724
1475	84752	B3GNT9	UDP-GlcNAc:betaGal beta-1,3-N-acetylglucosaminyltransferase 9	chr16:67143914-67184902	5.72065	9.14109	6.00068	4.67651	6.29028	10.3721	8.33799	12.8447	4.50261	1.96322	7.79216	7.85578	2.07625	8.95374	10.6994	2.89347	8.47049	3.51782
1476	146712	B3GNTL1	UDP-GlcNAc:betaGal beta-1,3-N-acetylglucosaminyltransferase-like 1	chr17:80901666-81009686	1.29448	1.76731	1.52063	0.790215	1.03692	0.817835	1.54015	1.25763	0.843463	0.870061	9.35491	14.0845	2.11403	2.30609	4.27977	2.42197	0.970198	1.80854
1477	2583	B4GALNT1	beta-1,4-N-acetyl-galactosaminyl transferase 1	chr12:58012187-58027022	0.0901394	0.119177	0.189689	0	0.297936	0	0.395525	0.165878	0.132216	1.14156	0.106713	0.575272	0.0876373	2.14319	0.332569	0.234258	0	0.0768655
1478	124872	B4GALNT2	beta-1,4-N-acetyl-galactosaminyl transferase 2	chr17:47209821-47247351	0	0.0512225	0	0	0	0	0	0	0	0.180277	0.369467	10.4256	0.0546885	0	0	0.04099	0	0
1479	283358	B4GALNT3	beta-1,4-N-acetyl-galactosaminyl transferase 3	chr12:569542-671058	0.154168	0.747916	0.178629	0.248114	0.197946	0.0734002	0.068285	0.208628	0.688905	0	0.0584828	0.1271	0.0798351	0	0	0.0602546	0.0266441	0.300332
1480	338707	B4GALNT4	beta-1,4-N-acetyl-galactosaminyl transferase 4	chr11:369794-382117	0	0.272861	0.207355	0	0.246202	0	0.135887	0.0345988	0.221141	0.609457	0.0290949	0.227638	0	0	0.0232125	0.659497	0	0.29886
1481	2683	B4GALT1	UDP-Gal:betaGlcNAc beta 1,4- galactosyltransferase, polypeptide 1	chr9:33110638-33179981	44.0833	36.3787	37.8924	46.9652	35.2428	32.0324	38.6077	38.1379	30.1894	32.7093	57.5149	19.1063	80.2351	30.5476	22.3293	30.9805	30.9458	34.0345
1482	101929639	B4GALT1-AS1	B4GALT1 antisense RNA 1	chr9:33110638-33179981	2.55002	1.93279	2.50787	5.27896	3.02698	2.86013	4.92224	2.31559	4.39227	2.17678	1.35816	0.8704	3.16146	0.380525	0	1.59259	1.354	3.03204
1483	8704	B4GALT2	UDP-Gal:betaGlcNAc beta 1,4- galactosyltransferase, polypeptide 2	chr1:44444873-44456843	7.76991	9.47422	8.64601	13.0008	9.25106	5.77493	11.6755	9.9975	19.3228	11.1408	38.0803	65.5953	9.52198	10.4734	14.0765	13.2219	8.57239	19.6934
1484	8703	B4GALT3	UDP-Gal:betaGlcNAc beta 1,4- galactosyltransferase, polypeptide 3	chr1:161141099-161147758	8.63067	8.76773	8.23668	7.25947	6.37496	3.85833	6.89646	9.51408	8.57485	9.76392	20.5981	17.665	7.80467	9.91656	25.1699	16.4684	9.81991	7.16423
1485	8702	B4GALT4	UDP-Gal:betaGlcNAc beta 1,4- galactosyltransferase, polypeptide 4	chr3:118930588-118959752	8.64723	7.8822	9.38274	7.52826	6.89188	12.2122	6.57388	12.8102	9.04005	4.63515	12.8926	8.93176	8.9356	7.94168	16.8581	6.10682	9.97279	7.39178
1486	9334	B4GALT5	UDP-Gal:betaGlcNAc beta 1,4- galactosyltransferase, polypeptide 5	chr20:48249482-48330421	6.43858	13.0323	9.73894	6.19982	11.6419	6.7795	8.02055	17.537	9.58396	13.0499	10.3594	12.0924	6.64268	9.38992	20.2407	8.08501	7.063	8.75538
1487	9331	B4GALT6	UDP-Gal:betaGlcNAc beta 1,4- galactosyltransferase, polypeptide 6	chr18:29202208-29264686	0.366463	0.834817	0.809902	0.627614	0.415296	1.23258	0.715232	0.705687	0.609226	0.152565	0.469306	0.923387	0.612583	0.346148	0.83066	0.645717	2.49579	0.437072
1488	11285	B4GALT7	xylosylprotein beta 1,4-galactosyltransferase, polypeptide 7	chr5:177027118-177037346	6.03568	8.11145	6.84826	7.32518	4.51895	4.25007	7.15737	4.91776	8.33629	6.36601	13.75	21.7763	8.60374	9.75267	7.31555	6.66188	5.1035	9.42252
1489	27077	B9D1	B9 protein domain 1	chr17:19240866-19290532	4.68248	6.39321	5.03471	3.88411	1.46308	2.93424	2.29696	4.33043	4.48589	4.72046	18.6383	9.35134	4.75589	18.6914	2.9808	3.23852	1.57529	5.39758
1490	80776	B9D2	B9 protein domain 2	chr19:41860321-41889987	1.12258	1.54668	2.34242	2.81429	1.09769	1.47272	1.25854	0.69625	3.2386	1.08922	2.4124	2.69586	1.21186	2.22008	0.765774	1.6304	1.18718	2.48093
1491	79870	BAALC	brain and acute leukemia, cytoplasmic	chr8:104145190-104242533	1.20947	1.53049	1.46227	0.87565	1.03101	0.720371	1.32129	0.724045	3.0491	0.811111	0.215373	0.753927	0.359467	17.9283	0.0858812	7.38079	0.314088	1.25762
1492	100499183	BAALC-AS1	BAALC antisense RNA 1	chr8:104145190-104242533	0	0.171112	0.204808	0	0	0	0	0	0	0	0.798787	0.510053	0	0.180424	0	0.133113	0	0
1493		BAALCOS	#N/A	chr8:104145190-104242533	0	0	0.408329	0.418771	0	0	0	0.419264	0	0	0	0	0	0.341454	0	0.254647	0	0.226298
1494	570	BAAT	bile acid CoA:amino acid N-acyltransferase	chr9:104122698-104147287	549.713	200.709	344.361	612.624	565.166	773.373	507.197	351.174	186.285	815.334	56.9908	101.832	867.378	223.085	161.673	113.139	522.441	243.527
1495	29086	BABAM1	BRISC and BRCA1 A complex member 1	chr19:17378184-17390162	25.7306	26.839	25.3009	33.8874	18.6114	23.1708	28.549	28.6488	27.625	65.2423	40.597	41.443	29.6735	29.4478	40.2438	19.9259	26.8337	26.5182
1496	23621	BACE1	beta-site APP-cleaving enzyme 1	chr11:117103340-117186972	16.4526	16.1213	15.5197	16.7183	13.4572	17.6359	22.481	14.6577	10.511	10.2	10.9274	11.7692	11.6922	9.04575	11.3622	9.35758	21.3803	13.5364
1497	100379571	BACE1-AS	BACE1 antisense RNA	chr11:117103340-117186972	0.710027	1.93199	0.711258	0.552233	1.27593	0.834584	1.60327	1.57656	1.88552	1.1796	2.08295	2.37202	1.58872	0.315556	1.37327	2.32461	1.38333	1.37588
1498	25825	BACE2	beta-site APP-cleaving enzyme 2	chr21:42539727-42654461	1.92	4.7065	3.0647	1.35265	2.90623	0.919842	1.72931	3.15411	1.82796	0.705498	0.332222	1.76601	0.477553	0.750663	0.487879	1.41061	0.0399475	1.22821
1499	571	BACH1	BTB and CNC homology 1, basic leucine zipper transcription factor 1	chr21:30671219-30734217	8.75721	10.0108	13.4079	6.80504	10.1662	12.0461	5.45179	8.87603	6.30546	14.9626	3.60064	2.80269	6.85804	3.671	11.6315	8.0987	13.6902	5.31202
1500	100874322	BACH1-IT2	BACH1 intronic transcript 2	chr21:30744820-30746300	0	0	0.175829	0	0.140264	0.412894	0	0	0	0	0.171654	0	0	0	0.135819	0.114981	0.152057	0
1501	60468	BACH2	BTB and CNC homology 1, basic leucine zipper transcription factor 2	chr6:90636246-91006627	1.17837	0.966009	0.480682	0.189321	1.18265	0.546162	0.356056	1.36889	0.43769	0.329528	0.10301	0.237871	0.0286408	0.912588	0.402539	0.911774	0.0960301	0.687754
1502	572	BAD	BCL2-associated agonist of cell death	chr11:64037299-64056972	31.5042	37.8252	30.8747	55.3714	23.2237	19.487	49.7612	14.9353	32.2866	48.8204	55.8985	82.6456	39.8959	38.8758	25.6588	24.3805	18.8165	30.8752
1503	573	BAG1	BCL2-associated athanogene	chr9:33252469-33264759	7.65589	8.86059	9.74256	9.52318	8.73729	9.18008	12.8303	7.28943	10.9418	8.71696	11.886	7.33893	12.3606	5.15795	5.50195	11.8647	13.0664	10.9576
1504	9532	BAG2	BCL2-associated athanogene 2	chr6:57037103-57050012	4.4085	6.1065	5.3387	7.53648	5.54257	9.18029	5.25948	6.06087	4.48847	4.08022	19.2947	12.0502	11.1026	6.45258	16.7783	8.19646	8.42132	4.56311
1505	9531	BAG3	BCL2-associated athanogene 3	chr10:121410881-121437329	5.92777	11.328	10.2907	7.34267	9.78199	3.7257	9.57901	13.8299	6.15355	6.6293	16.6233	32.0423	6.33981	13.7424	7.25266	17.7142	6.84309	5.3585
1506	9530	BAG4	BCL2-associated athanogene 4	chr8:38020838-38070819	5.38444	4.84945	7.1587	5.45204	4.29126	8.40039	6.18413	5.17189	4.78796	3.5587	1.70149	9.88634	5.67374	5.25437	3.53103	2.25849	9.90722	5.83143
1507	9529	BAG5	BCL2-associated athanogene 5	chr14:104022880-104029151	5.90573	7.19868	8.05712	6.29407	6.14914	8.58995	5.7268	10.145	4.69871	7.14762	7.37222	5.42879	4.82746	4.16125	6.62842	5.22512	9.46855	4.20417
1508	7917	BAG6	BCL2-associated athanogene 6	chr6_ssto_hap7:2937601-2956785	37.0266	46.7649	34.1285	31.0827	38.1653	25.6049	48.0187	31.2391	48.4053	35.0368	100.008	96.8045	30.3809	38.09	59.4429	31.9425	66.0474	44.1415
1509		BAGE,BAGE5	#N/A	chr21:11020841-11098937	0	0	0	0.142747	0	0	0	0	0	0	0.43544	0	2.04708	0	0	0	0	0
1510	85319	BAGE2	B melanoma antigen family, member 2	chr21:11020841-11098937	0	0	0	0	6.49334e-05	0	0	0	0	6.17575e-05	0.784456	0	3.03578	0	7.38011e-05	0	0	0
1511	85317	BAGE4	B melanoma antigen family, member 4	chr21:11020841-11098937	0	0	0	0	0.0254468	0	0	0	0	0.0227332	0.183322	0	0.922392	0	0.0241536	0	0	0
1512	85316	BAGE5	B melanoma antigen family, member 5	chr21:11020841-11098937	0	0	0	0	0.0266489	0	0	0	0	0.0237979	0.189619	0	0.940432	0	0.02526	0	0	0
1513	57597	BAHCC1	BAH domain and coiled-coil containing 1	chr17:79373520-79433358	1.28527	1.97354	1.14979	0.815593	1.26059	0.865737	1.41929	0.809525	3.03547	0.899882	0.861603	0.993072	1.57543	0.647862	0.7178	0.913235	1.37306	2.39514
1514	22893	BAHD1	bromo adjacent homology domain containing 1	chr15:40733410-40760441	4.92315	5.27306	4.3232	4.08926	6.35231	2.7949	6.41292	4.93341	8.71152	3.32277	5.22777	4.3782	3.4879	4.84322	3.91181	3.46072	3.61768	6.54131
1515		BAI1	#N/A	chr8:143545376-143626368	0.186457	0.255565	0.341042	0.0561248	0.104781	0.0444333	0.0618412	0.105273	0.311301	0.316466	0.105832	0.1382	0	0.0499042	0.0704094	0.327794	0.0161095	0.0652815
1516		BAI2	#N/A	chr1:32192717-32229648	0	0.107541	0.0733737	0	0	0	0	0.172108	0.124444	0.215608	0.0180254	0.266755	0	0.0169979	0.0143903	0.0496232	0.0164614	0.0133386
1517		BAI3	#N/A	chr6:69345631-70099403	0.292305	0.500762	0.721002	0.256605	0.410663	0.15238	0.0807855	0.495124	0.464254	0.0129184	0.017281	0.0752247	0.0314391	0	0.0965767	0.0356854	0.0631361	0.166337
1518	10458	BAIAP2	BAI1-associated protein 2	chr17:79008946-79156964	10.1193	13.5058	12.6976	14.2638	15.4411	9.1507	24.5773	9.65115	24.3037	7.60133	11.2723	27.9355	19.512	12.8807	0.614216	22.0827	12.674	28.8409
1519	440465	BAIAP2-AS1	BAIAP2 antisense RNA 1 (head to head)	chr17:79002932-79008519	2.54699	4.226	2.75037	3.17396	3.18015	2.41555	3.07853	2.8479	5.08669	2.43817	6.09667	8.19958	6.13611	1.70402	0.819906	3.97774	4.76817	4.3812
1520	55971	BAIAP2L1	BAI1-associated protein 2-like 1	chr7:97910978-98030427	7.87686	15.8447	9.87659	9.04688	10.6588	6.50246	14.4799	14.3	12.0111	24.9714	18.5583	23.4591	15.8464	18.7693	35.6169	9.96157	4.81913	12.5344
1521	80115	BAIAP2L2	BAI1-associated protein 2-like 2	chr22:38480895-38506676	0.465913	1.89283	1.35659	0.522958	0.415146	0.184521	0.287407	0.640727	1.62186	2.47466	16.9617	32.8379	4.85013	3.23045	8.05486	4.38706	1.65565	0.676879
1522	8938	BAIAP3	BAI1-associated protein 3	chr16:1383605-1401873	1.39227	2.47183	1.57885	1.88766	1.64341	0.975771	2.10492	2.56664	5.71187	1.06326	1.12167	3.36468	2.27888	1.55294	1.57834	0.151057	1.25316	4.12529
1523	578	BAK1	BCL2-antagonist/killer 1	chr6:33540322-33548070	6.41292	5.00401	9.99464	4.33472	5.42642	3.00006	5.15742	5.62554	4.49759	20.2404	18.5118	23.9786	3.98497	5.13182	5.86276	9.05175	3.0989	2.99042
1524	25805	BAMBI	BMP and activin membrane-bound inhibitor	chr10:28966423-28971868	3.65532	19.941	13.0773	16.4986	17.9525	4.33748	10.9428	8.4367	12.4349	0.428448	54.7952	30.1201	2.14089	7.69944	3.4883	8.27921	15.4564	15.7954
1525	100885775	BANCR	BRAF-activated non-protein coding RNA	chr9:71911596-71921972	0	0	0.230252	0	0	0	0	0	0	0	0	0	0	0	0	0	0	0.143138
1526	8815	BANF1	barrier to autointegration factor 1	chr11:65764015-65771617	32.7761	57.8292	48.1939	64.4246	30.8309	35.3703	59.6721	58.9292	42.3392	67.1403	170.379	152.901	48.7734	79.9316	44.009	51.9601	85.8108	44.7231
1527	140836	BANF2	barrier to autointegration factor 2	chr20:17674319-17716517	0	0	0	0	0	0	0	0	0	0	0.857721	0.67661	1.61078	0	11.0962	1.02704	0	0
1528	55024	BANK1	B-cell scaffold protein with ankyrin repeats 1	chr4:102711763-102995969	0.948828	0.509612	1.89006	0.185677	0.413178	0.986453	0.293805	4.47836	0.494664	0.612043	0.500349	0.173893	0.0910807	0	0.250961	0.849667	0	0.253451
1529	54971	BANP	BTG3 associated nuclear protein	chr16:87985037-88110924	3.30284	5.95324	4.74818	3.55262	3.40536	2.91488	4.35867	3.18672	3.77198	2.90189	6.69437	7.62851	3.75784	4.93891	4.20876	3.39802	4.86979	5.83677
1530	8314	BAP1	BRCA1 associated protein-1 (ubiquitin carboxy-terminal hydrolase)	chr3:52435019-52444121	13.6753	13.8369	11.5745	13.9779	12.0267	9.66652	14.9174	12.8868	18.8552	14.4234	25.2776	30.5986	11.8206	11.2828	19.0489	10.7444	21.1471	18.7547
1531	580	BARD1	BRCA1 associated RING domain 1	chr2:215590369-215674435	0.58695	0.757596	1.62752	0.53162	0.594145	0.756004	0.339775	1.76202	0.740013	1.37212	1.64723	1.67855	0.814194	1.24903	2.51985	1.08593	2.16431	0.615023
1532	56751	BARHL1	BarH-like homeobox 1	chr9:135457992-135465640	0	0	0	0	0	0	0	0	0	0	0	0	0	0	0	0	0	0
1533	343472	BARHL2	BarH-like homeobox 2	chr1:91177578-91182794	0	0	0	0	0	0	0	0	0	0	0	0	0	0	0	0	0	0
1534	56033	BARX1	BARX homeobox 1	chr9:96713908-96717608	0	0	0	0.161369	0.0636295	0.376529	0	0	0.166978	0.171254	0.0760757	0.460274	0.277449	0.141502	0	0	0	0
1535	8538	BARX2	BARX homeobox 2	chr11:129245880-129322174	0	0.68429	0	0	0.103548	0	0	0.217717	0.410861	0	0	0	0.0562061	0	0.0982342	0.0842455	0	0
1536	10409	BASP1	brain abundant, membrane attached signal protein 1	chr5:17130136-17276954	16.3375	17.8304	34.2788	9.6282	11.6108	11.2863	13.969	14.9556	9.03407	91.6077	8.05466	8.10748	4.05737	3.14725	1.88419	10.419	0.465606	7.99709
1537	646201	BASP1P1	brain abundant, membrane attached signal protein 1 pseudogene 1	chr13:23471168-23472320	0	0	0	0	0	0	0	0	0	0	0	0	0	0	0	0	0	0
1538	10538	BATF	basic leucine zipper transcription factor, ATF-like	chr14:75988783-76013334	4.36975	3.27548	9.79286	3.04622	2.47971	2.16063	2.21723	10.0541	1.71824	8.34591	12.9941	6.21934	0.375027	2.25719	0.54222	19.6343	0	0.741629
1539	116071	BATF2	basic leucine zipper transcription factor, ATF-like 2	chr11:64755416-64764517	4.82711	4.38619	8.9169	2.2547	3.66289	1.7267	3.34276	5.31444	3.43678	4.33296	9.64051	4.50143	1.84616	1.24931	1.0637	4.43246	4.17246	3.28591
1540	55509	BATF3	basic leucine zipper transcription factor, ATF-like 3	chr1:212859758-212873327	1.59785	2.09565	3.16537	1.64162	1.59749	1.09973	1.04614	1.78224	1.44895	1.16546	2.45088	4.09854	0.353569	1.42172	0.511585	3.48205	0.115227	1.05493
1541	581	BAX	BCL2-associated X protein	chr19:49458116-49465055	19.4836	27.4741	31.161	19.5376	15.8782	12.3483	20.3868	12.9231	19.8239	20.7357	67.4377	80.5649	12.6708	33.5717	17.1173	29.5103	23.4303	20.1466
1542	11177	BAZ1A	bromodomain adjacent to zinc finger domain, 1A	chr14:35221936-35344853	7.96229	8.50223	17.3318	7.39669	7.22233	10.4618	6.24533	19.9889	3.04153	15.4967	15.8263	11.6798	13.3101	10.7826	10.9275	8.56651	6.44618	2.7135
1543	9031	BAZ1B	bromodomain adjacent to zinc finger domain, 1B	chr7:72854727-72936615	10.9925	12.6866	13.6456	10.0658	10.4422	12.5799	11.2038	17.097	6.12226	10.7831	12.5849	11.3453	9.78709	9.80742	19.6531	11.1998	32.4206	9.17533
1544	11176	BAZ2A	bromodomain adjacent to zinc finger domain, 2A	chr12:56915608-57030163	10.592	10.8895	12.3033	4.77186	8.86039	6.50353	7.06437	10.5601	7.65572	11.8224	10.2192	8.32541	8.15362	7.9435	6.81862	8.12026	8.25881	8.56966
1545	29994	BAZ2B	bromodomain adjacent to zinc finger domain, 2B	chr2:160549706-160568946	0	0.244966	0.0835941	3.95275	5.22275	0.0513134	3.38641	0.340226	2.41649	0.706566	0.53342	0.819218	4.07998	5.49764	0.228995	3.79643	0.186497	1.9055
1546	27113	BBC3	BCL2 binding component 3	chr19:47724078-47736023	2.15337	4.65179	2.74366	1.92525	2.17897	1.05341	1.10026	2.50795	2.18281	3.65211	6.75678	7.53981	0.857698	4.59531	0.888771	2.64797	1.15088	2.16934
1547	92482	BBIP1	BBSome interacting protein 1	chr10:112631552-112679124	9.41935	11.7465	13.3355	8.35245	10.1243	16.9799	8.80039	6.9622	9.63814	13.4465	11.4028	12.6622	6.5381	17.3566	5.70267	16.7226	10.5396	7.59656
1548	8424	BBOX1	butyrobetaine (gamma), 2-oxoglutarate dioxygenase (gamma-butyrobetaine hydroxylase) 1	chr11:27062508-27149354	32.7146	0.829212	22.842	56.2639	6.34084	59.472	29.3044	18.1192	20.5946	1.75655	2.17227	3.86284	35.6237	1.97593	14.3883	0.586048	0.82875	11.2912
1549	582	BBS1	Bardet-Biedl syndrome 1	chr11:66278118-66301084	5.04057	7.59193	4.56352	4.08834	4.42407	3.82453	5.47733	5.50627	7.0133	1.40839	3.49607	5.4805	4.73182	2.78165	2.86062	3.16036	5.96191	6.48556
1550	79738	BBS10	Bardet-Biedl syndrome 10	chr12:76738265-76742222	2.94959	4.43453	4.0713	4.27114	3.64532	7.54908	3.46149	5.22303	4.27633	3.74461	1.31436	1.60475	6.64218	2.47296	5.1319	3.01639	11.6989	4.12775
1551	166379	BBS12	Bardet-Biedl syndrome 12	chr4:123653856-123666098	0.590853	0.716936	1.07814	0.462434	0.421437	0.546895	0.436288	0.740183	0.378088	0.372821	0.498283	0.351863	0.48185	0.234202	0.422335	0.406287	0.14183	0.296579
1552	583	BBS2	Bardet-Biedl syndrome 2	chr16:56518258-56554008	6.09131	6.60937	8.96822	4.12953	6.51595	5.7418	4.88325	4.8348	7.36768	2.36944	3.63879	5.43601	3.41185	4.33866	6.61624	2.54609	7.38314	7.3808
1553	585	BBS4	Bardet-Biedl syndrome 4	chr15:72978519-73030817	6.24744	5.6669	6.14208	5.46119	5.06862	6.18589	4.60191	5.01661	5.16286	6.65376	5.77463	7.42611	8.84781	4.37431	9.31368	3.38917	8.80948	6.06958
1554	129880	BBS5	Bardet-Biedl syndrome 5	chr2:170336005-170363165	2.63675	3.25484	3.59304	1.22484	2.35985	1.20678	2.05957	1.56249	5.39943	1.53619	2.82291	4.48813	1.40145	2.11036	1.81677	2.51055	0.496613	5.49491
1555	55212	BBS7	Bardet-Biedl syndrome 7	chr4:122745483-122791652	1.41058	1.67938	2.28474	0.941218	1.50166	1.18553	0.73532	1.60654	1.2179	2.09709	1.49924	1.15685	1.33783	0.826382	2.15312	1.31824	0.493861	0.947113
1556	27241	BBS9	Bardet-Biedl syndrome 9	chr7:33169151-33645680	2.81944	3.03648	2.70063	2.36146	1.82194	2.33021	2.13671	2.19006	1.51788	1.51609	1.82935	1.63428	2.31685	0.814598	2.63732	1.39348	3.72424	1.63331
1557	56987	BBX	bobby sox homolog (Drosophila)	chr3:107241782-107530176	5.45514	6.02986	8.20078	4.81477	4.91586	5.41929	3.77409	9.0733	2.21756	3.73964	6.82148	6.53968	4.07709	6.24845	7.64458	5.38627	1.57437	2.6291
1558	4059	BCAM	basal cell adhesion molecule (Lutheran blood group)	chr19:45312315-45324678	19.5514	18.5428	11.8292	19.481	17.8271	8.27391	37.3603	13.2872	34.323	15.4548	47.7453	111.372	25.3094	33.6525	10.5033	44.9433	12.8784	32.6533
1559	63827	BCAN	brevican	chr1:156611739-156629324	0.0376648	0.0740468	0	0	0.0244984	0	0	0	0.0660204	3.31361	0.858685	1.33388	0.195377	1.00767	2.30969	0.0490817	0.0325499	0.026111
1560	55973	BCAP29	B-cell receptor-associated protein 29	chr7:107220421-107263762	5.69544	6.38684	8.67928	5.79812	5.91945	7.88322	4.38521	4.89231	4.31973	10.2432	6.36865	5.88083	6.85137	5.52719	8.97127	5.18472	7.11207	4.72578
1561	10134	BCAP31	B-cell receptor-associated protein 31	chrX:152965946-152990201	63.4342	84.1963	87.924	75.9596	64.9129	60.1678	88.3644	66.919	76.8469	147.407	211.164	342.807	61.0579	254.319	147.485	88.94	119.247	87.7125
1562	9564	BCAR1	breast cancer anti-estrogen resistance 1	chr16:75262927-75301951	7.2392	15.3372	9.11671	7.69584	8.36772	3.85541	11.8451	6.75238	11.5784	4.75553	14.0768	17.1445	4.52147	9.20738	11.6793	4.57493	7.1564	12.1051
1563	8412	BCAR3	breast cancer anti-estrogen resistance 3	chr1:94027342-94312706	4.8027	7.80093	5.39241	4.41883	4.28669	4.14626	4.53486	4.64698	6.40304	4.65829	3.90629	4.77091	5.09516	3.24499	10.0273	1.69392	4.80741	4.61376
1564	400500	BCAR4	breast cancer anti-estrogen resistance 4 (non-protein coding)	chr16:11913691-11922689	0	0	0	0	0	0	0	0	0	0.173302	0	0	0	0	0	0	0	0
1565	8537	BCAS1	breast carcinoma amplified sequence 1	chr20:52560078-52687304	0.0609617	0.394293	0.323712	0.33723	0.122303	0	0.0675007	0.653123	0.834976	0.172991	6.15672	1.98515	0.131525	0	0.64571	1.4097	0.0263392	0.190897
1566	10286	BCAS2	breast carcinoma amplified sequence 2	chr1:115110180-115124265	17.8506	18.4596	20.6943	19.797	14.8915	24.2158	14.2199	22.4958	13.9671	33.0676	30.3663	23.5831	18.4945	19.7895	33.1597	15.113	30.3143	15.221
1567	54828	BCAS3	breast carcinoma amplified sequence 3	chr17:58755171-59470199	7.14916	6.97138	5.26876	4.74077	6.09079	5.21721	5.94459	6.48459	5.60269	4.87685	11.1098	7.22635	5.73339	3.75709	7.29024	4.13504	5.47227	6.2368
1568	55653	BCAS4	breast carcinoma amplified sequence 4	chr20:49411430-49493714	0.473811	0.749984	0.836626	1.04537	0.379424	0.772259	0.634891	1.27355	0.67552	1.50473	6.70193	7.30867	0.478984	1.75094	0.144781	2.09449	0.245873	0.127561
1569	586	BCAT1	branched chain amino-acid transaminase 1, cytosolic	chr12:24962957-25102393	0.712804	1.38871	3.1609	0.229743	0.719094	0.286463	0.386536	0.468997	0.151306	1.34107	1.64193	1.12347	0.72917	1.31576	0.881548	2.33607	0.226422	0.222675
1570	587	BCAT2	branched chain amino-acid transaminase 2, mitochondrial	chr19:49298318-49314320	3.68943	8.67567	4.23672	3.96032	3.58474	2.67816	7.44517	3.09967	7.31551	8.93883	19.4629	10.65	8.22819	4.38612	16.9133	12.5682	2.26038	5.94899
1571	56647	BCCIP	BRCA2 and CDKN1A interacting protein	chr10:127512103-127569884	22.1025	24.8019	30.5738	29.7003	22.7321	35.6363	23.3724	32.0495	22.9754	39.2764	48.4423	34.5401	19.7451	36.8318	18.7394	42.5973	39.12	19.2475
1572	144233	BCDIN3D	BCDIN3 domain containing	chr12:50222325-50236912	1.44191	2.30626	1.61451	2.20938	1.63036	2.57395	2.32299	2.99279	1.76941	1.83774	0.683999	2.59408	2.17886	1.05216	0.719258	1.43033	4.47436	2.02713
1573	100286844	BCDIN3D-AS1	BCDIN3D antisense RNA 1	chr12:50222325-50236912	0.434981	0.308441	0.301418	0.348785	0.231703	0.371045	0.46063	0.569083	0.199334	0.31192	0.347472	0.554772	0.630858	0.123599	0.104921	0.142644	0.624914	0.43334
1574	590	BCHE	butyrylcholinesterase	chr3:165490691-165555253	63.8958	16.5641	41.5593	80.2284	27.7048	127.436	55.7139	25.66	71.8141	0	16.786	18.6256	31.3814	7.21089	1.96491	28.101	0.115856	52.8988
1575	593	BCKDHA	branched chain keto acid dehydrogenase E1, alpha polypeptide	chr19:41903693-41930910	51.1185	35.6822	27.606	55.2891	35.5103	29.6067	62.0687	27.8137	46.9066	24.0762	24.8671	35.4626	25.0643	28.8796	25.0825	24.6149	26.9024	50.4674
1576	594	BCKDHB	branched chain keto acid dehydrogenase E1, beta polypeptide	chr6:80816343-81055987	42.8058	20.5198	19.8932	32.7481	32.6344	36.2503	39.3516	16.1761	34.7298	9.12479	10.0458	4.81631	33.4117	10.3267	10.5941	7.16407	9.63286	33.0809
1577	10295	BCKDK	branched chain ketoacid dehydrogenase kinase	chr16:31119614-31124112	23.8164	21.0398	25.3371	31.4154	18.8256	15.0522	37.5333	20.2585	34.0882	16.5258	28.1584	51.3107	27.9373	23.7385	13.8778	9.1068	21.2152	42.949
1578	8915	BCL10	B-cell CLL/lymphoma 10	chr1:85731459-85743771	2.99542	3.00909	3.75993	3.29246	3.17702	2.581	2.86073	2.83329	2.42677	4.13227	3.49638	2.98138	3.4798	2.36432	2.55432	4.17208	3.33239	2.58221
1579	53335	BCL11A	B-cell CLL/lymphoma 11A (zinc finger protein)	chr2:60678301-60780633	0.453441	0.644505	2.01685	0.345599	0.18671	0.291598	0.245567	1.1914	0.222	0.638529	1.1337	0.609533	0.0445938	0.0839417	0.0401052	0.529814	0.114882	0.187195
1580	64919	BCL11B	B-cell CLL/lymphoma 11B (zinc finger protein)	chr14:99635624-99738050	1.13491	1.26994	1.88523	0.373349	0.7098	0.418192	0.416252	2.01431	0.454125	0.825545	0.908212	0.331538	0.167476	0.197079	0.274519	0.798047	0.0561186	0.365009
1581	596	BCL2	B-cell CLL/lymphoma 2	chr18:60790578-60986613	1.54225	3.17663	3.18405	1.15443	1.80354	1.16531	0.958564	3.17079	1.12377	0.90268	0.536756	1.03735	0.569577	0.478397	1.16596	1.5093	1.09004	0.99538
1582	597	BCL2A1	BCL2-related protein A1	chr15:80253231-80263643	3.5079	5.228	14.925	6.17144	2.53103	1.43721	1.5446	7.70688	1.29503	6.57726	13.3363	3.66606	1.62781	4.14684	1.27833	15.4289	0.36442	0.598376
1583	598	BCL2L1	BCL2-like 1	chr20:30252260-30310656	32.6748	55.7694	33.9716	38.5886	41.0929	16.8662	29.1446	41.2023	32.4114	17.8385	78.1078	54.8278	20.054	20.485	27.5773	27.5909	35.8024	36.5772
1584	10017	BCL2L10	BCL2-like 10 (apoptosis facilitator)	chr15:52401821-52404972	6.25321	1.77695	3.03625	2.35999	1.2191	2.69479	9.26761	1.86744	1.95005	0.671036	0.148356	1.90647	0.406952	0.135645	1.6456	4.98895	6.2049	1.79517
1585	10018	BCL2L11	BCL2-like 11 (apoptosis facilitator)	chr2:111878490-111926022	5.07931	5.2509	6.28172	8.19165	3.91597	4.66237	5.06019	5.64061	4.41166	10.4396	6.63483	6.12136	16.0685	5.88482	7.21772	7.86773	2.46551	3.99241
1586	83596	BCL2L12	BCL2-like 12 (proline rich)	chr19:50162825-50177173	7.09098	11.3144	13.0881	7.2226	8.75301	11.5921	7.21133	17.1532	9.4957	10.9772	37.7575	15.0449	8.58988	8.40737	16.8844	8.37108	11.5795	8.11853
1587	23786	BCL2L13	BCL2-like 13 (apoptosis facilitator)	chr22:18121349-18213621	10.325	9.63741	11.3558	13.3578	9.36562	10.7761	13.2401	12.3055	9.26692	8.18696	9.6167	12.821	9.16139	7.51523	18.2972	8.4037	11.7402	8.97907
1588	79370	BCL2L14	BCL2-like 14 (apoptosis facilitator)	chr12:12223877-12252627	0.299789	0.0974996	0.918877	0.30334	0.335443	0.356124	0.399934	3.48202	0.679027	0.497047	3.84899	0.495683	0.355097	2.26441	0.0416738	0.422072	0.2072	0.369838
1589	440603	BCL2L15	BCL2-like 15	chr1:114356432-114447741	0.125009	0.0672195	0.0601963	0.062735	0.0501697	0.0496349	0.0691156	0.0705562	0.151028	0.103187	0.0394322	0.102958	0.107618	0.130093	0.0157385	0.17635	0.0359993	0.174848
1590	599	BCL2L2	BCL2-like 2	chr14:23775970-23795394	8.39729	8.91222	9.17087	7.86111	7.83003	8.82136	6.58838	4.52588	7.97025	7.99075	5.69734	8.82654	12.0218	5.1352	3.28208	8.65029	5.5227	9.83245
1591	100529063	BCL2L2-PABPN1	BCL2L2-PABPN1 readthrough	chr14:23775970-23795394	16.5846	20.5262	29.7083	16.2291	13.7837	25.7929	20.8039	35.9771	12.4609	19.2205	54.5493	67.0034	21.257	25.346	20.9175	14.3634	26.9251	16.2654
1592	602	BCL3	B-cell CLL/lymphoma 3	chr19:45251977-45263301	15.1215	14.686	12.6414	12.5995	20.6917	6.12831	12.6245	7.03124	20.3047	13.3339	58.9925	23.8944	19.1128	29.6611	9.23109	13.4246	3.67496	10.1499
1593	604	BCL6	B-cell CLL/lymphoma 6	chr3:187416046-187463513	22.9066	19.1848	14.8088	12.204	16.9581	14.2151	17.7693	15.0844	16.4412	6.28276	20.8715	9.29604	13.2739	23.3483	8.6503	18.1634	16.0771	21.6004
1594	255877	BCL6B	B-cell CLL/lymphoma 6, member B	chr17:6926368-6932961	1.20067	2.76627	1.30397	1.75089	1.63802	1.21484	2.09378	1.28642	5.23795	2.27825	0.398469	4.30562	1.42459	3.07882	2.58876	2.5418	1.60816	2.73698
1595	605	BCL7A	B-cell CLL/lymphoma 7A	chr12:122459860-122499950	1.73447	2.7246	2.03662	1.91834	3.53788	1.85834	2.43215	2.44548	4.65188	2.51713	2.52118	5.66149	1.82047	3.30034	1.42128	3.3248	3.7582	4.09093
1596	9275	BCL7B	B-cell CLL/lymphoma 7B	chr7:72950682-72972065	14.2123	17.4266	16.1009	13.6167	13.8932	9.74444	17.8374	20.1367	18.0927	12.6148	27.3523	32.0664	11.4491	15.1836	23.1359	11.3294	20.2106	17.3951
1597	9274	BCL7C	B-cell CLL/lymphoma 7C	chr16:30845361-30906539	12.8906	24.3939	19.034	26.1066	12.0838	10.2957	18.8509	20.5134	20.6832	26.7378	44.0061	81.0464	22.1376	18.3557	22.3643	12.9805	14.3949	18.0498
1598	607	BCL9	B-cell CLL/lymphoma 9	chr1:147013270-147098020	1.97128	2.89684	1.89672	1.26266	1.54275	1.59906	1.48302	1.98323	1.75776	2.10752	4.60522	3.92828	2.82105	3.34017	11.5814	7.28	1.78897	1.91604
1599	283149	BCL9L	B-cell CLL/lymphoma 9-like	chr11:118754474-118781613	5.06257	7.65538	5.66342	3.28153	4.08606	2.64912	6.85675	3.80344	8.60895	3.10141	12.1768	6.78666	4.28285	3.16787	4.22712	6.28319	4.13506	8.47734
1600	9774	BCLAF1	BCL2-associated transcription factor 1	chr6:136578000-136610989	18.1455	20.9098	25.6861	15.1329	17.7753	26.2662	9.98099	25.9926	9.98709	25.0356	15.5138	11.3263	18.6967	17.6488	17.4249	20.3618	20.1639	8.76281
1601		BCMO1	#N/A	chr16:81272295-81324747	0.496002	0.292643	0.30584	0.227441	0.144672	0.482441	0.200095	0.253858	0	0.128455	0	0.074442	1.75736	0.442235	0.0341898	0.0587741	0.0389722	0.124554
1602	83875	BCO2	beta-carotene oxygenase 2	chr11:112046207-112089649	17.0441	8.1301	17.1582	10.6419	26.2573	16.3202	6.87402	7.88416	24.5689	0.313085	0.0737884	1.9262	5.56509	4.70421	0.823402	0.209813	10.9471	22.0148
1603	54880	BCOR	BCL6 corepressor	chrX:39910498-40036582	3.2195	5.30053	4.03289	2.38436	3.81111	3.2278	3.99013	5.7718	4.23268	5.102	5.33666	3.58443	4.10363	3.17202	4.65344	4.17968	7.19706	4.03927
1604	63035	BCORL1	BCL6 corepressor-like 1	chrX:129139163-129192058	0.816025	1.15309	1.26658	1.06202	0.885087	0.580189	1.13892	1.11596	2.41712	1.41577	3.16625	1.89748	2.0675	1.04743	0.378179	2.01314	1.54602	1.7282
1605	286554	BCORP1	BCL6 corepressor pseudogene 1	chrY:21617316-21665039	0.230115	0.25571	0.503358	0.0578415	0.0245629	0.14575	0	0.553931	0	0.217182	0.0290272	0.11855	0.105677	0.0819083	0	0	0.0264493	0
1606	613	BCR	breakpoint cluster region	chr22:23522551-23660224	4.36435	5.87912	3.91378	3.99118	4.01799	2.65369	6.01187	4.11412	6.70474	3.06637	7.41065	13.3767	4.51513	5.53843	8.01604	10.2325	4.1399	6.36271
1607	400892	BCRP2	breakpoint cluster region pseudogene 2	chr22:21457304-21476575	0.282566	0.80269	0.45655	0.855515	0.188861	0.335858	0.365818	0.318095	0.941451	0.23491	1.38918	1.86631	0.408074	1.13366	0.678669	1.53474	0.162819	1.13707
1608	644165	BCRP3	breakpoint cluster region pseudogene 3	chr22:25028881-25055114	0.832381	1.22645	0.651373	0.169269	0.333417	0.690411	0.371234	0.186682	1.28066	0.47915	0.319201	1.10306	0.291075	0.963939	0.126957	2.81772	0.0719811	0.845391
1609	617	BCS1L	BC1 (ubiquinol-cytochrome c reductase) synthesis-like	chr2:219524378-219528166	11.0827	11.8555	10.8537	10.7265	8.95675	7.86357	12.1359	6.58482	15.3859	3.85731	16.574	30.3872	9.37564	15.7152	7.51646	7.39878	9.46898	17.387
1610	618	BCYRN1	brain cytoplasmic RNA 1	chrX:70430034-70948962	0	0	0	0	0	0	0	0	2.62394	0	0	224.631	118.088	0	0	0	0	0
1611	622	BDH1	3-hydroxybutyrate dehydrogenase, type 1	chr3:197236653-197300194	82.636	68.2487	53.1293	72.0508	53.9626	85.2142	68.2473	71.0286	82.2866	45.5074	26.0177	62.7458	72.3095	64.4255	52.6717	23.2659	51.8187	114.078
1612	56898	BDH2	3-hydroxybutyrate dehydrogenase, type 2	chr4:103998781-104021024	22.5182	8.84815	21.8457	18.713	13.6683	32.6107	20.5098	12.7718	18.3139	4.13122	3.00462	9.31755	9.31816	4.16716	4.2075	1.75002	8.87158	17.0216
1613	623	BDKRB1	bradykinin receptor B1	chr14:96722546-96731100	0.0929717	1.06791	0	0.0947223	0.223373	0	0	0.104147	0.452636	0	0.267938	0.693622	0.325894	0.165602	0.213017	0.303475	0	0.0626379
1614	624	BDKRB2	bradykinin receptor B2	chr14:96671134-96710666	0.124592	1.83093	0.288302	0.175239	0.54001	0.0296746	0.110285	0.112475	0.612739	0.141212	0.731692	0.615983	0.257707	0.177822	0.583946	0.194741	0.0215309	0.573901
1615	627	BDNF	brain-derived neurotrophic factor	chr11:27528398-27743605	0.0559002	0.0451616	0.188878	0.140535	0.112189	0.0998478	0.0928332	0.156156	0.0201673	0	0	0.0719835	0.0992213	0.299395	0.0845642	0.0841142	0.150972	0.233703
1616	497258	BDNF-AS	BDNF antisense RNA	chr11:27528398-27743605	2.29717	1.23567	1.53095	2.22181	1.70325	3.05851	2.04135	3.3141	1.4211	0.473023	0.920189	2.6238	2.86108	2.75292	2.10708	0.770075	3.88122	1.01925
1617	55814	BDP1	B double prime 1, subunit of RNA polymerase III transcription initiation factor IIIB	chr5:70751441-70863649	3.3941	3.21359	5.99514	2.37829	3.46365	5.49065	1.72815	6.15083	1.66728	4.44821	1.74401	2.32114	3.81236	3.20736	4.64586	3.80836	4.65353	1.55619
1618	146227	BEAN1	brain expressed, associated with NEDD4, 1	chr16:66461199-66527432	0.261677	0.717862	0.334439	0.334255	0.446588	0.319847	0.582389	0.250659	0.59142	0.0546122	0.145944	0.158448	0.0332073	0.137015	0.502742	1.78088	0.0331897	0.504832
1619	8678	BECN1	beclin 1, autophagy related	chr17:40950853-40976310	20.1559	19.2432	27.1579	18.1136	17.7019	17.7925	20.3124	19.1253	14.8693	27.5453	23.5913	34.2825	18.3864	25.587	30.2837	16.9924	21.8568	18.3651
1620		BECN1P1	#N/A	chr1:242121068-242122364	0	0	0	0	0	0	0	0	0	0	0.179488	0	0	0	0	0.243934	0	0
1621	57596	BEGAIN	brain-enriched guanylate kinase-associated	chr14:101003483-101036131	0.0809509	0.590476	0.783582	0.244781	0.194839	0.0481307	0.314162	0.0455899	0.783328	0.115168	0.0384557	9.15561	0.175089	0	0.0920065	0.105502	0.0699581	0.336257
1622	139105	BEND2	BEN domain containing 2	chrX:18181050-18239024	0	0	0.0506481	0	0	0	0	0	0	0	0	0	0	0	0	0	0	0
1623	57673	BEND3	BEN domain containing 3	chr6:107386384-107435636	0.184292	0.284574	0.236359	0.307978	0.443896	0.128129	0.169714	0.537788	0.268073	0.379797	4.39909	1.1759	0.158462	0.671418	0.452126	0.859869	0.318435	0.193908
1624	650623	BEND3P3	BEN domain containing 3 pseudogene 3	chr10:81442730-81448650	0.381892	0.657597	0.551279	0.452723	0.236914	0.268912	0.307004	0.588124	0.226983	0.159533	0.131335	0.0285882	0.104531	0.123896	0.275256	0.316457	0.239957	0.291922
1625	389206	BEND4	BEN domain containing 4	chr4:42112869-42154895	0.0346269	0.195161	0.221906	0.0346913	0.129789	0.0688169	0.0510008	0.20705	0.227237	0.0651889	0.0108925	0	0.00990338	0	0.052252	0.0526008	0	0.0486834
1626	79656	BEND5	BEN domain containing 5	chr1:48998526-50489626	0.453316	1.04083	0.266548	0.184652	0.5083	0.21472	0.303559	0.304759	0.883944	0	1.04464	0.601121	0.0794053	0.0807495	0.276874	0.414281	0.15682	0.672699
1627	221336	BEND6	BEN domain containing 6	chr6:56819772-56892142	0.160474	0.325084	0.155302	0	0.0965537	0.0954269	0	0.0903936	0.115035	0.142672	0	0.198611	0	0	0.243173	0.078425	0	0.111106
1628	222389	BEND7	BEN domain containing 7	chr10:13480483-13544976	1.34873	2.84504	1.48416	2.3914	3.03142	3.44847	2.80954	2.44644	3.41308	0.913541	3.64891	2.9534	2.9821	2.15596	3.4831	3.15302	0.153429	3.22663
1629	7439	BEST1	bestrophin 1	chr11:61717355-61735132	0.994698	1.13466	1.18385	0.581595	0.710586	0.412595	0.427272	0.947479	1.15641	0.270437	2.15672	0.779362	0.333319	1.24281	0.461054	0.580403	0.0698334	0.480046
1630	54831	BEST2	bestrophin 2	chr19:12863406-12869271	0	0.0480662	0	0	0	0	0.0656359	0.0663954	0.0418734	0	0	0	0	0	0	0	0	0
1631	144453	BEST3	bestrophin 3	chr12:70037287-70093196	0	0	0.0361353	0	0	0	0	0	0	0	0	0	0.0322994	0	0.0282974	0	0	0
1632	266675	BEST4	bestrophin 4	chr1:45249256-45253426	0.0531353	0.129563	0.464296	0.107384	0.298264	0.189371	0.11802	0.0597774	0.151217	0.265472	0.556862	0.39503	0.41499	0.1421	0.121014	0.069279	0.32151	0.475021
1633	10282	BET1	Bet1 golgi vesicular membrane trafficking protein	chr7:93620999-93633690	5.87245	6.87452	9.39233	6.61565	5.13259	8.40138	5.15072	6.42247	5.32815	4.89103	8.16184	6.1981	8.00277	9.53902	11.0619	5.62491	14.8016	5.58145
1634	51272	BET1L	Bet1 golgi vesicular membrane trafficking protein-like	chr11:202923-207422	14.2096	17.3505	15.5915	14.8107	14.3272	9.54311	18.3329	14.9303	24.2696	10.4955	27.8635	26.6768	13.86	17.8148	15.7508	20.204	18.1032	25.8657
1635	55859	BEX1	brain expressed, X-linked 1	chrX:102317580-102319168	2.3798	1.71894	1.898	2.78586	2.02864	1.49426	3.39479	4.05908	4.25629	0	0.618098	1.05827	0.141326	0	0	0.207632	0	2.48233
1636	84707	BEX2	brain expressed X-linked 2	chrX:102564273-102565974	0.504359	2.3661	0.816856	0	0.957594	0	0.673734	0.500167	1.79139	3.40123	3.04653	14.3994	0.931599	0.399545	10.424	16.0613	0	0.658928
1637	56271	BEX4	brain expressed, X-linked 4	chrX:102470019-102472128	7.19477	19.7111	23.8174	8.78008	10.6137	9.41335	11.2055	5.3014	9.73924	2.39153	2.66567	9.02603	4.06675	6.91329	9.32942	14.7885	1.80134	6.54194
1638	340542	BEX5	brain expressed, X-linked 5	chrX:101408678-101410986	0.340877	1.28213	1.02262	1.58845	0.680799	0.601382	0.384517	2.46171	2.95334	1.63291	1.83069	1.28038	1.6751	6.06114	1.05376	3.12425	0.590286	0.441894
1639	51283	BFAR	bifunctional apoptosis regulator	chr16:14726667-14763093	10.0965	9.08302	9.79322	12.8565	9.39956	10.3388	10.1341	9.99275	10.1669	10.945	10.7859	10.9383	16.7475	10.4159	9.96141	7.83843	14.7751	10.9158
1640	631	BFSP1	beaded filament structural protein 1, filensin	chr20:17474549-17549865	0.0541586	0.448052	0.526488	0.383224	0.260846	0.321712	0.389606	0.426521	0.192568	0.464815	1.90951	1.11926	0.235076	0.0482762	0.329014	0.492211	0.421406	0.0744512
1641	8419	BFSP2	beaded filament structural protein 2, phakinin	chr3:133118838-133194056	0	0.0602516	0	0.0748615	0	0	0	0.165617	0	0.317676	0.070585	0.183147	0	0	0	0.144381	0	0
1642	632	BGLAP	bone gamma-carboxyglutamate (gla) protein	chr1:156182778-156217908	0	0	0	0	0	0	0	0	0.870931	0	0.00282423	2.09138	0	0	0	0	0	0
1643	633	BGN	biglycan	chrX:152713122-152775004	92.4395	300.85	217.23	100.062	105.012	51.5436	175.114	76.1269	235.113	2.35787	131.238	397.1	35.1831	22.819	106.624	36.4791	3.94448	180.571
1644	168620	BHLHA15	basic helix-loop-helix family, member a15	chr7:97841565-97842271	0.847333	3.04023	0.428155	0.885116	0.844993	0.248267	0	2.81174	0.828513	3.47418	4.38196	1.4197	0.956259	2.44581	1.15325	3.05529	1.10109	2.5569
1645	727857	BHLHA9	basic helix-loop-helix family, member a9	chr17:1173857-1174565	0	0	0	0	0	0	0	0	0.687802	0.157202	0	0	0	0.187338	0	0	0	0
1646	80823	BHLHB9	basic helix-loop-helix domain containing, class B, 9	chrX:101975641-102007369	1.29201	1.29439	1.06193	0.966663	1.28888	1.86847	1.50455	2.06991	0.924416	1.02009	0.121537	0.812817	1.85444	0.309089	1.64902	0.925821	3.5476	1.30784
1647	27319	BHLHE22	basic helix-loop-helix family, member e22	chr8:65492794-65496191	0.468511	1.28809	0.452418	0.251358	0.250644	0.33458	0.345878	0.281772	0.720197	0.110813	0	0.978544	0.1348	0	0.661741	0.345883	0	0.564885
1648	128408	BHLHE23	basic helix-loop-helix family, member e23	chr20:61637330-61638387	0	0	0	0	0	0	0	0	0	0	0	0	0	0	0	0	0	0
1649	8553	BHLHE40	basic helix-loop-helix family, member e40	chr3:5021096-5026865	20.8581	49.5047	24.0168	26.507	81.6967	30.9899	39.2597	51.7949	54.0903	14.3399	66.8015	20.3464	26.9563	52.0271	28.0838	48.4929	21.8376	40.3717
1650	100507582	BHLHE40-AS1	BHLHE40 antisense RNA 1	chr3:4939909-4940620	0	0.353678	0	0.218822	0.501644	0	0.475283	0.69563	0.547121	1.09298	0.619043	0	0	0	1.1406	0.412169	0.363119	0
1651	79365	BHLHE41	basic helix-loop-helix family, member e41	chr12:26272958-26278003	0.72421	2.6557	1.23625	0.448006	1.36363	0.265299	0.554965	2.13667	1.66916	0.355439	0.871191	1.49226	0.144137	0.322982	0.505573	1.59652	0.216617	0.737573
1652	635	BHMT	betaine--homocysteine S-methyltransferase	chr5:78407603-78428113	780.137	152.126	321.675	697.441	382.701	518.22	410.223	272.819	561.19	423.094	14.3972	7.5629	580.713	77.3832	176.041	7.76305	281.975	460.471
1653	23743	BHMT2	betaine--homocysteine S-methyltransferase 2	chr5:78365546-78385897	162.77	125.607	166.369	126.645	94.7046	251.402	222.634	143.477	151.229	123.635	91.9757	88.608	177.962	179.676	170.522	46.4867	226.919	170.232
1654	80114	BICC1	BicC family RNA binding protein 1	chr10:60272903-60588845	1.84954	6.5686	3.11129	2.55119	2.5009	0.774353	1.29007	1.77609	3.15346	0.0486454	1.65775	3.10703	0.562126	0.0610912	1.1149	10.0634	0.236787	2.30734
1655	636	BICD1	bicaudal D homolog 1 (Drosophila)	chr12:32260184-32531141	0.589066	0.894818	1.50142	0.637467	0.38978	0.501009	0.107594	1.42457	0.209864	0.4597	0.860179	0.623878	0.139795	0.89532	1.44772	0.780528	0.101769	0.13507
1656	23299	BICD2	bicaudal D homolog 2 (Drosophila)	chr9:95473644-95527083	5.76667	7.43353	7.79092	4.38743	5.15394	4.19631	5.62113	3.97942	4.88148	5.03155	6.78045	3.67718	4.28733	3.80728	3.33848	5.58005	4.00922	5.15867
1657	637	BID	BH3 interacting domain death agonist	chr22:18216905-18257431	13.1433	13.5502	18.5247	22.2537	9.8071	15.0894	14.7643	14.9676	15.9391	17.9159	29.5834	52.209	18.4718	25.8362	34.3489	29.7689	5.67214	14.7669
1658	638	BIK	BCL2-interacting killer (apoptosis-inducing)	chr22:43506753-43525718	0.138387	1.37731	0.137256	0.569337	0.442666	0	0.31086	0	1.40772	0.404337	0	3.10982	0.245298	0.123118	1.17066	0.180979	2.87435	0.0911284
1659	274	BIN1	bridging integrator 1	chr2:127805598-127864903	13.1511	18.7954	16.7968	13.9988	9.69573	12.6413	18.9962	13.0749	14.9567	14.8628	51.0835	70.3089	11.8208	18.0568	10.04	13.3536	15.4295	15.3297
1660	51411	BIN2	bridging integrator 2	chr12:51674821-51718464	11.9991	11.658	24.3843	6.79171	6.65068	8.85516	8.46058	22.0442	5.92089	6.95386	7.29888	5.96621	3.03527	3.67975	2.65615	7.44673	1.27465	5.01594
1661	55909	BIN3	bridging integrator 3	chr8:22462144-22526661	4.17328	6.84705	6.44831	4.16203	4.67406	3.78855	8.11949	4.41485	4.95418	2.1072	6.20847	6.24009	5.60331	7.27488	2.05256	3.36172	3.50168	6.00944
1662	80094	BIN3-IT1	BIN3 intronic transcript 1	chr8:22462144-22526661	0.0616925	0.200929	0.18003	0.0624346	0	0.146439	0.342897	0.41595	0	0.0441235	0.0588674	0.305927	0.321816	0.21992	0.0469193	0.160885	0.10666	0
1663	329	BIRC2	baculoviral IAP repeat containing 2	chr11:102217912-102249401	20.0143	25.3366	28.677	19.5821	20.9327	41.6433	14.334	40.1154	17.4381	20.9747	21.8783	17.2029	20.8608	29.0692	34.6911	21.1546	28.3327	17.4574
1664	330	BIRC3	baculoviral IAP repeat containing 3	chr11:102188180-102210135	6.21185	7.16159	12.8263	4.81506	4.86165	4.50908	2.49382	12.6372	2.84508	33.8883	4.63762	4.44056	8.05468	44.7377	7.67402	18.9109	2.464	2.57782
1665	332	BIRC5	baculoviral IAP repeat containing 5	chr17:76210276-76221716	1.01892	0.668573	2.08938	0.444488	0.496334	0.1907	0.868885	0.979565	0.407519	15.8395	32.0863	11.9504	1.37797	1.76522	3.46922	3.93122	2.79744	3.14309
1666	57448	BIRC6	baculoviral IAP repeat containing 6	chr2:32582095-32843965	7.82378	5.03919	8.27406	5.2777	6.11442	11.0509	6.99584	9.971	3.79037	7.84764	2.48495	2.20839	6.59221	3.92629	6.90258	6.32866	9.14342	3.75707
1667	79444	BIRC7	baculoviral IAP repeat containing 7	chr20:61867234-61871859	0	0.0753193	0	0.0935369	0	0	0	0	0	0.132468	0.755183	0.579634	0.0804486	0.163586	0	0.17123	0	0
1668	112401	BIRC8	baculoviral IAP repeat containing 8	chr19:53792853-53794875	0	0	0	0	0	0	0	0	0	0	0	0	0	0	0	0	0	0
1669	54841	BIVM	basic, immunoglobulin-like variable motif containing	chr13:103436630-103528351	8.85769	7.21567	9.54865	9.0309	8.40726	11.8154	10.8794	6.76464	8.82046	7.60601	4.93898	12.79	4.83063	8.0422	4.73912	4.82666	11.6833	10.692
1670	100533467	BIVM-ERCC5	BIVM-ERCC5 readthrough	chr13:103436630-103528351	8.16788	4.35536	3.30318	7.50841	9.60967	13.3218	4.89216	11.3765	1.89182	3.20053	0.028698	0.000402547	5.03406	3.8531	8.34706	3.49922	18.4089	1.10643
1671	101669762	BLACAT1	bladder cancer associated transcript 1 (non-protein coding)	chr1:205404013-205425214	0	0.201849	0	0	0	0	0	0	0	0	0	0.0684974	0	0	0	0.0540908	0	0
1672	338436	BLACE	B-cell acute lymphoblastic leukemia expressed	chr7:155149682-155160628	0	0	0	0	0	0	0	0	0	0	0	0	0	0.0397492	0	0	0	0
1673	10904	BLCAP	bladder cancer associated protein	chr20:36145818-36156333	30.0689	35.0751	40.63	33.6754	24.9135	28.5762	48.9401	24.3909	27.1051	16.5724	29.5806	30.9786	21.9702	19.6636	21.7218	19.9382	73.6209	35.9654
1674	414899	BLID	BH3-like motif containing, cell death inducer	chr11:121959810-122073770	0.158653	0.132226	0	0.163874	0.12679	0	0	0	0	0	0	0	0.141326	0	0	0	0	0
1675	640	BLK	BLK proto-oncogene, Src family tyrosine kinase	chr8:11351520-11422108	0.503553	0.476245	1.17823	0.423051	0.639579	0.349292	1.48908	1.27616	1.38224	0.119443	0.398872	0.484807	1.19841	0	0.0318028	0.546903	0.0362668	0.31928
1676	641	BLM	Bloom syndrome, RecQ helicase-like	chr15:91260557-91358692	0.54841	0.497917	1.23314	0.413057	0.256781	0.353815	0.126375	1.31534	0.132365	4.44893	2.2463	1.29896	1.57469	0.774595	2.65935	1.93409	0.592303	0.0638546
1677	642	BLMH	bleomycin hydrolase	chr17:28575212-28619184	6.0533	8.9811	8.14896	7.87879	6.71539	6.12556	5.33276	6.43067	9.06386	6.87553	14.1631	11.8695	3.01015	4.40213	2.6684	9.82	1.00182	7.50912
1678	29760	BLNK	B-cell linker	chr10:97951454-98031333	15.1738	18.262	14.1565	8.73603	14.4464	16.6633	13.1371	21.8973	10.9391	21.838	9.52283	11.397	5.34587	21.7696	8.70212	20.3593	14.0507	10.4002
1679	2647	BLOC1S1	biogenesis of lysosomal organelles complex-1, subunit 1	chr12:56109817-56118526	129.15	135.58	170.69	262.752	110.081	191.749	190.276	182.323	116.424	228.506	249.594	254.025	153.939	249.134	102.832	104.364	198.416	108.163
1680	100528022	BLOC1S1-RDH5	BLOC1S1-RDH5 readthrough	chr12:56109817-56118526	0.521768	0	0	0	0	0	2.41397	0.745261	0	0	0	3.01804	0	0.449995	0	0	0	0.00146174
1681	282991	BLOC1S2	biogenesis of lysosomal organelles complex-1, subunit 2	chr10:102033034-102046469	6.16019	8.69719	14.2994	5.89016	7.42033	8.67988	5.76177	6.76461	6.20068	9.70125	6.85566	13.4033	4.35219	7.90148	5.53783	9.58926	7.85886	5.62706
1682	388552	BLOC1S3	biogenesis of lysosomal organelles complex-1, subunit 3	chr19:45682002-45685058	2.71602	3.75978	3.60047	1.76922	2.58101	1.6894	2.87281	3.10633	3.23184	3.21114	9.41286	12.5859	2.45887	5.47696	3.13505	3.37641	3.86409	2.60146
1683	55330	BLOC1S4	biogenesis of lysosomal organelles complex-1, subunit 4, cappuccino	chr4:6717841-6719387	2.94538	4.31956	5.01382	2.68335	3.57053	3.31324	5.97253	2.79705	5.41087	6.07364	15.6864	11.314	2.63593	3.16254	3.27906	2.66075	3.3304	6.26324
1684	63915	BLOC1S5	biogenesis of lysosomal organelles complex-1, subunit 5, muted	chr6:7727010-8102828	4.64001	4.37914	6.0387	7.42255	4.28572	9.51853	4.22185	10.9543	3.51503	9.67463	9.27449	6.01353	6.10821	4.32075	11.7891	5.38356	17.7088	3.68782
1685	100526836	BLOC1S5-TXNDC5	BLOC1S5-TXNDC5 readthrough (NMD candidate)	chr6:7727010-8102828	0.000725401	0	0.0234312	0	0	2.79791	0.000997972	0	1.22789	0	0	0.00293297	0.00100496	0	0	0.0027527	1.14672	0
1686	26258	BLOC1S6	biogenesis of lysosomal organelles complex-1, subunit 6, pallidin	chr15:45879416-45901909	11.0566	10.1793	13.7485	8.96978	9.92163	13.3553	8.25588	11.2719	9.35505	12.4051	6.15974	8.67285	10.8423	11.3357	11.8253	10.1857	16.1147	8.73127
1687	644	BLVRA	biliverdin reductase A	chr7:43798271-43846941	13.0606	15.3922	33.1783	9.73123	8.2841	14.8299	11.5622	25.8206	10.8656	15.1252	46.9589	49.9956	14.2725	16.6704	20.5029	30.6813	14.9195	7.7287
1688	645	BLVRB	biliverdin reductase B	chr19:40953690-40971725	152.991	140.778	159.772	231.57	114.45	133.891	158.437	71.0911	134.73	161.986	101.766	163.382	176.022	193.165	119.406	45.9172	132.998	127.318
1689	8548	BLZF1	basic leucine zipper nuclear factor 1	chr1:169075946-169396670	5.60533	6.94055	7.32284	6.76023	4.34333	5.02492	2.47764	7.75362	2.84817	8.46332	4.83694	4.07891	13.5023	4.10805	14.5567	9.53611	9.7718	2.81758
1690	90427	BMF	Bcl2 modifying factor	chr15:40380090-40401085	4.23008	6.1486	8.06829	3.06246	3.08161	2.18503	3.89494	5.31688	4.50258	2.66456	8.54296	4.21616	2.39703	1.81727	1.73412	6.97647	1.18962	4.92548
1691	648	BMI1	BMI1 proto-oncogene, polycomb ring finger	chr10:22605311-22620414	14.3426	17.1453	17.4685	19.9613	14.4859	21.4105	15.7106	12.7578	9.17147	14.4087	21.8913	5.41617	32.3347	11.6899	22.0079	16.8732	29.3884	5.83699
1692	649	BMP1	bone morphogenetic protein 1	chr8:22022652-22069840	12.5782	17.4523	14.4008	9.06369	14.9301	11.5747	14.3145	9.4313	19.8106	2.30385	5.55342	16.2487	12.429	3.70248	7.64209	4.29291	15.6687	22.5804
1693	27302	BMP10	bone morphogenetic protein 10	chr2:69092612-69098649	1.76127	1.31851	1.36057	1.56378	2.4112	2.69793	2.45153	1.48285	1.18703	0	0	0	0.256003	0	0.055882	0	0.0634529	1.99763
1694	9210	BMP15	bone morphogenetic protein 15	chrX:50653734-50659641	0	0	0	0	0	0	0	0	0	0	0	0	0	0	0	0	0	0
1695	650	BMP2	bone morphogenetic protein 2	chr20:6748744-6760910	2.6092	4.35945	3.69998	2.45561	3.75221	2.21773	2.2147	2.52125	4.12007	1.37149	15.5314	4.05186	4.09748	3.44513	9.15714	0.860943	0.644222	1.74181
1696	55589	BMP2K	BMP2 inducible kinase	chr4:79697531-79833341	5.37451	4.69508	9.51091	3.96889	5.52724	7.08702	3.34693	7.90875	1.64387	2.4425	2.01424	1.83989	2.08341	1.6224	3.43509	3.17162	1.37926	1.65923
1697	651	BMP3	bone morphogenetic protein 3	chr4:81952118-81978685	0	0	0	0.0180041	0	0.0213848	0	0.0202666	0.0651633	0	0	0	0	0	0	0	0	0.037714
1698	652	BMP4	bone morphogenetic protein 4	chr14:54416454-54423554	1.71868	8.4349	2.85548	3.54968	1.74853	1.17983	2.45775	2.15362	2.84785	1.32566	2.58908	7.05215	2.30184	2.30789	0.653417	3.66462	28.5721	2.48688
1699	653	BMP5	bone morphogenetic protein 5	chr6:55620237-55740375	1.8906	3.11335	5.50391	1.54833	3.03234	1.03213	1.02117	1.37994	1.60147	0	0	0	0.709111	0.045552	0.7368	0.0999256	0	0.281407
1700	654	BMP6	bone morphogenetic protein 6	chr6:7727010-8102828	1.41114	3.42592	2.66096	1.38585	1.71227	0.81908	2.13526	1.59079	1.98036	0.195543	0.359314	0.397379	0.862212	0.736675	0.416887	0.156991	0	1.45845
1701	655	BMP7	bone morphogenetic protein 7	chr20:55743808-55841707	0	0	0	0	0	0	0	0	0.018799	0	0.0246422	0.0214341	0	0	0	0.897807	0	0.0181421
1702	353500	BMP8A	bone morphogenetic protein 8a	chr1:39957317-40025370	0.677336	0.811718	0.722481	0.0734662	0.602556	0.43626	0.505943	0.434117	1.52849	0.220064	0.692659	0.663332	0.693079	0.408304	0.317973	0.452939	0.284693	1.69237
1703	656	BMP8B	bone morphogenetic protein 8b	chr1:40204516-40254533	0.307004	0.428466	0.296216	0.168337	0.156792	0.199368	0.772318	0.566706	0.322394	1.34545	0.0529047	0.161024	0.192567	0.0497932	1.66749	0.50899	0.434093	0.25282
1704	168667	BMPER	BMP binding endothelial regulator	chr7:33944522-34195484	4.36299	4.0837	6.00584	1.85916	3.32065	5.00157	6.28125	2.8578	3.96928	0	0	0.0508548	1.32885	0.0367195	0.186568	0.040203	0.0355626	3.05198
1705	657	BMPR1A	bone morphogenetic protein receptor, type IA	chr10:88516395-88684945	4.2351	6.35025	5.58167	5.13957	4.19571	5.52837	4.17123	3.95321	3.09741	6.35905	2.38135	2.60022	2.94821	2.76142	4.63964	8.78937	9.86824	3.78294
1706	658	BMPR1B	bone morphogenetic protein receptor, type IB	chr4:95679127-96079601	0.172057	0.416236	0.46387	0.115092	0.138121	0.0911002	0.0422592	0.251139	0.174906	0.0135033	0.0361581	0.228946	0.0328889	0.0170381	0.101064	0.037329	0	0.0669076
1707	659	BMPR2	bone morphogenetic protein receptor, type II (serine/threonine kinase)	chr2:203241049-203432474	4.98378	5.55706	7.30646	4.88986	6.25779	7.16604	6.05448	5.68104	3.89541	3.85576	1.62067	2.37948	4.33519	2.21624	6.11481	5.7391	5.76675	3.36812
1708	9790	BMS1	BMS1 ribosome biogenesis factor	chr10:43277953-43330385	4.31857	5.49002	4.95233	3.40398	4.1875	5.17843	3.37572	5.42187	2.916	4.84124	5.30915	5.43594	3.11405	4.92373	7.91783	4.41422	5.47627	3.52153
1709	101101776	BMS1P17	BMS1 pseudogene 17	chr14:19882467-19925334	0	0	0	0	0	0	0	0	0	0	0	0	0	0	0	0	0	0
1710	414763	BMS1P18	BMS1 pseudogene 18	chr22:16162065-16172265	0	0	0	0	0	0	0	0	0	0	0.600375	0.170375	0.183362	0	0	0	0	0
1711	96610	BMS1P20	BMS1 pseudogene 20	chr22:22652462-22677324	2.28314	5.20814	5.19354	2.53347	3.52744	2.3149	1.79406	9.39454	3.44181	5.56817	3.98118	3.95685	3.77161	1.43949	7.73924	3.52167	2.50312	3.90086
1712	729096	BMS1P4	BMS1 pseudogene 4	chr10:75458908-75490272	2.35086	2.23918	4.06806	1.27576	1.79295	3.26842	2.93079	2.25668	1.09879	1.96658	1.03883	1.61097	2.04215	0.613297	2.35203	2.84126	3.71744	1.25902
1713	399761	BMS1P5	BMS1 pseudogene 5	chr10:48927373-48980339	0.642037	0.139563	0.333301	0.173651	0.634245	0.588152	0.573757	0.390122	0.142893	0.384809	0.280669	0.142431	0.27665	0.154192	0.298664	0.691522	0.661437	0.206834
1714	642826	BMS1P6	BMS1 pseudogene 6	chr10:48185838-48203780	0	0	0	0	0	0	0	0	0	0	0	0	0.0381148	0	0.0167202	0.0144094	0.0955935	0
1715	660	BMX	BMX non-receptor tyrosine kinase	chrX:15518899-15574652	0.259381	1.67189	0.570524	0	0.485495	0	0.373391	0.632935	0.30934	0.184635	0	0.356795	0	0.462559	0.318984	0.329126	0.0727504	0.149408
1716	646	BNC1	basonuclin 1	chr15:83924654-83953468	0.112764	0.109199	0.0869267	0.0679396	0.144824	0.241766	0.049892	0.127279	0.0326669	0	0	0.0557389	0.0582768	0	0	0.0440595	0	0.0315192
1717	54796	BNC2	basonuclin 2	chr9:16409500-16870786	0.101032	0.35001	0.208926	0.0389025	0.112344	0.111226	0.0943778	0.166936	0.0851663	0.0328815	0.0220068	0.274953	0.0266806	0.0832234	0.123058	0.217508	0.0134271	0.0547349
1718	662	BNIP1	BCL2/adenovirus E1B 19kDa interacting protein 1	chr5:172571444-172591390	4.86739	4.50806	5.66047	4.03434	3.68756	4.58243	4.92636	5.64766	4.07024	7.42785	9.2778	6.33222	3.61971	6.6679	2.83949	5.4915	4.09502	4.63032
1719	663	BNIP2	BCL2/adenovirus E1B 19kDa interacting protein 2	chr15:59955061-59981642	19.4022	14.9257	21.6439	12.2287	20.6703	23.5838	12.2008	23.8503	12.4572	14.9523	8.1532	7.39897	13.2723	14.056	16.152	10.8378	17.1432	13.8001
1720	664	BNIP3	BCL2/adenovirus E1B 19kDa interacting protein 3	chr10:133781203-133795435	82.8547	81.7255	73.9831	145.105	96.747	138.089	120.061	83.315	98.6883	80.8546	160.458	56.7829	87.1428	89.8467	83.1522	62.9601	181.182	102.659
1721	665	BNIP3L	BCL2/adenovirus E1B 19kDa interacting protein 3-like	chr8:26240522-26270644	17.9667	23.2303	23.5652	14.6932	17.5009	19.9101	14.8028	15.7939	12.9536	8.38955	18.8439	9.74968	16.0787	11.8701	14.3708	7.94007	16.022	11.4937
1722	149428	BNIPL	BCL2/adenovirus E1B 19kD interacting protein like	chr1:151009028-151020076	0.102724	0.166918	0.483971	0.0916108	0.16476	0.539734	0.627318	0	0.219484	0.256495	0.146751	0.509061	0.196632	0.869397	0.722987	1.03749	0.0443937	0.459896
1723	91653	BOC	BOC cell adhesion associated, oncogene regulated	chr3:112931374-113160361	0.0976261	1.24137	0.258814	0.0735515	0.313436	0.145331	0.216023	0.247882	0.741583	0.138292	0.0462311	0.583189	0.0210317	0.261255	0.350521	0.365577	0.231972	0.289649
1724	91272	BOD1	biorientation of chromosomes in cell division 1	chr5:173034147-173043666	7.1224	9.24364	8.94199	10.6936	7.8937	9.26221	9.68927	11.272	12.8292	10.2907	16.9584	21.1047	11.6368	13.8644	7.61743	11.3338	14.4191	11.9574
1725	259282	BOD1L1	biorientation of chromosomes in cell division 1-like 1	chr4:13570365-13629328	5.10096	6.74506	9.52344	2.80829	4.81097	5.99133	2.51515	8.74039	1.94862	4.2941	4.82553	5.46546	2.48986	3.86858	4.79997	3.27041	7.77969	2.08746
1726	284257	BOD1L2	biorientation of chromosomes in cell division 1-like 2	chr18:54814292-54817639	0	0	0	0	0	0	0	0	0	0	0	0	0	0	0	0	0	0
1727	666	BOK	BCL2-related ovarian killer	chr2:242483800-242513553	30.4398	33.1708	26.5699	50.049	39.0445	31.6687	65.5493	31.7054	70.8015	7.34473	1.59631	65.5834	26.6558	28.0925	13.7218	13.1347	54.1022	81.7124
1728	100379249	BOK-AS1	BOK antisense RNA 1	chr2:242483800-242513553	0.16841	0	0.168311	1.04586	0.672723	0.198105	0.94954	0.187141	0.898843	0	0	0.14054	0.30077	0.149724	0	0.110238	1.02066	1.63899
1729	51027	BOLA1	bolA family member 1	chr1:149871154-149872348	7.03738	6.26698	6.38007	8.59289	6.26284	5.08349	15.6733	2.66834	14.0426	15.7481	21.3474	21.8729	10.4038	11.3778	11.1063	7.95437	8.16908	13.4422
1730	654483	BOLA2B	bolA family member 2B	chr16:30204255-30218248	0	0	0	0	0	0	0.14334	0	0	1.39624	0	0	0	0	0	0	0.221176	0
1731	388962	BOLA3	bolA family member 3	chr2:74362527-74375039	17.2038	14.0127	25.8553	37.4493	11.6141	31.0767	14.5368	28.7841	12.6049	71.3298	96.843	47.6206	35.7191	34.1895	46.7965	18.1064	46.141	16.1897
1732	100507171	BOLA3-AS1	BOLA3 antisense RNA 1 (head to head)	chr2:74375107-74379516	0.232061	0.382978	0.312887	0.12954	0.227644	0.276334	0.085594	0.261839	0.312923	0.184885	0.422452	0.385435	0.0444474	0.0459943	0.186182	0.134341	0.0668328	0.303403
1733	66037	BOLL	boule-like RNA-binding protein	chr2:198591602-198651036	0	0.0957673	0	0	0.0315933	0	0.174741	0.133186	0	0.112083	0.449299	0.195078	0.0340584	0.0351184	0	0.128381	0	0
1734	23246	BOP1	block of proliferation 1	chr8:145486055-145515120	4.66953	6.11522	5.78055	5.08497	4.2274	1.97844	7.33563	3.43536	6.47285	15.6122	44.7767	105.037	5.04664	18.1369	2.66468	9.09999	4.51545	7.56218
1735	79866	BORA	bora, aurora kinase A activator	chr13:73282494-73590591	1.49225	0.86771	2.22828	1.10496	0.733652	1.17467	0.844307	1.40149	0.44663	3.56053	1.48306	0.879786	0.821925	1.40279	1.32687	1.98559	1.61593	0.685017
1736	60467	BPESC1	blepharophimosis, epicanthus inversus and ptosis, candidate 1 (non-protein coding)	chr3:138823026-138844005	0	0	0	0	0	0	0	0	0	0	0.0285583	0	0	0.0268623	0.0227851	0	0.0520505	0
1737	669	BPGM	2,3-bisphosphoglycerate mutase	chr7:134331530-134364567	6.51542	8.54393	11.5729	9.05644	4.96686	13.3433	5.68314	12.1306	4.13282	12.0349	6.89685	14.2072	10.1151	7.4575	27.202	11.7638	21.2609	4.3246
1738	670	BPHL	biphenyl hydrolase-like (serine hydrolase)	chr6:3118925-3153432	37.0509	39.5701	22.339	54.5395	39.6498	33.4779	61.5934	40.1705	46.061	30.6853	38.1692	47.1533	47.6564	42.8572	70.6382	18.5496	124.389	61.338
1739	671	BPI	bactericidal/permeability-increasing protein	chr20:36932551-36965905	0.061448	0.100083	0	0	0.0985236	0	0.0683166	0.0690675	0.4351	0.0439557	0.0586444	0.152388	0.0534324	0.0547661	0.0934142	0.240423	0.0531216	0.252449
1740	51297	BPIFA1	BPI fold containing family A, member 1	chr20:31823801-31831115	0	0	0	0	0	0	0	0	0	0.0917094	0	0	0	0	0	0.247072	0	0
1741	140683	BPIFA2	BPI fold containing family A, member 2	chr20:31755959-31769223	0	0	0	0	0	0	0	0	0	0	0.117419	0.201948	0	0	0	0.0794011	0	0
1742	128861	BPIFA3	BPI fold containing family A, member 3	chr20:31805115-31815612	0	0	0	0	0	0	0	0	0	0	0	0	0	0	0	0	0	0
1743	317716	BPIFA4P	BPI fold containing family A, member 4, pseudogene	chr20:31781410-31798268	0	0	0	0	0	0	0	0	0	0.0740945	0	0	0	0	0	0.0668979	0	0
1744	92747	BPIFB1	BPI fold containing family B, member 1	chr20:31870940-31897684	0	0	0	0	0.0531641	0	0.0737874	0	0.983495	0	0	0	0	0.0591071	0	0.129777	0	0
1745	80341	BPIFB2	BPI fold containing family B, member 2	chr20:31595383-31611515	0.176112	0	0.0570735	0.0593869	0.047066	0.0697057	0.260968	0.132005	0.0832649	0.0839235	3.91955	4.17236	0.204047	0.156971	0	48.0762	0	0.0402529
1746	359710	BPIFB3	BPI fold containing family B, member 3	chr20:31643229-31661434	0	0	0	0	0	0	0	0	0	0	0	0	0	0	0	0	0	0
1747	149954	BPIFB4	BPI fold containing family B, member 4	chr20:31669317-31699557	0	0	0	0	0	0	0	0	0	0.109121	0.04856	0.084227	0	0.0909157	0.0386981	0.565071	0	0.07021
1748	128859	BPIFB6	BPI fold containing family B, member 6	chr20:31619453-31631853	0	0	0	0	0	0	0	0	0	0	0	0	0	0	0	0.114766	0	0
1749	254240	BPIFC	BPI fold containing family C	chr22:32809833-32853373	0	0	0	0	0	0	0	0	0	0	0	0	0	0	0	0	0	0
1750	10380	BPNT1	3'(2'), 5'-bisphosphate nucleotidase 1	chr1:220046618-220321383	7.648	6.8111	9.42937	10.9492	7.82606	18.0233	8.39025	19.1555	7.54415	10.0161	16.7208	12.6559	19.901	6.64965	36.8035	31.7006	22.8869	8.03558
1751	2186	BPTF	bromodomain PHD finger transcription factor	chr17:65821779-65980494	5.00372	5.73976	7.33787	2.97723	4.31483	6.44015	3.22266	8.46289	2.21828	6.02136	9.21321	5.9351	3.87438	3.4556	8.79194	4.7141	8.23195	2.80891
1752	442867	BPY2B	basic charge, Y-linked, 2B	chrY:27177049-27198251	0	0	0	0	0	0	0	0	0	0	0	0	0	0	0	0	0	0
1753	442868	BPY2C	basic charge, Y-linked, 2C	chrY:26764150-26785352	0	0	0	0	0	0	0	0	0	0	0	0	0	0	0	0	0	0
1754	673	BRAF	B-Raf proto-oncogene, serine/threonine kinase	chr7:140433812-140624564	3.0246	2.56676	4.01672	3.15591	2.77759	3.20815	2.3825	5.21588	1.54453	2.58932	1.90295	1.29248	2.96046	1.1374	5.96052	2.94403	8.94374	1.21339
1755	8315	BRAP	BRCA1 associated protein	chr12:112079949-112123790	4.63584	5.34276	5.65141	3.55926	3.92978	4.80688	4.69781	4.64289	3.38822	6.93887	8.2661	6.18118	4.71489	5.15732	4.27299	4.49497	7.22374	3.77848
1756	221927	BRAT1	BRCA1-associated ATM activator 1	chr7:2577443-2595392	7.75213	9.46997	7.28759	5.76433	5.16429	2.53853	9.338	4.24861	11.3737	5.93645	15.5619	23.2579	7.55873	8.94293	5.43876	4.65671	9.06552	11.0564
1757	672	BRCA1	breast cancer 1, early onset	chr17:41196311-41277500	1.4036	0.663968	2.01581	1.987	0.827735	2.87226	1.53379	1.9137	0.416927	2.17308	3.66584	3.381	1.64585	1.37839	2.3152	1.163	2.8214	1.01792
1758	675	BRCA2	breast cancer 2, early onset	chr13:32889616-32973809	0.39805	0.206351	1.06186	0.115147	0.213103	0.337553	0.0586001	1.13988	0.0710398	1.49118	0.292286	0.131012	0.220219	0.134187	0.627044	0.420296	0.947525	0.180561
1759	79184	BRCC3	BRCA1/BRCA2-containing complex, subunit 3	chrX:154299694-154351349	5.85614	5.42247	7.67778	4.67982	5.29128	8.08102	3.74016	9.4797	3.54336	19.5935	3.79761	4.35641	5.86661	8.32179	16.0106	5.05244	7.78167	3.79942
1760	23774	BRD1	bromodomain containing 1	chr22:50166936-50218452	6.16255	8.9626	8.63542	4.26147	5.94322	6.04969	7.24098	6.39523	7.27496	4.21884	8.14254	6.84358	4.08314	5.61823	8.76796	7.79098	7.37253	6.12025
1761	6046	BRD2	bromodomain containing 2	chr6_ssto_hap7:4367204-4430060	50.6658	55.5367	51.7563	47.4656	42.5402	38.7854	52.2147	68.6064	49.3774	62.5953	62.8464	64.4962	33.1595	47.4703	63.9324	39.3839	74.5753	53.4192
1762	8019	BRD3	bromodomain containing 3	chr9:136890560-136933141	4.43848	5.08315	5.66461	4.89565	3.84406	3.85447	5.2454	4.70542	4.53809	4.4568	6.14882	5.06956	6.1958	4.23928	3.74029	26.9759	8.30156	4.90234
1763	23476	BRD4	bromodomain containing 4	chr19:15348300-15391262	14.5038	16.8464	15.7315	11.6901	13.222	10.9585	15.1195	15.5439	17.3648	18.2488	24.2996	20.2898	11.8218	12.7631	22.7173	11.4839	18.3246	16.0536
1764	29117	BRD7	bromodomain containing 7	chr16:50352928-50402845	17.2445	22.1599	21.8936	13.848	14.709	21.2874	15.2271	29.9235	11.6284	12.9033	31.1011	18.3684	9.45548	19.2397	32.8854	11.396	44.2652	13.2073
1765	23629	BRD7P3	bromodomain containing 7 pseudogene 3	chr6:118781934-119031238	0	0.0720287	0.129045	0	0.0356149	0.0527868	0	0.299988	0	0.0316163	0.0844516	0	0	0	0	0.0289363	0.0383751	0
1766	10902	BRD8	bromodomain containing 8	chr5:137475458-137514358	8.45878	10.9817	11.3097	6.30641	6.91336	10.3444	8.67333	7.58392	11.629	13.1345	6.77624	10.7131	10.4798	14.3669	10.2801	8.60615	9.40069	12.2108
1767	65980	BRD9	bromodomain containing 9	chr5:863849-892939	6.04238	8.8995	8.18259	4.21877	6.50392	5.31478	6.37509	5.68811	6.34817	12.6389	25.2379	18.2668	4.91915	8.19831	6.25237	5.70548	7.08596	5.15737
1768	676	BRDT	bromodomain, testis-specific	chr1:92414927-92479985	0	0	0	0	0	0	0	0	0.025536	0	1.44959	0	0.0306976	0	0	0	0	0
1769	9577	BRE	brain and reproductive organ-expressed (TNFRSF1A modulator)	chr2:28004230-28561767	11.7933	16.5567	13.384	12.4841	11.9906	13.0394	14.1547	19.6288	11.2809	14.6484	30.1595	36.1683	16.6687	17.8745	19.1702	11.6821	19.9543	10.7759
1770	100302650	BRE-AS1	BRE antisense RNA 1	chr2:28004230-28561767	0.347533	0.283557	0.677578	0.986603	0.557075	0	0.0773572	0.468355	0.542511	0.149484	0.531564	0.574979	0.302794	0.309681	0.158689	0.090678	0.180295	0.380251
1771	286076	BREA2	breast cancer estrogen-induced apoptosis 2	chr8:144779284-144780583	0	0	0.128134	0	0.103574	0	0	0	0.0882402	0	0	0.646087	0.114501	0.345657	0	0.253918	0.112043	0.0856434
1772	2972	BRF1	BRF1, RNA polymerase III transcription initiation factor 90 kDa subunit	chr14:105675622-105864484	4.69797	6.10255	5.38779	3.69819	3.53931	2.38393	6.59433	4.29589	6.4217	5.64302	12.5479	13.5222	3.23283	4.88669	3.10894	4.26744	3.85245	6.31587
1773	55290	BRF2	BRF2, RNA polymerase III transcription initiation factor 50 kDa subunit	chr8:37654400-37707431	3.25001	4.51193	3.81096	3.85257	2.42621	2.1962	3.79747	2.2687	4.01984	3.0419	3.41876	29.8165	3.01695	4.64513	2.25555	2.9592	4.50474	3.30892
1774	25798	BRI3	brain protein I3	chr7:97910978-98030427	75.5883	102.315	73.058	90.1193	79.1071	61.89	208.746	47.1191	127.011	61.9241	337.99	195.852	53.7275	45.6919	111.025	115.416	89.4948	120.578
1775	140707	BRI3BP	BRI3 binding protein	chr12:125478193-125511969	1.62496	1.64793	2.15714	1.55901	1.60744	1.47084	2.66875	2.03386	0.929357	3.58847	6.3393	7.05364	3.10129	1.27686	1.24153	2.24666	1.81881	1.67215
1776	283870	BRICD5	BRICHOS domain containing 5	chr16:2255177-2261069	1.24731	1.85603	1.97259	0.511689	1.09769	0.883631	2.09756	1.67102	1.44884	1.17999	1.80931	5.3917	2.97457	1.55405	0.574331	0.978258	0.971325	1.24046
1777	1620	BRINP1	bone morphogenetic protein/retinoic acid inducible neural-specific 1	chr9:121928907-122131739	0.333583	0.431806	0.128918	0.134285	0.347973	0.11909	0.332554	0.150433	0.40812	0.544718	0	0.0550153	0.37451	0	0.151494	0.391166	0.0576537	0.208603
1778	57795	BRINP2	bone morphogenetic protein/retinoic acid inducible neural-specific 2	chr1:177140632-177251558	0.118873	0.048045	0.143434	0.119542	0.0476982	0.0353759	0	0.13407	0.0642985	0	0	0.0244981	0	0	0.0224815	0.309721	0	0.227572
1779	339479	BRINP3	bone morphogenetic protein/retinoic acid inducible neural-specific 3	chr1:190066796-190446759	0	0	0	0	0	0	0	0	0	0	0.0354169	0	0.225677	0	0	0.0485996	0	0
1780	83990	BRIP1	BRCA1 interacting protein C-terminal helicase 1	chr17:59756546-59940920	0.547334	0.410611	0.908716	0.423821	0.429498	0.45972	0.384754	1.1807	0.71596	1.12417	1.01072	0.470987	0.961947	0.432877	1.36096	0.372495	2.19228	0.873917
1781	55299	BRIX1	BRX1, biogenesis of ribosomes	chr5:34915819-34925787	9.35834	12.5432	13.9607	8.7608	9.55885	16.9549	7.14522	19.8914	7.36172	30.127	18.7238	17.9732	16.4121	21.4305	18.7506	16.0854	19.9875	6.29691
1782	55845	BRK1	BRICK1, SCAR/WAVE actin-nucleating complex subunit	chr3:10157332-10168874	66.8209	85.3404	89.6735	115.301	66.9927	72.0467	83.0902	83.007	60.4917	99.9459	245.757	147.639	96.8146	86.5195	66.6138	85.7698	76.8567	65.4109
1783	25855	BRMS1	breast cancer metastasis suppressor 1	chr11:66104803-66112582	11.6054	15.9378	15.4286	16.2361	11.1106	9.66714	14.1595	10.5836	11.0529	19.3442	46.6407	51.395	16.4523	28.5897	15.1192	20.233	14.3942	11.5559
1784	84312	BRMS1L	breast cancer metastasis-suppressor 1-like	chr14:36295596-36341169	2.48214	2.28506	2.97357	2.84176	2.46361	2.70141	2.89253	1.94281	2.34965	3.92189	3.71909	1.63175	4.73321	1.53801	2.13628	2.22064	3.12693	2.12416
1785	148362	BROX	BRO1 domain and CAAX motif containing	chr1:222885894-222908538	9.8291	11.2144	12.8743	8.47595	8.32472	13.9417	7.0058	12.9318	8.54453	11.2693	11.7484	11.5108	14.0102	12.7874	25.2085	16.6395	24.3031	7.5022
1786	7862	BRPF1	bromodomain and PHD finger containing, 1	chr3:9773433-9789699	2.11432	3.50424	3.12063	2.60931	2.47704	1.52395	2.70557	2.51479	3.29186	2.29394	3.67341	2.88329	2.14339	1.88659	1.59789	2.55683	1.46753	2.48782
1787	27154	BRPF3	bromodomain and PHD finger containing, 3	chr6:36164549-36200567	8.09853	7.04924	5.49621	6.61815	6.15961	6.29845	8.02805	7.83702	7.60612	9.19581	10.2545	5.71392	7.2156	5.06536	19.3615	9.61312	20.3276	8.59113
1788	680	BRS3	bombesin-like receptor 3	chrX:135570124-135574598	0	0	0	0	0	0	0	0	0	0	0	0	0	0	0	0	0	0
1789	84446	BRSK1	BR serine/threonine kinase 1	chr19:55795533-55823903	0.208254	0.617967	0.268363	0.0698801	0.278497	0.123897	0.11536	0.313002	0.424309	0.591627	0.592973	0.944617	0.0899541	0.123816	0.762022	0.339186	0	0.216895
1790	9024	BRSK2	BR serine/threonine kinase 2	chr11:1411128-1483919	0.0511595	0.0371658	0.0887856	0	0.0184697	0	0.0282953	0	0.0500224	2.62577	0.0242202	0.0843295	0.0198213	0.0410813	0.0580403	0.0166436	0.022085	0.017834
1791	54014	BRWD1	bromodomain and WD repeat domain containing 1	chr21:40557403-40685712	8.72918	8.82242	9.467	8.869	9.95239	15.1556	9.84081	13.5171	9.69496	14.5231	3.29709	9.52348	12.9437	3.70095	7.40318	7.23257	17.0133	11.4263
1792	100874093	BRWD1-AS1	BRWD1 antisense RNA 1	chr21:40687632-40695144	0	0	0	0	0	0	0	0	0	0	0	0.183488	0	0	0	0.143538	0	0
1793	103091865	BRWD1-IT2	BRWD1 intronic transcript 2 (non-protein coding)	chr21:40685832-40686841	0.128302	0.106155	0	0.395049	0.615809	0.757209	0.431729	0.859093	0.0874933	0.280376	0.993333	0.746823	0.567123	0.342517	0.295548	0.335459	1.33225	0.424567
1794	254065	BRWD3	bromodomain and WD repeat domain containing 3	chrX:79924986-80065233	2.26982	2.04655	2.91077	1.47826	1.84807	2.96932	1.31796	3.33854	0.998348	2.12122	1.31218	0.859454	3.48507	2.6423	2.25632	2.64799	3.00563	1.239
1795	26580	BSCL2	Berardinelli-Seip congenital lipodystrophy 2 (seipin)	chr11:62457733-62494857	13.9936	20.4273	15.29	17.223	16.0772	14.7772	25.8683	17.6177	16.0039	17.5671	40.689	77.0323	28.6491	16.5301	22.6513	9.22957	24.6297	14.0104
1796	55108	BSDC1	BSD domain containing 1	chr1:32830704-32860062	30.7535	30.7882	33.0998	31.6058	27.259	25.4578	31.5397	28.0584	30.4962	17.9626	25.392	31.4292	29.3021	25.343	30.5417	12.4423	31.6711	32.9406
1797	682	BSG	basigin (Ok blood group)	chr19:571276-583493	54.0474	99.5469	91.6989	67.0655	65.7188	31.0546	93.4756	61.1518	78.1738	53.0686	415.835	154.585	74.0042	142.193	58.5163	102.486	111.838	71.0397
1798	8927	BSN	bassoon presynaptic cytomatrix protein	chr3:49591921-49708982	0.464135	0.953012	0.288943	0.251091	0.589357	0.785534	0.512295	0.234032	0.614558	0.605681	0.520812	0.557254	0.807169	0.565323	0.0898347	0.159201	0.276319	0.680813
1799	100132677	BSN-AS2	BSN antisense RNA 2 (head to head)	chr3:49586738-49591799	0	0.0338284	0.121208	0.126211	0.0334771	0.0496253	0.0462764	0.0470061	0.119549	0.0593893	0.356993	0.0344378	0.10834	0.0744219	0.0632533	0	0.0360671	0
1800	7809	BSND	barttin CLCNK-type chloride channel accessory beta subunit	chr1:55464616-55474465	0	0	0	0	0	0	0	0	0	0	0.418785	0.289297	0	0	0	0	0	0
1801	100131137	BSPH1	binder of sperm protein homolog 1	chr19:48471302-48495427	0	0	0	0	0	0	0	0	0	0	0	0	0	0	0	0	0	0
1802	54836	BSPRY	B-box and SPRY domain containing	chr9:116111811-116133513	0.374252	0.949166	0.544178	0.802567	0.525304	0.222424	0.622925	0.526653	0.968771	3.53327	0.48963	2.74216	1.01333	0.208543	0.212883	0.243924	0.202171	0.322772
1803	683	BST1	bone marrow stromal cell antigen 1	chr4:15704572-15733796	1.4318	4.22862	5.0529	2.26287	2.03942	1.31996	2.39346	3.74783	2.843	0.628967	1.14301	13.3696	0.625287	0.708647	1.63694	3.26997	0.343916	2.21237
1804	684	BST2	bone marrow stromal cell antigen 2	chr19:17513747-17516457	217.211	361.282	517.643	320.838	212.877	167.609	180.236	233.963	166.931	563.165	62.2448	216.714	216.792	379.607	27.126	59.2722	396.284	167.028
1805	390259	BSX	brain-specific homeobox	chr11:122848356-122852379	0	0	0	0	0	0	0	0	0	0	0	0	0	0	0	0	0	0
1806	9044	BTAF1	BTAF1 RNA polymerase II, B-TFIID transcription factor-associated, 170kDa	chr10:93683735-93790080	10.7327	10.4908	18.4114	7.82253	9.28112	15.3859	7.67638	14.9102	5.09752	17.3663	5.08592	4.4059	12.4807	7.64794	8.42911	18.3084	14.4598	4.78377
1807	53339	BTBD1	BTB (POZ) domain containing 1	chr15:83685180-83736167	13.4493	16.0036	19.9373	16.3697	15.9109	21.4842	10.3839	17.8141	9.14842	20.6114	11.808	10.6896	17.0551	18.7285	25.4211	13.3525	12.385	10.0017
1808	84280	BTBD10	BTB (POZ) domain containing 10	chr11:13409555-13484838	5.39394	6.91409	8.38438	5.30806	5.0595	5.17195	4.14931	7.54414	3.95242	6.31729	6.32825	4.84679	6.10083	5.11969	7.91402	6.57676	6.39127	3.39726
1809	121551	BTBD11	BTB (POZ) domain containing 11	chr12:107712196-108053419	0.403907	0.587523	0.389627	0.568542	0.410821	0.705704	0.238534	0.7902	0.583753	0.286283	0.255185	0.910108	0.25553	0.216275	0.590787	0.368987	0.0698367	0.356751
1810	118663	BTBD16	BTB (POZ) domain containing 16	chr10:124030820-124097676	1.04267	0.299682	1.07404	2.04866	1.42593	2.03872	2.45477	1.03409	2.34531	1.14068	2.45841	1.77453	0.373318	6.55969	0.979001	2.27974	0.21209	0.713979
1811	388419	BTBD17	BTB (POZ) domain containing 17	chr17:72352554-72357958	0	0	0.0668462	0	0.0549724	0	0	0	0	0	0	0	0	0.0611188	0	0	0	0.0467902
1812	643376	BTBD18	BTB (POZ) domain containing 18	chr11:57479994-57586652	0.0351441	0.0853105	0.237719	0.0354321	0.0563696	0.125404	0.116775	0.118769	0	0	0.0667699	0.0289624	0.0910253	0.0626921	0.0797613	0	0.212464	0
1813	149478	BTBD19	BTB (POZ) domain containing 19	chr1:45274153-45279801	1.18476	1.69349	1.44532	1.05206	2.6109	0.790286	0.57723	0.997404	1.45755	0.265744	0.779395	0.980474	0.452116	0.461835	0.789479	0.917859	0.256102	1.86382
1814	55643	BTBD2	BTB (POZ) domain containing 2	chr19:1985446-2015702	15.758	24.1005	15.6968	18.0169	14.005	6.41073	23.6812	10.2297	23.525	9.70721	38.7434	30.3529	13.9945	16.3806	7.95075	14.5652	14.73	21.5756
1815	22903	BTBD3	BTB (POZ) domain containing 3	chr20:11871370-11907243	3.89452	4.44557	4.8499	2.87669	4.0498	3.76889	2.74678	4.38572	3.39135	4.43372	5.90611	2.71356	4.09617	3.84861	6.47222	6.52321	2.00775	2.96245
1816	90135	BTBD6	BTB (POZ) domain containing 6	chr14:105675622-105864484	9.48388	14.0512	11.958	13.5285	10.9538	7.24081	16.4328	7.80879	21.7272	13.7113	10.7641	18.0517	6.86388	1.25797	10.7193	6.73546	6.92947	18.1756
1817	55727	BTBD7	BTB (POZ) domain containing 7	chr14:93703895-93799438	4.73934	4.35703	5.1249	3.48575	3.92261	6.14264	4.19409	6.22307	3.08728	5.05091	3.17481	2.82306	3.19615	2.35005	5.20375	5.12825	6.3469	3.24779
1818	284697	BTBD8	BTB (POZ) domain containing 8	chr1:92545861-92613401	0.0817202	0	0.0799066	0	0.327353	0.387376	0.0910978	0.0916536	0	0.117555	0	0	0.42849	0	1.05921	0.213313	0.282668	0.166124
1819	114781	BTBD9	BTB (POZ) domain containing 9	chr6:38136226-38607924	1.35629	1.46316	1.33666	1.09126	1.46506	1.18446	1.40006	1.97264	1.6207	1.57038	1.38929	1.58441	1.56216	0.714801	1.99576	1.10133	3.63606	2.02576
1820	685	BTC	betacellulin	chr4:75671447-75719882	0.364328	0.298782	0.178538	0.463803	0.218846	0.215704	0.304979	0.510255	0.126831	0.394063	0.174926	0	0	0.243365	0.625884	0.118915	0	0.245695
1821	686	BTD	biotinidase	chr3:15602210-15687328	52.8548	27.7564	37.4704	59.6474	33.9113	67.3209	46.2077	75.1495	34.4015	51.3481	29.6214	37.0906	76.0972	51.377	38.8286	21.6701	102.136	36.3315
1822	689	BTF3	basic transcription factor 3	chr5:72794249-72801448	233.253	284.714	261.492	324.566	247.246	423.386	291.647	415.246	221.369	321.94	508.627	372.917	254.047	534.294	178.858	350.34	475.095	220.331
1823	91408	BTF3L4	basic transcription factor 3-like 4	chr1:52521856-52556388	6.87587	8.09378	10.1339	8.93898	6.00907	9.44973	7.61702	8.93309	5.53758	9.27822	13.0635	9.89433	8.61825	5.7643	6.90838	8.67978	10.408	5.66273
1824	690	BTF3P11	basic transcription factor 3 pseudogene 11	chr13:77502584-77503224	0	0	0	0	0	0	0	0	0	0	0	0	0	0	0	0	0	0
1825	694	BTG1	B-cell translocation gene 1, anti-proliferative	chr12:92378751-92539673	34.6212	26.2344	27.7947	22.6102	17.2555	17.2204	23.4574	24.5654	24.1942	51.1834	19.7409	21.5692	12.1836	32.4696	9.565	23.789	8.55768	22.6141
1826	7832	BTG2	BTG family, member 2	chr1:203274663-203278729	14.0075	19.2721	19.2323	33.8217	14.9512	6.02783	6.68065	42.712	13.1324	11.126	15.0912	9.54884	18.9166	20.2127	5.35173	25.0938	7.07033	12.518
1827	10950	BTG3	BTG family, member 3	chr21:18965967-18985268	4.11179	7.34766	8.10164	4.08909	5.62436	4.97448	2.67042	8.0262	6.3267	9.47681	11.3165	12.1991	4.10801	4.5248	11.5596	8.67042	13.3344	4.59671
1828	54766	BTG4	B-cell translocation gene 4	chr11:111338255-111383079	0	0	0	0	0	0	0	0	0	0	0	0	0	0	0	0	0	0
1829	695	BTK	Bruton agammaglobulinemia tyrosine kinase	chrX:100604434-100645784	4.94932	5.19183	14.7773	3.77344	3.93698	3.01696	4.0585	10.3066	2.50227	3.0777	2.92528	2.75948	1.65556	2.15097	1.54444	3.47956	0.718928	2.67597
1830	151888	BTLA	B and T lymphocyte associated	chr3:112182812-112218408	0.618322	0.402212	2.24899	0.21038	0.139734	0.512786	0.415263	1.79372	0.125224	1.08242	0.503244	0.136657	0.171739	0.155316	0.263693	1.1444	0	0.207296
1831	696	BTN1A1	butyrophilin, subfamily 1, member A1	chr6:26501494-26510652	0.0377671	0.0305862	0.109586	0	0.060601	0	0	0	0	0.0805351	0.0358681	0	0	0	0	0	0.0326387	0
1832	11120	BTN2A1	butyrophilin, subfamily 2, member A1	chr6:26458131-26482737	6.29169	8.77916	11.4553	4.64186	5.44996	4.20347	5.69161	8.07313	6.56508	7.54969	9.46031	7.24671	3.59229	6.19004	6.56501	7.69988	5.02159	6.62073
1833	10385	BTN2A2	butyrophilin, subfamily 2, member A2	chr6:26383323-26395100	4.60068	3.55669	6.19852	2.27497	2.30235	2.01377	2.33222	5.06674	1.83428	5.76077	5.59591	3.49856	2.49151	5.2895	4.08976	3.49441	3.61078	1.97034
1834	54718	BTN2A3P	butyrophilin, subfamily 2, member A3, pseudogene	chr6:26421618-26430816	0.483616	0.320916	1.44801	0.177368	0.317394	0.888605	0.146301	0.742646	0.31446	0.500839	0.209039	0.290303	0.418735	0.156801	0.833258	0.28652	0.341985	0.243029
1835	11119	BTN3A1	butyrophilin, subfamily 3, member A1	chr6:26402464-26415444	20.1933	19.2883	30.7998	10.3659	11.8037	10.9375	8.43158	33.5852	9.20652	18.3641	18.2299	11.4758	12.7235	16.2804	19.6467	13.6189	21.0584	9.23973
1836	11118	BTN3A2	butyrophilin, subfamily 3, member A2	chr6:26365386-26378548	25.9192	21.2594	38.5723	15.3858	14.4047	12.9574	12.7618	34.9436	11.2544	24.6174	24.1617	19.8748	13.2648	27.5668	18.428	18.4867	20.4576	11.7813
1837	10384	BTN3A3	butyrophilin, subfamily 3, member A3	chr6:26440699-26453643	21.9264	12.5797	29.808	10.873	10.6312	11.1368	6.48396	32.8265	9.58893	22.5891	10.3577	8.69415	13.6066	12.0602	12.6293	7.72892	20.4943	11.0968
1838	100129094	BTNL10	butyrophilin-like 10	chr1:228698059-228699989	0.365544	0	0	0	0	0	0	0	0	0	0	0	0	0	0	0	0	0
1839	56244	BTNL2	butyrophilin-like 2	chr6_ssto_hap7:3709955-3722348	0	0	0	0	0	0	0	0.196032	0	0	0	0	0	0	0	0	0	0
1840	10917	BTNL3	butyrophilin-like 3	chr5:180415844-180433727	0.0448246	0.145447	0.260582	0	0	0.0532889	0.0497262	0.403784	0	0.54267	0.0852654	0	0	0.0399658	0.713713	0	0	0
1841	79908	BTNL8	butyrophilin-like 8	chr5:180326076-180377906	0.217243	0.235782	0.635805	0.551621	0.522305	0.0858866	0	0.512759	0.153048	3.12145	0.207802	0.30674	1.64484	21.9989	1.21586	0.0944771	0.284709	0
1842	153579	BTNL9	butyrophilin-like 9	chr5:180467224-180488523	2.29878	1.80952	3.62092	1.36893	2.71859	2.44826	1.7415	4.50279	3.72908	3.58326	0.458908	2.91742	1.80102	12.6255	4.09613	2.77804	4.31262	2.42083
1843	8945	BTRC	beta-transducin repeat containing E3 ubiquitin protein ligase	chr10:103113789-103317078	4.02778	4.18079	4.46067	2.97811	3.35403	3.19344	3.99167	3.76474	3.38751	3.47047	2.84021	2.87558	1.97554	3.76677	2.85255	4.42091	3.96671	3.52878
1844	699	BUB1	BUB1 mitotic checkpoint serine/threonine kinase	chr2:111395274-111435684	1.1823	0.382257	1.65338	0.338277	0.16603	0.387025	0.0981592	1.93579	0.170542	15.1135	4.84954	4.09265	0.924028	1.23906	4.65612	1.72125	2.28319	0.849339
1845	701	BUB1B	BUB1 mitotic checkpoint serine/threonine kinase B	chr15:40453209-40569688	0.591289	0.273023	1.00525	0.169836	0.158179	0.301693	0.155836	1.36575	0.162601	7.32625	4.13663	2.22793	0.412852	1.4064	3.83313	2.1457	2.28701	0.843547
1846	9184	BUB3	BUB3 mitotic checkpoint protein	chr10:124913759-124924886	19.4383	22.8192	30.2131	19.47	20.3253	28.9371	18.5409	39.3497	15.0552	40.6262	38.5018	31.9569	18.3227	33.1342	31.1125	42.5463	44.5233	16.4962
1847	84811	BUD13	BUD13 homolog (S. cerevisiae)	chr11:116618885-116643714	6.00454	7.3743	6.56981	5.72412	4.94814	4.94731	5.17876	6.77398	5.17802	8.54986	12.323	8.45788	6.22017	5.18744	6.24258	5.49315	9.4953	5.59684
1848	8896	BUD31	BUD31 homolog (S. cerevisiae)	chr7:99006600-99063824	15.2354	23.9599	20.8782	24.9402	20.4471	19.4423	24.0996	38.4147	15.211	36.4611	61.4042	41.5627	17.1385	28.5401	39.7793	22.6434	52.8352	14.1874
1849	11149	BVES	blood vessel epicardial substance	chr6:105544698-105585049	0.132845	0.321363	0.401982	0.114254	0.076171	0.180897	0.266113	0.128571	0.14786	0.0671051	0.359102	0.171929	0	0.0660768	0.209758	0.204954	0.0983743	0.11958
1850	154442	BVES-AS1	BVES antisense RNA 1	chr6:105585561-105627858	0	0.109047	0	0	0	0	0	0	0.0471997	0	0	0.0553012	0	0	0	0	0	0
1851	705	BYSL	bystin-like	chr6:41888964-41900784	3.09952	3.62128	3.88781	2.39329	3.07266	1.74018	4.25763	3.6759	3.36173	6.48142	10.8529	9.6855	3.2302	6.17863	4.96514	4.59282	7.30727	4.10107
1852	9256	BZRAP1	benzodiazepine receptor (peripheral) associated protein 1	chr17:56378587-56494931	1.61385	2.29332	1.65418	0.543141	1.53511	0.996575	1.32559	1.19641	4.14014	1.08892	1.03893	0.760659	0.34615	0.916514	0.310388	0.471696	0.859972	3.13483
1853	100506779	BZRAP1-AS1	BZRAP1 antisense RNA 1	chr17:56378587-56494931	0.956834	1.20801	2.03749	0.456973	0.739822	0.597499	0.781599	1.44797	0.859958	1.25538	2.20241	0.99669	0.305265	0.224088	0.267093	1.44389	0.695434	0.62328
1854	9689	BZW1	basic leucine zipper and W2 domains 1	chr2:201560445-201688569	72.9197	58.149	85.6201	83.3851	96.0584	98.8848	88.9278	68.1057	72.8232	131.732	65.8361	53.181	64.5188	75.9953	67.9099	95.1933	77.491	70.3698
1855	28969	BZW2	basic leucine zipper and W2 domains 2	chr7:16685758-16746148	6.59858	7.84705	8.17839	8.19527	7.81525	7.35995	6.94708	8.08262	6.55697	14.525	33.8867	14.7994	6.52265	20.1844	9.815	10.1319	20.8805	7.35192
1856	11067	C10orf10	chromosome 10 open reading frame 10	chr10:45455218-45490172	57.8172	171.454	50.0443	15.9917	31.0238	23.7514	9.26865	45.5931	43.422	72.8455	13.6837	110.032	5.07972	234.364	39.3735	69.3453	46.8863	32.4012
1857	414152	C10orf105	chromosome 10 open reading frame 105	chr10:73156690-73575704	0.460232	0.583546	0.717895	0.418073	0.404615	0.574322	0.460546	0.371075	0.603371	0.139618	0.124469	0.0902969	0.566219	0.312808	0.198719	0.313966	0.340846	0.857902
1858	219621	C10orf107	chromosome 10 open reading frame 107	chr10:63422718-63526091	0.292428	0.320241	0.574132	0.0994042	0.780536	0.34608	0	0.10914	0.405741	0	0	0.727516	0	0	0.297987	0.0636456	0	0.524178
1859	83938	C10orf11	chromosome 10 open reading frame 11	chr10:77542518-78317126	12.5618	16.9985	18.0723	17.6378	10.8881	12.6587	21.7957	6.06546	12.1274	4.54875	21.0468	49.9392	12.515	18.7104	20.2918	16.5345	24.1047	15.0516
1860	221060	C10orf111	chromosome 10 open reading frame 111	chr10:15137383-15146256	0.0669114	0.054561	0.130372	0	0.107264	0.158791	0	0	0.377844	0	0.127862	0.332034	0.116522	0.357775	0.152705	0.0872869	0.115716	0.0913729
1861	387638	C10orf113	chromosome 10 open reading frame 113	chr10:21068902-21463852	0	0	0	0	0	0	0	0	0	0	0	0	0	0	0	0	0	0
1862		C10orf115	#N/A	chr10:23492744-23528721	0.246838	0	0	0	0	0	0	0	0	0	0	0	0	0	0	0	0	0
1863		C10orf118	#N/A	chr10:115881973-115934364	3.33175	2.79009	4.93403	1.91636	3.54034	5.81969	1.15523	6.80685	1.59079	2.7472	0.540495	0.726167	1.6996	1.69029	2.4414	3.0411	3.07601	1.15648
1864	26148	C10orf12	chromosome 10 open reading frame 12	chr10:98741040-98745585	1.30552	0.887266	1.5671	0.805024	1.13984	1.03665	0.506709	2.09393	0.182427	1.00538	0.997545	0.64156	0.394593	0.531222	1.3674	1.11865	2.25602	0.240029
1865	399814	C10orf120	chromosome 10 open reading frame 120	chr10:124457224-124459338	0	0	0	0	0	0	0	0	0	0	0	0	0	0	0	0	0	0
1866	283080	C10orf126	chromosome 10 open reading frame 126	chr10:29135336-29170826	0.15506	0.629939	0.300984	0.522126	0.704641	0.368463	0.344342	0.232627	0.147217	0	0.295374	0.170761	0	0.0921535	0.0392297	0	0	0
1867	170371	C10orf128	chromosome 10 open reading frame 128	chr10:50362768-50396445	3.78483	9.55966	9.53903	4.45828	6.78346	6.05678	6.95148	8.38712	4.5304	4.08827	2.5599	6.55937	13.287	6.20718	2.59629	6.71225	2.32069	3.49481
1868		C10orf129	#N/A	chr10:96953956-96988686	0.0669568	0	0.0652308	0	0.0536685	0	0	0	0	0	0	0.221507	0.0583013	0.179005	0	0	0	0
1869	100127889	C10orf131	chromosome 10 open reading frame 131	chr10:97471535-97849992	0	0	0.103721	0	0.0843754	0.249296	0	0	0	0	0	0	0.185291	0	0.0806542	0	0	0
1870	56652	C10orf2	chromosome 10 open reading frame 2	chr10:102747292-102754158	1.02075	1.71945	1.4171	1.73019	1.59639	1.88897	2.08658	1.83661	2.43602	1.87994	4.54019	5.9716	1.23288	2.20205	1.41891	3.82115	3.59825	2.91848
1871	220979	C10orf25	chromosome 10 open reading frame 25	chr10:45493145-45500777	1.59258	1.74469	1.76299	1.10184	1.99674	2.36901	2.38879	2.09477	1.38506	1.67239	1.07034	1.17644	1.34665	1.33156	1.30584	2.35596	2.55177	1.36027
1872	119032	C10orf32	chromosome 10 open reading frame 32	chr10:104613966-104661655	16.7463	17.0687	22.7504	18.9604	17.2497	31.6692	34.9485	9.14142	23.1942	33.3899	9.18392	15.1647	10.6606	38.7811	8.67704	36.0034	22.8936	26.013
1873	100528007	C10orf32-ASMT	C10orf32-ASMT readthrough (NMD candidate)	chr10:104613966-104661655	0.000474336	0.0255272	0.0190869	0	0.000764827	0	0	0.00157174	0	1.84391	0.000359089	0.00173482	3.02823	0.000657061	0.301201	0	0	0
1874	219738	C10orf35	chromosome 10 open reading frame 35	chr10:71390002-71393355	0.354036	0.974017	0.931574	0.60431	1.03878	0.697092	1.0575	0.659218	1.53779	3.25742	3.53283	5.0002	1.45685	3.67643	1.89993	2.54465	0	1.41313
1875		C10orf40	#N/A	chr10:61717974-61720671	0	0	0	0	0	0	0	0	0	0	0	0	0	0	0	0	0	0
1876	282966	C10orf53	chromosome 10 open reading frame 53	chr10:50887683-50916956	0	0	0	0	0	0	0	0	0	0	0	0	0	0	0	0	0	0
1877	64115	C10orf54	chromosome 10 open reading frame 54	chr10:73156690-73575704	6.39499	12.4079	13.663	5.5033	5.23812	2.69469	6.54359	8.98663	6.65101	5.23441	7.57712	21.2871	1.94812	7.12139	5.25928	5.80741	1.69144	4.09047
1878	414236	C10orf55	chromosome 10 open reading frame 55	chr10:75669726-75682535	0	0	0.0420201	0	0	0	0	0	0	0	0.0412509	0.107421	0	0	0.0328874	0.0848195	0.0749928	0.0299901
1879	414157	C10orf62	chromosome 10 open reading frame 62	chr10:99344101-99372555	0.393798	0.161757	0.580007	0	0.157661	1.04852	0.659937	0.330656	0	0	0.189366	0.163299	0	0.0876684	0	0.3857	0.0851533	0.132288
1880	256815	C10orf67	chromosome 10 open reading frame 67	chr10:23605519-23633772	0.0364814	0	0	0.110213	0.0292702	0.0434014	0.0808527	0	0	0	0	0.0601824	0.0315295	0	0	0	0	0.126533
1881	118461	C10orf71	chromosome 10 open reading frame 71	chr10:50507186-50535537	0	0	0.0188147	0.0196092	0	0	0	0	0.0141766	0	0	0	0.0168183	0	0.0737964	0	0	0.0136761
1882	100506769	C10orf71-AS1	C10orf71 antisense RNA 1	chr10:50504327-50506938	0	0	0	0	0	0	0	0	0	0.161973	0	0	0	0	0	0	0	0
1883	79591	C10orf76	chromosome 10 open reading frame 76	chr10:103605355-103815932	5.95037	8.41434	7.83118	6.00442	5.98522	6.08219	6.95174	7.60743	5.85283	6.58603	8.12885	8.4599	3.72019	5.60391	5.48324	8.23299	8.31907	6.73505
1884	143379	C10orf82	chromosome 10 open reading frame 82	chr10:118423206-118429481	0	0	0	0	0	0	0	0	0	0	0	0	0	0	0	0	0	0
1885		C10orf85	#N/A	chr10:122216465-122806858	0	0.289819	0.148365	0.102952	0.0408719	0.0605571	0.113168	0	0.145223	0	0	0	0.0442034	0	0.038678	0	0	0.0350873
1886	80007	C10orf88	chromosome 10 open reading frame 88	chr10:124690418-124713919	2.63232	3.25145	2.67793	2.16169	1.88979	2.51395	1.15116	2.30354	1.64392	3.14863	2.9257	3.34202	1.97478	2.50199	2.255	3.52009	4.45976	1.51512
1887	118611	C10orf90	chromosome 10 open reading frame 90	chr10:128113573-128210010	0.0347211	0.112398	0.100672	0.0699049	0.055719	0.0413135	0.0384669	0	0.199744	0	0	0.0286349	0	0	0	0.0904814	0	0.120539
1888	170393	C10orf91	chromosome 10 open reading frame 91	chr10:134258713-134261825	0	0.166777	0	0	0	0.232563	0	0	0	0	12.6538	0	0	0.176091	0	0.129879	0	0
1889	79946	C10orf95	chromosome 10 open reading frame 95	chr10:104209573-104216050	0.321026	0.262602	0.549128	0.489316	0.321505	0.0951275	0	0.630189	0.843323	0.807827	0.845837	0.863905	0.210332	0.142996	0.305885	0.418964	0.1388	1.08847
1890	387695	C10orf99	chromosome 10 open reading frame 99	chr10:85933553-85945050	0	0	0	0	0	0	0	0	0	0	0	0	0	0	0	0	0	0
1891	64776	C11orf1	chromosome 11 open reading frame 1	chr11:111744779-111754797	20.0521	12.5389	18.0187	30.8316	17.6315	34.0007	27.5721	19.5526	10.7497	8.52287	3.98773	13.1459	18.8046	10.6343	12.2443	7.0321	17.4672	11.049
1892	56673	C11orf16	chromosome 11 open reading frame 16	chr11:8932700-8954553	0	0	0	0	0	0	0	0	0	0	0	0	0	0	0	0	0	0
1893	29125	C11orf21	chromosome 11 open reading frame 21	chr11:2317506-2323143	1.06916	2.56428	3.80404	0.411379	0.939074	0.423464	0.791343	1.48956	1.66838	0.726321	1.30907	0.798901	0.220776	0.499253	0.154551	1.02882	0.30804	1.29756
1894	53838	C11orf24	chromosome 11 open reading frame 24	chr11:68028802-68039469	20.8678	14.6789	17.2257	21.0857	22.043	17.1775	26.2331	19.0079	27.247	6.5773	28.4083	20.3	16.3156	19.8771	17.0879	6.49119	12.3611	34.2036
1895	56946	C11orf30	chromosome 11 open reading frame 30	chr11:76156068-76262589	2.82458	3.54425	3.54753	2.74025	2.25254	3.2095	2.27484	4.03438	1.81946	2.67222	2.14119	1.61755	2.46285	1.93585	3.80028	3.15454	4.54137	1.76823
1896	280636	C11orf31	chromosome 11 open reading frame 31	chr11:57479994-57586652	22.7423	22.6554	23.1299	33.0915	22.0356	29.2506	31.6615	19.1844	40.0177	30.8619	70.8555	46.3961	32.3189	33.2569	15.6551	26.5783	22.9073	38.1358
1897		C11orf35	#N/A	chr11:537521-560779	5.25473	5.73769	3.34959	1.98444	2.85174	2.77447	7.66299	2.08997	6.91094	1.17438	2.22502	5.43674	1.88845	2.55504	1.81324	1.17647	1.92698	6.20531
1898	143501	C11orf40	chromosome 11 open reading frame 40	chr11:4592652-4599050	0	0	0	0	0	0	0	0	0	0	0	0	0	0	0	0	0	0
1899	160298	C11orf42	chromosome 11 open reading frame 42	chr11:6226797-6232365	0.2185	0.179964	0	0.111684	0.349793	0.387492	0.366692	0	0.0752935	0.0791676	0	0	0.288376	0.0972618	0.0836443	0.0713631	0.0945096	0
1900	283171	C11orf44	chromosome 11 open reading frame 44	chr11:130542850-130587247	0	0	0	0	0	0	0	0	0	0	0	0	0	0	0	0	0	0
1901	219833	C11orf45	chromosome 11 open reading frame 45	chr11:128761312-128787951	0.356607	0.798153	0.981262	0.298843	0.381574	0.345755	0.321535	0.603316	0.428647	0.144176	0.253583	1.17511	0.179482	0.656115	0.0899128	0.681236	0.0770256	0.558577
1902		C11orf48	#N/A	chr11:62430288-62441162	2.17869	1.78828	2.04337	1.26629	0.41429	1.35449	1.34059	1.03579	1.75469	3.92824	4.14353	11.4907	1.78078	2.02538	0.967263	2.20589	0.879885	3.01454
1903	79096	C11orf49	chromosome 11 open reading frame 49	chr11:46958239-47198676	4.48504	7.08257	4.7119	3.91138	3.31668	4.7367	5.37583	5.50761	5.92438	0.905698	13.7769	6.26223	3.12882	7.4775	4.31002	4.10842	4.57597	4.3709
1904	91894	C11orf52	chromosome 11 open reading frame 52	chr11:111779343-111797595	10.2343	15.076	15.4344	18.1241	14.9156	16.6278	18.7298	10.7863	9.23109	10.1296	15.5331	41.7926	14.9252	16.6556	6.6303	8.87866	12.2325	9.59313
1905	341032	C11orf53	chromosome 11 open reading frame 53	chr11:111126706-111156972	0	0	0	0.124685	0	0	0	0	0	0	0	0	0	0	0	2.86198	0	0
1906	28970	C11orf54	chromosome 11 open reading frame 54	chr11:93474759-93496268	78.7708	40.214	63.7299	78.9974	46.8146	108.875	72.2183	49.7669	72.4443	41.8149	15.2007	30.4617	85.2284	25.0294	70.006	36.0074	50.9981	74.8076
1907	55216	C11orf57	chromosome 11 open reading frame 57	chr11:111944967-111957522	5.67014	5.63345	8.12169	8.302	5.91804	10.1078	6.25834	7.91102	6.14428	7.40271	8.06585	7.26933	8.12308	6.80982	7.62353	6.38173	13.625	6.01851
[truncated: 23,358 more rows]
