# Supplementary material for: Identification and functional analysis of differentially expressed genes in poorly differentiated hepatocellular carcinoma using RNA-seq
Source: Oncotarget. 2017 Mar 21;8(22):35973–83. doi: 10.18632/oncotarget.16415 (PMC5482631; doi:10.18632/oncotarget.16415)
Supplement: Supplementary file 3 [file oncotarget-08-35973-s003.xlsx]

## Sheet: Sheet1
DEGs of poorly differentiated HCC				DEGs of moderately differentiated HCC				DEGs of well differentiated HCC						DEGs (Poorly differentiated HCC VS moderately differentiated / well differentiated HCC)
Gene ID	Gene Symbol	GroupL_up_down		Gene ID	Gene Symbol	GroupL_up_down		Gene ID	Gene Symbol	GroupL_up_down				Gene ID	Gene Symbol	GroupL_up_down
10157	AASS	down		5236	PGM1	down		8406	SRPX	down				10877	CFHR4	Down
23460	ABCA6	down		80168	MOGAT2	down		3034	HAL	down				100302736	TMED7-TICAM2	Down
10351	ABCA8	down		57820	CCNB1IP1	down		6943	TCF21	down				3080	CFHR2	Down
10350	ABCA9	down		922	CD5L	down		187	APLNR	down				4189	DNAJB9	Down
23	ABCF1	up		5087	PBX1	down		3399	ID3	down				9848	MFAP3L	Down
116236	ABHD15	down		8209	C21orf33	down		9133	CCNB2	up				4826	NNAT	Down
33	ACADL	down		355	FAS	down		920	CD4	down				51030	TVP23B	Down
36	ACADSB	down		920	CD4	down		2920	CXCL2	down				3426	CFI	Down
51703	ACSL5	down		100529211	TMEM256-PLSCR3	down		353514	LILRA5	down				283238	SLC22A24	Down
98	ACYP2	down		1559	CYP2C9	down		3833	KIFC1	up				7432	VIP	Down
11093	ADAMTS13	down		24146	CLDN15	up		653	BMP5	down				722	C4BPA	Down
9509	ADAMTS2	down		55277	FGGY	up		57153	SLC44A2	down				3078	CFHR1	Down
57188	ADAMTSL3	down		256394	SERPINA11	down		2215	FCGR3B	down					LOC101929655	Down
107	ADCY1	down		10253	SPRY2	down		11130	ZWINT	up				2706	GJB2	Down
124	ADH1A	down		5267	SERPINA4	down		6241	RRM2	up				7881	KCNAB1	Down
125	ADH1B	down		353514	LILRA5	down		53826	FXYD6	down				9069	CLDN12	Down
126	ADH1C	down		57823	SLAMF7	down		332	BIRC5	up				56105	PCDHGA11	Down
113622	ADPRHL1	up		9938	ARHGAP25	down		4616	GADD45B	down				139324	HDX	Down
154	ADRB2	down		56892	C8orf4	down		1556	CYP2B7P	down				338	APOB	Down
27161	AGO2	up		11314	CD300A	down		1164	CKS2	up				5446	PON3	Down
189	AGXT	down		8547	FCN3	down		90007	MIDN	down				6470	SHMT1	Down
191	AHCY	up		6916	TBXAS1	down		10164	CHST4	down				57561	ARRDC3	Down
196	AHR	down		55600	ITLN1	down		10332	CLEC4M	down				55022	PID1	Down
9590	AKAP12	down		1536	CYBB	down		3040	HBA2	down				441501	LINC00891	Down
1645	AKR1C1	up		1318	SLC31A2	down		730	C7	down				399979	SNX19	Down
8644	AKR1C3	up		10346	TRIM22	down		1058	CENPA	up				283571	PROX2	Down
217	ALDH2	down		5104	SERPINA5	down		56944	OLFML3	down				153657	TTC23L	Down
64577	ALDH8A1	down		2261	FGFR3	down		6368	CCL23	down				10350	ABCA9	Down
57538	ALPK3	up		2203	FBP1	down		64129	TINAGL1	down				23174	ZCCHC14	Down
23600	AMACR	down		2954	GSTZ1	down		6790	AURKA	up				7779	SLC30A1	Down
283	ANG	down		2534	FYN	down		22974	TPX2	up				2009	EML1	Down
27329	ANGPTL3	down		11326	VSIG4	down		1003	CDH5	down				100130449	PP14571	Down
83854	ANGPTL6	down		916	CD3E	down		145226	RDH12	down				2328	FMO3	Down
51479	ANKFY1	down		5199	CFP	down		9055	PRC1	up				7007	TECTA	Down
54522	ANKRD16	up		5382	PMS2P4	up		3039	HBA1	down				55811	ADCY10	Down
118429	ANTXR2	down		29881	NPC1L1	down		1071	CETP	down				100130733	LRRC70	Down
312	ANXA13	up		29909	GPR171	down		1031	CDKN2C	up				163882	CNST	Down
302	ANXA2	up		10171	RCL1	down		10112	KIF20A	up				338811	FAM19A2	Down
90586	AOC4P	down		115330	GPR146	down		978	CDA	down				203074	PRSS55	Down
316	AOX1	down		1186	CLCN7	up		5138	PDE2A	down				440101	FLJ12825	Down
116519	APOA5	down		3242	HPD	down		55859	BEX1	down				6514	SLC2A2	Down
84334	APOPT1	up		563	AZGP1	down		4804	NGFR	down				8613	PPAP2B	Down
366	AQP9	down		64093	SMOC1	down		29881	NPC1L1	down				9724	UTP14C	Down
57514	ARHGAP31	down		2775	GNAO1	down								84804	MFSD9	Down
10552	ARPC1A	up		125	ADH1B	down								1756	DMD	Down
420	ART4	down		201931	TMEM192	down								5638	PRRG1	Down
8853	ASAP2	down		27141	CIDEB	down								729	C6	Down
374569	ASPG	down		474344	GIMAP6	down								366	AQP9	Down
22809	ATF5	down		143941	TTC36	down								460	ASTN1	Down
84913	ATOH8	down		3481	IGF2	down								84281	C2orf88	Down
514	ATP5E	up		9920	KBTBD11	down								151393	RMDN2	Down
516	ATP5G1	up		84179	MFSD7	down								100130744	LOC100130744	Down
9551	ATP5J2	up		101929639	B4GALT1-AS1	down								256435	ST6GALNAC3	Down
528	ATP6V1C1	up		2674	GFRA1	down								3643	INSR	Down
6790	AURKA	up		6402	SELL	down								3791	KDR	Down
9212	AURKB	up		3587	IL10RA	down								1036	CDO1	Down
26053	AUTS2	down		5745	PTH1R	down								3572	IL6ST	Down
558	AXL	down		2357	FPR1	down								5934	RBL2	Down
563	AZGP1	down		5860	QDPR	down								57186	RALGAPA2	Down
646282	AZGP1P1	down		55855	FAM45B	up								25992	SNED1	Down
10331	B3GNT3	up		220001	VWCE	down								8626	TP63	Down
578	BAK1	up		3394	IRF8	down								196335	OR56B4	Down
587	BCAT2	up		3294	HSD17B2	down								26524	LATS2	Down
83875	BCO2	down		53833	IL20RB	down								439965	FAM35DP	Down
100533467	BIVM-ERCC5	down		80129	CCDC170	up									LOC101929086	Down
27302	BMP10	down		11027	LILRA2	down								54885	TBC1D8B	Down
168667	BMPER	down		84275	SLC25A33	up								2651	GCNT2	Down
51027	BOLA1	up		27232	GNMT	down								8658	TNKS	Down
8896	BUD31	up		10875	FGL2	down								83591	THAP2	Down
705	BYSL	up		26086	GPSM1	up								10878	CFHR3	Down
219738	C10orf35	up		29763	PACSIN3	down								84869	CBR4	Down
28970	C11orf54	down		5217	PFN2	down								9722	NOS1AP	Down
121053	C12orf45	up		27115	PDE7B	down								27125	AFF4	Down
11161	C14orf1	up		92344	GORAB	up								9079	LDB2	Down
78995	C17orf53	up		339390	CLEC4G	down								79056	PRRG4	Down
91442	C19orf40	up		3575	IL7R	down								64400	AKTIP	Down
199920	C1orf168	down		122664	TPPP2	down								200030	NBPF11	Down
25912	C1orf43	up		26502	NARF	up								1352	COX10	Down
716	C1S	down		1436	CSF1R	down								758	MPPED1	Down
55969	C20orf24	up		7802	DNALI1	down								80177	MYCT1	Down
50854	C6orf48	up		9651	PLCH2	up								100132273	NDUFA6-AS1	Down
84310	C7orf50	up		29940	DSE	down								100505678	STARD4-AS1	Down
401466	C8orf59	up		4306	NR3C2	down								5608	MAP2K6	Down
84933	C8orf76	up		2124	EVI2B	down								81494	CFHR5	Down
286257	C9orf142	up		23179	RGL1	down								56121	PCDHB15	Down
763	CA5A	down		54602	NDFIP2	down								154	ADRB2	Down
147968	CAPN12	up		1071	CETP	down								81031	SLC2A10	Down
57091	CASS4	down		79784	MYH14	up								51281	ANKMY1	Down
84869	CBR4	down		124936	CYB5D2	down								57091	CASS4	Down
57332	CBX8	up		25854	FAM149A	down								375611	SLC26A5	Down
91057	CCDC34	up		162239	ZFP1	down								375056	MIA3	Down
317762	CCDC85C	up		3304	HSPA1B	up								5925	RB1	Down
6358	CCL14	down		55647	RAB20	down								414241	FAM35BP	Down
9133	CCNB2	up		1033	CDKN3	up								18	ABAT	Down
595	CCND1	down		59341	TRPV4	down								6653	SORL1	Down
899	CCNF	up		3486	IGFBP3	down								114814	GNRHR2	Down
7203	CCT3	up		55664	CDC37L1	down								254778	C8orf46	Down
10575	CCT4	up		388325	SCIMP	down								6539	SLC6A12	Down
135228	CD109	up		9380	GRHPR	down								8864	PER2	Down
9936	CD302	down		55061	SUSD4	up								731	C8A	Down
920	CD4	down		9638	FEZ1	down								763	CA5A	Down
1604	CD55	down		388	RHOB	down								51554	ACKR4	Down
8555	CDC14B	down		285195	SLC9A9	down								148696	LOC148696	Down
991	CDC20	up		1259	CNGA1	down								113201	CASC4	Down
995	CDC25C	up		22824	HSPA4L	down								64848	YTHDC2	Down
990	CDC6	up		112483	SAT2	down								645455	CEP170P1	Down
83461	CDCA3	up		35	ACADS	down								116255	MOGAT1	Down
55038	CDCA4	up		414197	ZNF32-AS1	down								257044	C1orf101	Down
113130	CDCA5	up		27163	NAAA	down								253738	EBF3	Down
55143	CDCA8	up		8685	MARCO	down								153642	ARSK	Down
1003	CDH5	down		23710	GABARAPL1	down								100874055	LINC00570	Down
54825	CDHR2	down		919	CD247	down								9223	MAGI1	Down
91368	CDKN2AIPNL	up		5789	PTPRD	down									C1orf192	Down
1036	CDO1	down		366	AQP9	down								23516	SLC39A14	Down
1050	CEBPA	up		115362	GBP5	down								2977	GUCY1A2	Down
64946	CENPH	up		25819	CCRN4L	down								100505736	LOC100505736	Down
387103	CENPW	up		126364	LRRC25	down								83752	LONP2	Down
153241	CEP120	down		9146	HGS	up								100287722	AP4B1-AS1	Down
1069	CETN2	up		4542	MYO1F	down								9953	HS3ST3B1	Down
81494	CFHR5	down		79957	PAQR6	up								2081	ERN1	Down
8208	CHAF1B	up		1579	CYP4A11	down								414152	C10orf105	Down
118487	CHCHD1	up		128346	C1orf162	down								4853	NOTCH2	Down
51142	CHCHD2	up		57447	NDRG2	down								723972	ANP32AP1	Down
79145	CHCHD7	up			TRAPPC2P1	down								7993	UBXN8	Down
26511	CHIC2	down		120	ADD3	down								80765	STARD5	Down
29082	CHMP4A	up		5880	RAC2	down								8925	HERC1	Down
92421	CHMP4C	up		5341	PLEK	down								9855	FARP2	Down
1163	CKS1B	up		9227	LRAT	down								51733	UPB1	Down
10462	CLEC10A	down		25896	INTS7	up								718	C3	Down
7123	CLEC3B	down		445347	TARP	down								400793	C1orf226	Down
339390	CLEC4G	down		100506115	LINC01272	down								51802	ASIC5	Down
10332	CLEC4M	down		2823	GPM6A	down								731789	LINC00202-2	Down
29097	CNIH4	up		114818	KLHL29	up								338809	C12orf74	Down
163882	CNST	down		5209	PFKFB3	down								51151	SLC45A2	Down
5067	CNTN3	down		283600	SLC25A47	down								64801	ARV1	Down
28958	COA3	up		4501	MT1X	down								23169	SLC35D1	Down
388753	COA6	up		202018	TAPT1	down								627	BDNF	Down
10584	COLEC10	down		90417	KNSTRN	up								9970	NR1I3	Down
10987	COPS5	up		445	ASS1	down								162239	ZFP1	Down
84701	COX4I2	up		10235	RASGRP2	down								101929387	LMF1-AS1	Down
1340	COX6B1	up		2642	GCGR	down								11069	RAPGEF4	Down
1351	COX8A	up		1441	CSF3R	down								100874068	GRTP1-AS1	Down
1361	CPB2	down		441168	FAM26F	down								79973	ZNF442	Down
79974	CPED1	down		80303	EFHD1	down								124	ADH1A	Down
1373	CPS1	down		1854	DUT	up								54941	RNF125	Down
79174	CRELD2	up		10409	BASP1	down								84451	KIAA1804	Down
401262	CRIP3	up		133688	UGT3A1	up								199920	C1orf168	Down
51084	CRYL1	down		2639	GCDH	down								64101	LRRC4	Down
1434	CSE1L	up		9056	SLC7A7	down								5318	PKP2	Down
1486	CTBS	down		2852	GPER1	down								445815	PALM2-AKAP2	Down
83992	CTTNBP2	down		644186	SYCE3	up								462	SERPINC1	Down
1524	CX3CR1	down		112817	HOGA1	down								3827	KNG1	Down
6387	CXCL12	down		723961	INS-IGF2	down								342125	TMC3	Down
9547	CXCL14	down		8842	PROM1	down								133688	UGT3A1	Down
2920	CXCL2	down		90288	EFCAB12	up								338699	ANKRD42	Down
11068	CYB561D2	up		4495	MT1G	down								2028	ENPEP	Down
1537	CYC1	up		284612	SYPL2	down								55686	MREG	Down
1557	CYP2C19	down		10144	FAM13A	down								9630	GNA14	Down
1558	CYP2C8	down		254827	NAALADL2	down								55277	FGGY	Down
1559	CYP2C9	down		10166	SLC25A15	down								127254	ERICH3	Down
113612	CYP2U1	down		1890	TYMP	up								2998	GYS2	Down
1576	CYP3A4	down		8431	NR0B2	down								55103	RALGPS2	Down
4051	CYP4F3	down		142	PARP1	up								729359	PLIN4	Down
285440	CYP4V2	down		54206	ERRFI1	down								54414	SIAE	Down
1582	CYP8B1	down		9027	NAT8	down								6299	SALL1	Down
23002	DAAM1	down		83394	PITPNM3	down								388335	TMEM220	Down
1603	DAD1	up		55859	BEX1	down								9962	SLC23A2	Down
7818	DAP3	up		5105	PCK1	down								6506	SLC1A2	Down
55157	DARS2	up		81704	DOCK8	down								101927211	LOC101927211	Down
138948	DBH-AS1	down		23423	TMED3	up								79689	STEAP4	Down
1629	DBT	down		65123	INTS3	up									LOC283070	Down
25879	DCAF13	up		174	AFP	down								6751	SSTR1	Down
84301	DDI2	down		6482	ST3GAL1	down								8322	FZD4	Down
1650	DDOST	up		6507	SLC1A3	up								153163	MGC32805	Down
10522	DEAF1	up		30844	EHD4	up								146760	RTN4RL1	Down
79139	DERL1	up		4499	MT1M	down								2059	EPS8	Down
9077	DIRAS3	down		27329	ANGPTL3	down								255061	TAC4	Down
85458	DIXDC1	down		7099	TLR4	down								753	LDLRAD4	Down
10395	DLC1	down		6799	SULT1A2	down								5465	PPARA	Down
649446	DLGAP1-AS1	up		6943	TCF21	down								6307	MSMO1	Down
1756	DMD	down		5552	SRGN	down								1910	EDNRB	Down
29958	DMGDH	down		9595	CYTIP	down								1582	CYP8B1	Down
63951	DMRTA1	down		59339	PLEKHA2	down								132430	PABPC4L	Down
127602	DNAH14	up		55340	GIMAP5	down								286495	TTC3P1	Down
51726	DNAJB11	up		27180	SIGLEC9	down								157695	TDRP	Down
56521	DNAJC12	down		284013	VMO1	down								64800	EFCAB6	Down
548645	DNAJC25	down		7718	ZNF165	up								121214	SDR9C7	Down
23234	DNAJC9	up		1571	CYP2E1	down								338069	ST7-OT4	Down
728489	DNLZ	up		1534	CYB561	up								101926943	LOC101926943	Down
8110	DPF3	down		2099	ESR1	down								56204	FAM214A	Down
4733	DRG1	up		11181	TREH	down								50940	PDE11A	Down
79075	DSCC1	up		6283	S100A12	down								221078	NSUN6	Down
51514	DTL	up		51316	PLAC8	down								101927468	LOC101927468	Down
1843	DUSP1	down		925	CD8A	down								22862	FNDC3A	Down
80824	DUSP16	down		7365	UGT2B10	down								100533990	APOC4-APOC2	Down
54935	DUSP23	up		22889	KIAA0907	up								731275	LINC01347	Down
1848	DUSP6	down		8644	AKR1C3	up								153443	SRFBP1	Down
1869	E2F1	up		5959	RDH5	down								150142	ZNF295-AS1	Down
79733	E2F8	up		100506714	NUP50-AS1	up								127665	ZNF648	Down
10682	EBP	up		63951	DMRTA1	down								5046	PCSK6	Down
1893	ECM1	down		79658	ARHGAP10	down								3284	HSD3B2	Down
1842	ECM2	down		990	CDC6	up								84622	ZNF594	Down
93556	EGFEM1P	up		55619	DOCK10	down								135138	PACRG	Down
3646	EIF3E	up		6694	SPP2	down								51084	CRYL1	Down
9669	EIF5B	up		51166	AADAT	down									EMR3	Down
392617	ELFN1	down		5187	PER1	down								1286	COL4A4	Down
2004	ELK3	down		51091	SEPSECS	down								357	SHROOM2	Down
2009	EML1	down		27302	BMP10	down								150384	GTSE1-AS1	Down
375704	ENHO	up		2658	GDF2	down								7092	TLL1	Down
2028	ENPEP	down		558	AXL	down								388574	FLJ43681	Down
56943	ENY2	up		6660	SOX5	down								101927766	LOC101927766	Down
64097	EPB41L4A	down		974	CD79B	down								100506606	LOC100506606	Down
54566	EPB41L4B	down		4494	MT1F	down								220429	CTAGE10P	Down
2057	EPOR	down		5788	PTPRC	down								55244	SLC47A1	Down
80004	ESRP2	down		6279	S100A8	down								4086	SMAD1	Down
23086	EXPH5	down		23406	COTL1	down								283537	SLC46A3	Down
2160	F11	down		2643	GCH1	down								54816	ZNF280D	Down
285441	F11-AS1	down		84706	GPT2	down								25981	DNAH1	Down
2149	F2R	down		387775	SLC22A10	down								8436	SDPR	Down
116224	FAM122A	down		55195	C14orf105	down								5166	PDK4	Down
54463	FAM134B	down		2819	GPD1	down								101929427	LOC101929427	Down
25854	FAM149A	down		241	ALOX5AP	down								57110	HRASLS	Down
642968	FAM163B	down		2215	FCGR3B	down								55061	SUSD4	Down
389558	FAM180A	down		93986	FOXP2	down								101928020	LOC101928020	Down
84915	FAM222A	up		10615	SPAG5	up								6718	AKR1D1	Down
55855	FAM45B	up		1827	RCAN1	down								80267	EDEM3	Down
9130	FAM50A	up		8477	GPR65	down								163702	IFNLR1	Down
140876	FAM65C	down		28234	SLCO1B3	down								554282	FAM72C	Down
728833	FAM72D	up		9122	SLC16A4	down								144363	LYRM5	Down
81610	FAM83D	up		2395	FXN	down								1133	CHRM5	Down
387742	FAM99A	down		26577	PCOLCE2	down								595	CCND1	Down
9855	FARP2	down		1230	CCR1	down								84690	SPATA22	Down
79633	FAT4	down		4064	CD180	down								9728	SECISBP2L	Down
126433	FBXO27	up		203111	ERICH5	up									LOC101060376,LOC102723859,LOC102724862,TBC1D3,TBC1D3C,TBC1D3H	Down
10979	FERMT2	down		10963	STIP1	up								9	NAT1	Down
2243	FGA	down		256236	NAPSB	down								503569	RGMB-AS1	Down
2244	FGB	down		1201	CLN3	up								2806	GOT2	Down
2266	FGG	down		60370	AVPI1	down								84952	CGNL1	Down
28982	FLVCR1	up		677	ZFP36L1	down								4883	NPR3	Down
114984	FLYWCH2	up		84913	ATOH8	down								2247	FGF2	Down
22862	FNDC3A	down		5577	PRKAR2B	down								101927905	LOC101927905	Down
219595	FOLH1B	down		10243	GPHN	down								2104	ESRRG	Down
2350	FOLR2	down		875	CBS	down								338323	NLRP14	Down
2305	FOXM1	up		10367	MICU1	down								85463	ZC3H12C	Down
2308	FOXO1	down		56034	PDGFC	down								2005	ELK4	Down
93986	FOXP2	down		92960	PEX11G	down								7302	TYRO3P	Down
23150	FRMD4B	down		10786	SLC17A3	down								606	NBEAP1	Down
2519	FUCA2	up		79722	ANKRD55	down								283521	LINC00282	Down
8322	FZD4	down		10072	DPP3	up								178	AGL	Down
2538	G6PC	down		10666	CD226	down								140828	LINC00261	Down
23710	GABARAPL1	down		221061	FAM171A1	down								144608	C12orf60	Down
2564	GABRE	up		100306951	PITPNA-AS1	down								2004	ELK3	Down
60674	GAS5	up		375449	MAST4	down								100505912	LOC100505912	Down
2642	GCGR	down		3083	HGFAC	down								55066	PDPR	Down
2658	GDF2	down		10979	FERMT2	down								29958	DMGDH	Down
79833	GEMIN6	up		931	MS4A1	down									SRGAP2B,SRGAP2C	Down
8836	GGH	up		1869	E2F1	up								440138	ALG11	Down
2706	GJB2	down		285440	CYP4V2	down								9135	RABEP1	Down
27165	GLS2	down		53354	PANK1	down								100505625	LOC100505625	Down
92292	GLYATL1	down		816	CAMK2B	down								387601	SLC22A25	Down
9630	GNA14	down		4493	MT1E	down								100852410	ZRANB2-AS2	Down
2781	GNAZ	up		5314	PKHD1	down								143879	KBTBD3	Down
2786	GNG4	up		388588	SMIM1	down								8555	CDC14B	Down
653641	GOLGA6C	down		3155	HMGCL	down								100132146	LOC100132146	Down
57678	GPAM	down		4091	SMAD6	down								3290	HSD11B1	Down
54865	GPATCH4	up		445815	PALM2-AKAP2	down								5554	PRH1	Down
2875	GPT	down		338094	FAM151A	down								342979	PALM3	Down
84706	GPT2	down		401152	C4orf3	down								101927394	LOC101927394	Down
2882	GPX7	up		100499405	LINC00987	down								1993	ELAVL2	Down
54762	GRAMD1C	down		170392	OIT3	down								692148	SCARNA10	Down
10750	GRAP	down		374569	ASPG	down								389072	PLEKHM3	Down
2998	GYS2	down		345079	SOWAHB	down								7082	TJP1	Down
57817	HAMP	down		30845	EHD3	down								81602	CDADC1	Down
10456	HAX1	up		306	ANXA3	down								29119	CTNNA3	Down
3068	HDGF	up		220441	RNF152	down								2494	NR5A2	Down
8925	HERC1	down		51411	BIN2	down								54657	UGT1A4	Down
3083	HGFAC	down		2027	ENO3	down								55825	PECR	Down
64399	HHIP	down			PTPLAD2	down								374618	TEX9	Down
3094	HINT1	up			GPR64	up								56521	DNAJC12	Down
8338	HIST2H2AC	up		221150	SKA3	up								344454	AOX2P	Down
92815	HIST3H2A	up		11153	FICD	up								101409256	LOC101409256	Down
3131	HLF	down		4094	MAF	down								9659	PDE4DIP	Down
3145	HMBS	up		4153	MBL2	down								55105	GPATCH2	Down
3159	HMGA1	up		1378	CR1	down								100131067	CKMT2-AS1	Down
3151	HMGN2	up		8555	CDC14B	down								5287	PIK3C2B	Down
79366	HMGN5	down		6539	SLC6A12	down									LOC100131691	Down
3183	HNRNPC	up		2058	EPRS	up								11043	MID2	Down
9456	HOMER1	up		4502	MT2A	down								7767	ZNF224	Down
3242	HPD	down		283871	PGP	up								84570	COL25A1	Down
3265	HRAS	up		132671	SPATA18	down								2330	FMO5	Down
646962	HRCT1	up		2568	GABRP	down								8476	CDC42BPA	Down
9953	HS3ST3B1	down		22914	KLRK1	down								100527960	MROH7-TTC4	Down
3290	HSD11B1	down		8436	SDPR	down								9104	RGN	Down
51171	HSD17B14	up		3001	GZMA	down								389765	LOC389765	Down
23640	HSPBP1	up		4329	ALDH6A1	down								57579	FAM135A	Down
3329	HSPD1	up		283848	CES4A	down								2153	F5	Down
3336	HSPE1	up												6716	SRD5A2	Down
122509	IFI27L1	up												5409	PNMT	Down
402778	IFITM10	down												130	ADH6	Down
3481	IGF2	down												58499	ZNF462	Down
3484	IGFBP1	down												127670	TEDDM1	Down
3486	IGFBP3	down												51208	CLDN18	Down
3512	IGJ	down												280	AMY2B	Down
3321	IGSF3	up												5493	PPL	Down
8809	IL18R1	down												23541	SEC14L2	Down
3608	ILF2	up												92292	GLYATL1	Down
10788	IQGAP2	down												92104	TTC30A	Down
128239	IQGAP3	up												360023	ZBTB41	Down
3680	ITGA9	down												643641	ZNF862	Down
3681	ITGAD	down													GTF2H2C,GTF2H2C_2	Down
389434	IYD	down												148738	HFE2	Down
8850	KAT2B	down												55335	NIPSNAP3B	Down
9920	KBTBD11	down												57182	ANKRD50	Down
7881	KCNAB1	down													WDR65	Down
3764	KCNJ8	down												10402	ST3GAL6	Down
3791	KDR	down												9901	SRGAP3	Down
9897	KIAA0196	up												285671	RNF180	Down
25962	KIAA1429	up												1793	DOCK1	Down
3835	KIF22	up												163859	SDE2	Down
11278	KLF12	down												57619	SHROOM3	Down
687	KLF9	down												10157	AASS	Down
116138	KLHDC3	up												6197	RPS6KA3	Down
11275	KLHL2	down												653643	GOLGA6D	Down
3818	KLKB1	down												3263	HPX	Down
3827	KNG1	down												283038	LOC283038	Down
8270	LAGE3	up												26053	AUTS2	Down
10542	LAMTOR5	up												645027	EVPLL	Down
3927	LASP1	up												540	ATP7B	Down
26524	LATS2	down												388646	GBP7	Down
9079	LDB2	down												22809	ATF5	Down
3956	LGALS1	up												10857	PGRMC1	Down
11027	LILRA2	down												2674	GFRA1	Down
10990	LILRB5	down												25945	PVRL3	Down
339524	LINC01140	down												23085	ERC1	Down
100996492	LINC01314	down												26959	HBP1	Down
4005	LMO2	down												56605	ERO1LB	Down
	LOC101929760	up												9849	ZNF518A	Down
	LOC102288414	up												84376	HOOK3	Down
157273	LOC157273	down												6938	TCF12	Down
643770	LOC643770	down												5444	PON1	Down
646471	LOC646471	down												125	ADH1B	Down
728989	LOC728989	down												644242	LINC00622	Down
81691	LOC81691	up												101927288	MANEA-AS1	Down
83752	LONP2	down												3250	HPR	Down
91694	LONRF1	down												5629	PROX1	Down
80350	LPAL2	down												79633	FAT4	Down
9227	LRAT	down												22837	COBLL1	Down
64101	LRRC4	down												100507557	LOC100507557	Down
84967	LSM10	up												84056	KATNAL1	Down
25804	LSM4	up												84460	ZMAT1	Down
144363	LYRM5	down												8529	CYP4F2	Down
10894	LYVE1	down												152098	ZCWPW2	Down
4094	MAF	down												151242	PPP1R1C	Down
114569	MAL2	up												286097	MICU3	Down
378938	MALAT1	up												23242	COBL	Down
57134	MAN1C1	down												146894	CD300LG	Down
54996	MARC2	down												51422	PRKAG2	Down
5648	MASP1	down												26025	PCDHGA12	Down
8512	MBL1P	down												4153	MBL2	Down
4173	MCM4	up												6660	SOX5	Down
4174	MCM5	up												222256	CDHR3	Down
29969	MDFIC	down												79583	TMEM231	Down
90390	MED30	up												339965	CCDC158	Down
55897	MESP1	up												84054	PCDHB19P	Down
9848	MFAP3L	down												55532	SLC30A10	Down
84981	MIR22HG	down												89866	SEC16B	Down
54069	MIS18A	up												115273	RAB42	Up
126353	MISP	up												5990	RFX2	Up
79258	MMEL1	up												101559451	LOC101559451	Up
84057	MND1	up												574029	DUSP5P1	Up
25874	MPC2	up												267004	PGBD3	Up
8777	MPDZ	down												55604	LRRC16A	Up
65003	MRPL11	up												348738	C2orf48	Up
28998	MRPL13	up												102724862	LOC102724862	Up
29088	MRPL15	up												84808	PERM1	Up
219927	MRPL21	up												402569	KPNA7	Up
51264	MRPL27	up												3669	ISG20	Up
51642	MRPL48	up												7103	TSPAN8	Up
65005	MRPL9	up												283888	IL21R-AS1	Up
6183	MRPS12	up												6274	S100A3	Up
55168	MRPS18A	up												51171	HSD17B14	Up
54460	MRPS21	up												101927541	LINC01273	Up
28957	MRPS28	up												4248	MGAT3	Up
64969	MRPS5	up												26266	SLC13A4	Up
4482	MSRA	down												147650	SPACA6P	Up
4493	MT1E	down												6509	SLC1A4	Up
4502	MT2A	down												4063	LY9	Up
23787	MTCH1	up												57415	C3orf14	Up
	MTERFD1	up												282974	STK32C	Up
9650	MTFR1	up												594840	ZFAT-AS1	Up
4522	MTHFD1	down												146722	CD300LF	Up
83463	MXD3	up												2178	FANCE	Up
4609	MYC	up												728489	DNLZ	Up
80177	MYCT1	down												8911	CACNA1I	Up
4638	MYLK	down												4241	MFI2	Up
100820829	MYZAP	down												84446	BRSK1	Up
653784	MZT2A	up												84310	C7orf50	Up
80097	MZT2B	up												3718	JAK3	Up
90634	N4BP2L1	down												219738	C10orf35	Up
254827	NAALADL2	down												100874042	HM13-AS1	Up
266812	NAP1L5	down												83998	REG4	Up
256236	NAPSB	down												6875	TAF4B	Up
9	NAT1	down												349152	DPY19L2P2	Up
54602	NDFIP2	down												864	RUNX3	Up
137682	NDUFAF6	up												100507144	LOC100507144	Up
4715	NDUFB9	up												112703	FAM71E1	Up
4718	NDUFC2	up												54069	MIS18A	Up
63941	NECAB3	up												146206	RLTPR	Up
4738	NEDD8	up												2131	EXT1	Up
7936	NELFE	up												113622	ADPRHL1	Up
4804	NGFR	down												57540	PTCHD2	Up
378884	NHLRC1	up												3070	HELLS	Up
152519	NIPAL1	down												714	C1QC	Up
4830	NME1	up												51450	PRRX2	Up
4831	NME2	up												489	ATP2A3	Up
4833	NME4	up												79946	C10orf95	Up
51602	NOP58	up												6261	RYR1	Up
4853	NOTCH2	down												81893	SLC7A5P1	Up
4857	NOVA1	up												3198	HOXA1	Up
7025	NR2F1	down												285958	SNHG15	Up
2063	NR2F6	up												9641	IKBKE	Up
4306	NR3C2	down												100132417	FCGR1C	Up
11270	NRM	up												100130075	LOC100130075	Up
8829	NRP1	down												2533	FYB	Up
8828	NRP2	down												838	CASP5	Up
286053	NSMCE2	up												23253	ANKRD12	Up
59277	NTN4	down												84868	HAVCR2	Up
84955	NUDCD1	up												2625	GATA3	Up
11162	NUDT6	down												10821	OR7E12P	Up
389643	NUGGC	down												6559	SLC12A3	Up
170392	OIT3	down												85477	SCIN	Up
3175	ONECUT1	down												84628	NTNG2	Up
53829	P2RY13	down												3123	HLA-DRB1	Up
5036	PA2G4	up												93974	ATPIF1	Up
5050	PAFAH1B3	up												55258	THNSL2	Up
5053	PAH	down												3932	LCK	Up
55003	PAK1IP1	up												389641	LOC389641	Up
53354	PANK1	down												11187	PKP3	Up
56965	PARP6	down												84701	COX4I2	Up
	PCDP1	down												5427	POLE2	Up
285359	PDCL3P4	down												9744	ACAP1	Up
5138	PDE2A	down												528	ATP6V1C1	Up
27115	PDE7B	down												122961	ISCA2	Up
56034	PDGFC	down												6533	SLC6A6	Up
10130	PDIA6	up												55529	TMEM55A	Up
10471	PFDN6	up												100630918	LOC100630918	Up
114770	PGLYRP2	down												8698	S1PR4	Up
5239	PGM5	down												10590	SCGN	Up
22822	PHLDA1	down												100128191	TMPO-AS1	Up
90102	PHLDB2	down												8536	CAMK1	Up
5279	PIGC	up												53335	BCL11A	Up
5288	PIK3C2G	down												140831	ZSWIM3	Up
5306	PITPNA	down												7305	TYROBP	Up
83394	PITPNM3	down												23105	FSTL4	Up
5314	PKHD1	down												101929099	LOC101929099	Up
5336	PLCG2	down												10610	ST6GALNAC2	Up
122618	PLD4	down												64946	CENPH	Up
5347	PLK1	up												84905	ZNF341	Up
57088	PLSCR4	down												8273	SLC10A3	Up
84898	PLXDC2	down												11284	PNKP	Up
55558	PLXNA3	up												6176	RPLP1	Up
11243	PMF1	up												3695	ITGB7	Up
100527963	PMF1-BGLAP	up												90273	CEACAM21	Up
29944	PNMA3	up												93589	CACNA2D4	Up
5427	POLE2	up												25804	LSM4	Up
5433	POLR2D	up												729970	LOC729970	Up
5440	POLR2K	up												22974	TPX2	Up
5446	PON3	down												7188	TRAF5	Up
8613	PPAP2B	down												2564	GABRE	Up
5478	PPIA	up												140710	SOGA1	Up
5479	PPIB	up												9985	REC8	Up
5493	PPL	down												3646	EIF3E	Up
152926	PPM1K	down												9046	DOK2	Up
5528	PPP2R5D	up												83482	SCRT1	Up
100507118	PRC1-AS1	up												81892	SLIRP	Up
5052	PRDX1	up												2207	FCER1G	Up
51422	PRKAG2	down												9556	C14orf2	Up
5591	PRKDC	up												401466	C8orf59	Up
5635	PRPSAP1	up												152789	JAKMIP1	Up
5638	PRRG1	down												995	CDC25C	Up
79056	PRRG4	down													LOC102723859,LOC102724862,TBC1D3,TBC1D3C,TBC1D3F,TBC1D3H	Up
5691	PSMB3	up												1111	CHEK1	Up
5692	PSMB4	up												84787	SUV420H2	Up
5693	PSMB5	up												100128927	ZBTB42	Up
5719	PSMD13	up												8317	CDC7	Up
5708	PSMD2	up												63967	CLSPN	Up
8624	PSMG1	up												100507173	LINC01012	Up
84722	PSRC1	up												100130889	PSORS1C3	Up
5745	PTH1R	down												126119	JOSD2	Up
11156	PTP4A3	up												5443	POMC	Up
5787	PTPRB	down												8463	TEAD2	Up
5793	PTPRG	down												29993	PACSIN1	Up
5816	PVALB	down												101927547	ANKRD44-IT1	Up
101752334	PVRIG2P	down													LOC101927931	Up
7837	PXDN	down												6183	MRPS12	Up
5872	RAB13	up												2781	GNAZ	Up
10966	RAB40B	up												7358	UGDH	Up
9135	RABEP1	down													C20orf26	Up
10268	RAMP3	down												5708	PSMD2	Up
5901	RAN	up												2197	FAU	Up
57610	RANBP10	down												23231	SEL1L3	Up
11228	RASSF8	down												347454	SOWAHD	Up
5934	RBL2	down												3833	KIFC1	Up
5937	RBMS1	down													MTERFD1	Up
5947	RBP1	down												5441	POLR2L	Up
1827	RCAN1	down												286053	NSMCE2	Up
9401	RECQL4	up												6398	SECTM1	Up
5649	RELN	down												653820	FAM72B	Up
340526	RGAG4	down												100289678	ZNF783	Up
9104	RGN	down												944	TNFSF8	Up
8767	RIPK2	up												387715	ARMS2	Up
134701	RIPPLY2	up												102724596	LOC102724596	Up
151393	RMDN2	down												387911	C1QTNF9B	Up
6041	RNASEL	down												7869	SEMA3B	Up
54941	RNF125	down												54440	SASH3	Up
494470	RNF165	down												51123	ZNF706	Up
285671	RNF180	down												84433	CARD11	Up
51255	RNF181	up												5433	POLR2D	Up
6095	RORA	down												150368	FAM109B	Up
6134	RPL10	up												4609	MYC	Up
4736	RPL10A	up												57405	SPC25	Up
6156	RPL30	up												11068	CYB561D2	Up
6167	RPL37	up												10024	TROAP	Up
6175	RPLP0	up												712	C1QA	Up
6176	RPLP1	up												9363	RAB33A	Up
10799	RPP40	up												1821	DRP2	Up
6187	RPS2	up												26118	WSB1	Up
6199	RPS6KB2	up												4904	YBX1	Up
58528	RRAGD	up												11156	PTP4A3	Up
10313	RTN3	up												728833	FAM72D	Up
154661	RUNDC3B	down												151009	LINC01106	Up
23623	RUSC1	up												7108	TM7SF2	Up
1901	S1PR1	down												92421	CHMP4C	Up
10055	SAE1	up												6199	RPS6KB2	Up
23328	SASH1	down												7351	UCP2	Up
6304	SATB1	down												8636	SSNA1	Up
8578	SCARF1	down												8673	VAMP8	Up
10590	SCGN	up												2177	FANCD2	Up
6342	SCP2	down												262	AMD1	Up
8436	SDPR	down												7535	ZAP70	Up
90701	SEC11C	up												112970	KTI12	Up
9728	SECISBP2L	down												11113	CIT	Up
6419	SETMAR	up												65244	SPATS2	Up
51639	SF3B6	up													FAM115C	Up
6425	SFRP5	down												113130	CDCA5	Up
119559	SFXN4	up												8420	SNHG3	Up
151648	SGOL1	up												9212	AURKB	Up
6470	SHMT1	down												220134	SKA1	Up
27036	SIGLEC7	down												199746	U2AF1L4	Up
220134	SKA1	up												158830	CXorf65	Up
8631	SKAP1	down												1870	E2F2	Up
114571	SLC22A9	up												51635	DHRS7	Up
84275	SLC25A33	up												10907	TXNL4A	Up
283600	SLC25A47	down												23400	ATP13A2	Up
10998	SLC27A5	down												4500	MT1L	Up
81031	SLC2A10	down												100507057	MFI2-AS1	Up
23169	SLC35D1	down												2793	GNGT2	Up
54407	SLC38A2	down												312	ANXA13	Up
145389	SLC38A6	up												58517	RBM25	Up
27173	SLC39A1	up												5892	RAD51D	Up
23516	SLC39A14	down												132160	PPM1M	Up
283537	SLC46A3	down												285180	RUFY4	Up
8671	SLC4A4	down													GPR56	Up
6523	SLC5A1	down												9133	CCNB2	Up
6539	SLC6A12	down												10437	IFI30	Up
6542	SLC7A2	down												10966	RAB40B	Up
23428	SLC7A8	down												924	CD7	Up
285195	SLC9A9	down												2305	FOXM1	Up
133308	SLC9B2	down												100287177	C19orf83	Up
338821	SLCO1B7	down												55039	TRMT12	Up
11309	SLCO2B1	down												79879	CCDC134	Up
4091	SMAD6	down												387103	CENPW	Up
4092	SMAD7	down												7296	TXNRD1	Up
23557	SNAPIN	up												55143	CDCA8	Up
25992	SNED1	down												29906	ST8SIA5	Up
23642	SNHG1	up												6156	RPL30	Up
8420	SNHG3	up												100188949	LINC00426	Up
100873954	SNRK-AS1	down												26270	FBXO6	Up
6641	SNTB1	up												4715	NDUFB9	Up
132671	SPATA18	down												219790	RTKN2	Up
65244	SPATS2	up												514	ATP5E	Up
147841	SPC24	up												5691	PSMB3	Up
56907	SPIRE1	down													RTDR1	Up
6694	SPP2	down													LOC100127888	Up
84727	SPSB2	up												645426	TMEM191C	Up
6713	SQLE	up												100133121	FAM27B	Up
	SRGAP2B,SRGAP2C	down												101927612	RNF139-AS1	Up
402055	SRRD	up												4857	NOVA1	Up
8636	SSNA1	up												137209	ZNF572	Up
84620	ST6GAL2	down												8644	AKR1C3	Up
23166	STAB1	down												157753	TMEM74	Up
55576	STAB2	down												134701	RIPPLY2	Up
90627	STARD13	down												79134	TMEM185B	Up
6783	SULT1E1	down												9343	EFTUD2	Up
6822	SULT2A1	down												653784	MZT2A	Up
84787	SUV420H2	up												4884	NPTX1	Up
23345	SYNE1	down												79570	NKAIN1	Up
143425	SYT9	down												55744	COA1	Up
10460	TACC3	up												23649	POLA2	Up
6915	TBXA2R	down												7784	ZP3	Up
6916	TBXAS1	down												27158	NDOR1	Up
6917	TCEA1	up												9545	RAB3D	Up
6921	TCEB1	up												5693	PSMB5	Up
6999	TDO2	down												6895	TARBP2	Up
157695	TDRP	down												134637	ADAT2	Up
8463	TEAD2	up												1537	CYC1	Up
7010	TEK	down												55656	INTS8	Up
10178	TENM1	down												23642	SNHG1	Up
7980	TFPI2	down												100507475	IDH1-AS1	Up
7049	TGFBR3	down												55052	MRPL20	Up
166815	TIGD2	down												9669	EIF5B	Up
8914	TIMELESS	up												440900	LINC01191	Up
26519	TIMM10	up												10055	SAE1	Up
92609	TIMM50	up												3430	IFI35	Up
55273	TMEM100	down												25975	EGFL6	Up
79022	TMEM106C	up												199	AIF1	Up
10430	TMEM147	up												10051	SMC4	Up
440104	TMEM198B	down												644591	PPIAL4G	Up
388335	TMEM220	down												84058	WDR54	Up
101101775	TMEM220-AS1	down												55038	CDCA4	Up
83604	TMEM47	down												28957	MRPS28	Up
148534	TMEM56	down												283596	SNHG10	Up
54968	TMEM70	up												3927	LASP1	Up
157753	TMEM74	up												4833	NME4	Up
8795	TNFRSF10B	down												84334	APOPT1	Up
8794	TNFRSF10C	down												401115	C4orf48	Up
8658	TNKS	down												56147	PCDHA1	Up
285386	TPRG1	down												151648	SGOL1	Up
22974	TPX2	up												7381	UQCRB	Up
7186	TRAF2	up												64333	ARHGAP9	Up
9881	TRANK1	down												1474	CST6	Up
51399	TRAPPC4	up												27338	UBE2S	Up
57159	TRIM54	up												899	CCNF	Up
55039	TRMT12	up												284403	WDR62	Up
10024	TROAP	up												58512	DLGAP3	Up
7442	TRPV1	down												7468	WHSC1	Up
85480	TSLP	down												990	CDC6	Up
7102	TSPAN7	down												78995	C17orf53	Up
7103	TSPAN8	up												83461	CDCA3	Up
100131187	TSTD1	up													LOC101926896	Up
143941	TTC36	down												84313	VPS25	Up
22996	TTC39A	up												3145	HMBS	Up
10376	TUBA1B	up												55969	C20orf24	Up
84790	TUBA1C	up												713	C1QB	Up
10383	TUBB4B	up												8906	AP1G2	Up
51175	TUBE1	down												114569	MAL2	Up
7286	TUFT1	up												57159	TRIM54	Up
51030	TVP23B	down												348094	ANKDD1A	Up
10907	TXNL4A	up												79949	PLEKHS1	Up
7296	TXNRD1	up												25879	DCAF13	Up
494514	TYMSOS	up												55897	MESP1	Up
11065	UBE2C	up												3151	HMGN2	Up
27338	UBE2S	up												126432	RINL	Up
29089	UBE2T	up												101927482	LOC101927482	Up
7336	UBE2V2	up												1215	CMA1	Up
127733	UBXN10	down												101928794	LOC101928794	Up
51506	UFC1	up												8111	GPR68	Up
7358	UGDH	up												339403	RXFP4	Up
7360	UGP2	down												147968	CAPN12	Up
54658	UGT1A1	down												10791	VAMP5	Up
84300	UQCC2	up												7423	VEGFB	Up
7381	UQCRB	up												5440	POLR2K	Up
131669	UROC1	down												90381	TICRR	Up
84640	USP38	down												80119	PIF1	Up
54532	USP53	down												7534	YWHAZ	Up
9724	UTP14C	down												27350	APOBEC3C	Up
51096	UTP18	up												79258	MMEL1	Up
84294	UTP23	up												3835	KIF22	Up
7423	VEGFB	up												84302	TMEM246	Up
7433	VIPR1	down												100533106	ZHX1-C8orf76	Up
84313	VPS25	up												1645	AKR1C1	Up
284403	WDR62	up												113115	MTFR2	Up
80014	WWC2	down												51105	PHF20L1	Up
8565	YARS	up												9166	EBAG9	Up
7534	YWHAZ	up												170850	KCNG3	Up
339487	ZBTB8OS	up												6790	AURKA	Up
79670	ZCCHC6	down												5347	PLK1	Up
162239	ZFP1	down												80097	MZT2B	Up
100533106	ZHX1-C8orf76	up												10460	TACC3	Up
84460	ZMAT1	down												991	CDC20	Up
51123	ZNF706	up												23640	HSPBP1	Up
														55704	CCDC88A	Up
														25803	SPDEF	Up
														219902	TMEM136	Up
														5901	RAN	Up
														353514	LILRA5	Up
														5023	P2RX1	Up
														7336	UBE2V2	Up
														100289341	MAN1B1-AS1	Up
														516	ATP5G1	Up
														8270	LAGE3	Up
														29944	PNMA3	Up
														8208	CHAF1B	Up
														84933	C8orf76	Up
														164633	CABP7	Up
														25861	DFNB31	Up
														57168	ASPHD2	Up
														55556	ENOSF1	Up
														5052	PRDX1	Up
														2826	CCR10	Up
														100	ADA	Up
														8767	RIPK2	Up
														2882	GPX7	Up
														9897	KIAA0196	Up
														54522	ANKRD16	Up
														494514	TYMSOS	Up
														56943	ENY2	Up
														170463	SSBP4	Up
															FAM72A,FAM72C	Up
														578	BAK1	Up
														64089	SNX16	Up
														11270	NRM	Up
														79075	DSCC1	Up
														286257	C9orf142	Up
														28998	MRPL13	Up
														79015	LINC01260	Up
														7186	TRAF2	Up
														4173	MCM4	Up
														11065	UBE2C	Up
														51264	MRPL27	Up
														55092	TMEM51	Up
														645432	ARRDC5	Up
														283847	CCDC79	Up
														100132735	LOC100132735	Up
														150946	GAREML	Up
														2786	GNG4	Up
